# Supplementary material for: Mouse screen reveals multiple new genes underlying mouse and human hearing loss
Source: PLoS Biol. 2019 Apr 11;17(4):e3000194. doi: 10.1371/journal.pbio.3000194 (PMC6459510; doi:10.1371/journal.pbio.3000194)
Supplement: S1 Table — On the ‘Gene List’ worksheet, columns (left to right) denote gene symbol, allele tested, genotypes compared, genetic background strain, and number of mutant mice tested. The heat map represents click-evoked, 6-kHz, 12-kHz, 18-kHz, 24-kHz, and 30-kHz ABR thresholds, click-evoked ABR waveform overlay of all mice tested at the same stimulus level above threshold, and IOFs of features of the positive (P) and negative (N) peaks of the ABR waveform, including P1-N1, N2-P3, P3-N3 amplitude; P1, N1, P3, and N3 latency; and P1-P3 and N1-N3 interval. Blue cells indicate a parameter within the normal range. Red cells indicate abnormal parameters (as detailed in Methods). For threshold estimates, a red cell containing ‘20dB’ was called on the basis of the mutant mean deviating by ≥20dB from the reference range median value; all other red cells were called on the basis that 60% of observations or more fell outside the reference range. For click-evoked ABR waveform shapes, a red cell indicates that the observation of the overlaid waveforms suggested an abnormal response and that this was supported by subsequent IOF quantification; an orange cell indicates that overlaid waveforms suggested an abnormal response but this was not supported by input-output analyses. For input-output analyses, a red cell indicates the parameter was outside the reference range for at least 40% of the sound levels tested, and the arrow indicates the direction of change. A cell containing a dash (-) indicates that input-output analysis was not carried out, as waveforms appeared normal. Grey cells (containing ‘n/a’) indicate that data were not available for analysis; for example, thresholds were too high to allow waveform overlays or that waveforms were too abnormal to permit IOF analysis. Genetic background: B6N, C57BL/6N; B6JTyr;B6N, mixed C57BL/6Brd-Tyrc-Brd and C57BL/6N; C3Fe, C3HeB/FeJ; B6JIco;B10, mixed C57BL/6JIco and C57BL/10ScSn; AK;BKS, AKR/J 25.0% and C57BLKS/J 75.0%; STOCK, partly undefined bac [file pbio.3000194.s005.xlsx]

## Sheet: Caption
S1 Table. A summary of features of interest identified from ABR measurements in mutant mice.
On the “Gene List” worksheet, columns (left to right) denote gene symbol, allele tested, genotypes compared, genetic background strain, and number of mutant mice tested. The heatmap represents click-evoked, 6kHz, 12kHz, 18kHz, 24kHz & 30kHz ABR thresholds, click-evoked ABR waveform overlay of all mice tested at the same stimulus level above threshold, and input-output functions of features of the…
Genetic background: B6N, C57BL/6N; B6JTyr;B6N, mixed C57BL/6Brd-Tyrc-Brd and C57BL/6N; C3Fe, C3HeB/FeJ; B6JIco;B10, mixed C57BL/6JIco and C57BL/10ScSn; AK;BKS, AKR/J 25.0% and C57BLKS/J 75.0%; STOCK, partly undefined background.
Further columns indicate mouse gene symbol, mouse Ensembl ID, human Ensembl ID and gene symbol of the human orthologue.
Other columns summarise the other phenotyping information obtained from the Mouse Genetics Project screen at the Wellcome Trust Sanger Institute. White cells indicate that data are not available; blue cells indicate no significant abnormalities; red cells indicate that one or more parameters varied significantly from control values. This heatmap can be examined in more detail by clicking on the l…

## Sheet: GENE LIST
GENE Symbol	Allele	Genotypes compared	Genetic Background	Number of Mutant Mice	CLICK Threshold		6kHz Threshold	12kHz Threshold	18kHz Threshold	24kHz Threshold	30kHz Threshold		Waveform Overlay		P1/N1 Amplitude - IOF	N2/P3 Amplitude - IOF	P3/N3 Amplitude - IOF		P1 Latency - IOF	N1 Latency - IOF	P3 Latency - IOF	N3 Latency IOF		P1-P3 Interval - IOF	N1-N3 Interval IOF		Mouse Gene Symbol	Mouse Ensembl ID	Human Ensembl ID	Human Gene Symbol	Phenotyping Summary	Homozygous viability at P14	Recessive Lethal Study	Homozygous Fertility	General Observations	Weight Curves	Open Field	Neurological Assessment	Grip Strength	Hot Plate	Dysmorphology	Rotarod	Non-Invasive Blood Pressure	Prepulse Inhibition	Indirect Calorimetry	Glucose Tolerance (ip)	Body Composition (DEXA)	X-ray Imaging	Stress Induced Hyperthermia
Category 1 : Severe - Profound Hearing Impairment
A730017C20Rik	A730017C20Riktm1b(KOMP)Wtsi	wt v hom	B6N	8									n/a		-	-	-		-	-	-	-		-	-		A730017C20Rik	ENSMUSG00000050875	ENSG00000186367	KIAA1024L
Spns2	Spns2tm1b(KOMP)Wtsi	wt v hom	B6JTyr;B6N	8									n/a		-	-	-		-	-	-	-		-	-		Spns2	ENSMUSG00000040447	ENSG00000183018	SPNS2
Duoxa2	Duoxa2tm1b(KOMP)Wtsi	wt v hom	B6N	8									n/a		-	-	-		-	-	-	-		-	-		Duoxa2	ENSMUSG00000027225	ENSG00000140274	DUOXA2
Zfp719	Zfp719tm1b(EUCOMM)Wtsi	wt v hom	B6N	11											↓												Zfp719	ENSMUSG00000030469	ENSG00000105497	ZNF175
Ocm	Ocmtm1a(EUCOMM)Wtsi	wt v hom	B6N	8																				↓	↓		Ocm	ENSMUSG00000029618	ENSG00000122543	OCM
Category 2 : High Frequency Hearing Impairment
Pex3	Pex3tm1a(EUCOMM)Wtsi	wt v hom	B6N	14											↓				↑	↑							Pex3	ENSMUSG00000019809	ENSG00000034693	PEX3
Wbp2	Wbp2tm1a(EUCOMM)Wtsi	wt v hom	B6N	14															↑								Wbp2	ENSMUSG00000034341	ENSG00000132471	WBP2
Acsl4	Acsl4tm1a(EUCOMM)Wtsi	wt v Hemi M	B6JTyr;B6N	4													↓		↑								Acsl4	ENSMUSG00000031278	ENSG00000068366	ACSL4
Agap1	Agap1tm1a(EUCOMM)Wtsi	wt v hom	B6N	8																							Agap1	ENSMUSG00000055013	ENSG00000157985	AGAP1
Fads3	Fads3tm1b(EUCOMM)Wtsi	wt v hom	B6N	9											-	-	-		-	-	-	-		-	-		Fads3	ENSMUSG00000024664	ENSG00000221968	FADS3
Fbxo33	Fbxo33tm1b(EUCOMM)Wtsi	wt v hom	B6N	8											-	-	-		-	-	-	-		-	-		Fbxo33	ENSMUSG00000035329	ENSG00000165355	FBXO33
Brd2	Brd2em1Wtsi	wt v het	B6N	6											-	-	-		-	-	-	-		-	-		Brd2	ENSMUSG00000024335	ENSG00000204256	BRD2
Mkrn2	Mkrn2tm1b(KOMP)Wtsi	wt v hom	B6N	10																							Mkrn2	ENSMUSG00000000439	ENSG00000075975	MKRN2
D6Wsu163e	D6Wsu163etm1b(EUCOMM)Wtsi	wt v hom	B6N	8											-	-	-		-	-	-	-		-	-		D6Wsu163e	ENSMUSG00000030347	ENSG00000047621	C12orf4
Gpr152	Gpr152tm1b(EUCOMM)Wtsi	wt v hom	B6N	9																							Gpr152	ENSMUSG00000044724	ENSG00000175514	GPR152
Category 3 : Low Frequency Hearing Impairment
Klhl18	Klhl18tm1a(KOMP)Wtsi	wt v hom	B6N	8											↓		↓										Klhl18	ENSMUSG00000054792	ENSG00000114648	KLHL18
Camsap3	Camsap3tm1a(EUCOMM)Wtsi	wt v hom	B6N	7											-	-	-		-	-	-	-		-	-		Camsap3	ENSMUSG00000044433	ENSG00000076826	CAMSAP3
Category 4 : Moderate (& Variable) Hearing Impairment
Klc2	Klc2tm1e(EUCOMM)Wtsi	wt v hom	B6N	13													↓		↓	↓	↓	↓		↓	↓		Klc2	ENSMUSG00000024862	ENSG00000174996	KLC2
Bai1	Bai1tm2a(EUCOMM)Wtsi	wt hom	B6N	7											no comparable quantifiable waveform												Bai1 / Adgrb1	ENSMUSG00000034730	ENSG00000181790	BAI1 / ADGRB1
Tram2	Tram2tm1a(KOMP)Wtsi	wt v hom	B6N	8											-	-	-		-	-	-	-		-	-		Tram2	ENSMUSG00000041779	ENSG00000065308	TRAM2
Pax9 (Slc25a21)	Slc25a21tm1a(KOMP)Wtsi	wt v hom	B6JTyr;B6N	14											-	-	-		-	-	-	-		-	-		Pax9	ENSMUSG00000001497	ENSG00000198807	PAX9
Ywhae	Ywhaetm1e(EUCOMM)Wtsi	wt v hom	"OTHER"	12							20dB				↓												Ywhae	ENSMUSG00000020849	ENSG00000108953	YWHAE
Mcph1	Mcph1tm1a(EUCOMM)Wtsi	wt v hom	B6JTyr;B6N	11											-	-	-		-	-	-	-		-	-		Mcph1	ENSMUSG00000039842	ENSG00000147316	MCPH1
Lrig1	Lrig1tm1a(EUCOMM)Wtsi	wt v hom	B6JTyr;B6N	9			20dB	20dB							-	-	-		-	-	-	-		-	-		Lrig1	ENSMUSG00000030029	ENSG00000144749	LRIG1
Category 5 : Mild Hearing Impairment
Herc1	Herc1em1Wtsi	wt v hom	B6N	5											-	-	-		-	-	-	-		-	-		Herc1	ENSMUSG00000038664	ENSG00000103657	HERC1
Csnk1g3	Csnk1g3tm1a(EUCOMM)Wtsi	wt v hom	B6N	6											-	-	-		-	-	-	-		-	-		Csnk1g3	ENSMUSG00000073563	ENSG00000151292	CSNK1G3
Srsf7	Srsf7tm1a(EUCOMM)Wtsi	wt v het	B6N	8							20dB				-	-	-		-	-	-	-		-	-		Srsf7	ENSMUSG00000024097	ENSG00000115875	SRSF7
Cdk14	Cdk14tm1a(KOMP)Wtsi	wt v hom	B6N	8							20dB				-	-	-		-	-	-	-		-	-		Cdk14	ENSMUSG00000028926	ENSG00000058091	CDK14
Selk	Selktm1b(EUCOMM)wtsi	wt v hom	B6N	7							20dB				-	-	-		-	-	-	-		-	-		Selk	ENSMUSG00000042682	ENSG00000113811	SELK
Gas2l2	Gas2l2tm1a(KOMP)Wtsi	wt v hom	B6N	4			20dB								-	-	-		-	-	-	-		-	-		Gas2l2	ENSMUSG00000020686	ENSG00000270765	GAS2L2
Bhlhe40	Bhlhe40tm1b(KOMP)Wtsi	wt v hom	B6N	5	20dB										-	-	-		-	-	-	-		-	-		Bhlhe40	ENSMUSG00000030103	ENSG00000134107	BHLHE40
Usp42	Usp42tm2a(EUCOMM)Wtsi	wt v hom	B6JTyr;B6N	10							20dB				↓		↓										Usp42	ENSMUSG00000051306	ENSG00000106346	USP42
Cxcr2	Cxcr2tm1a(EUCOMM)Wtsi	wt v hom	B6N	4							20dB				-	-	-		-	-	-	-		-	-		Cxcr2	ENSMUSG00000026180	ENSG00000180871	CXCR2
Setd5	Setd5tm1a(EUCOMM)Wtsi	wt v het	B6N	9							20dB				-	-	-		-	-	-	-		-	-		Setd5	ENSMUSG00000034269	ENSG00000168137	SETD5
Mir122	(no gene)(tm1)Brd	wt v hom	B6N	4							20dB				-	-	-		-	-	-	-		-	-		mir122	ENSMUSG00000065402	ENSG00000207778	MIR122
Fam107b	Fam107btm1a(KOMP)Wtsi	wt v hom	B6JTyr;B6N	8											↓												Fam107b	ENSMUSG00000026655	ENSG00000065809	FAM107B
Phf20	Phf20tm1a(EUCOMM)Wtsi	wt v hom	B6JTyr;B6N	10											-	-	-		-	-	-	-		-	-		Phf20	ENSMUSG00000038116	ENSG00000025293	PHF20
Zcchc14	Zcchc14tm1a(KOMP)Wtsi	wt v hom	B6N	3											-	-	-		-	-	-	-		-	-		Zcchc14	ENSMUSG00000061410	ENSG00000140948	ZCCHC14
Category 6 : Normal Sensitivity with Abnormal Waveform
1500011B03Rik	1500011B03Riktm2(KOMP)Wtsi	wt v hom	B6N	4											↓						↓	↓		↓	↓		1500011B03Rik	ENSMUSG00000072694
Akap9	Akap9tm1a(KOMP)Wtsi	wt v hom	B6JTyr;B6N	4																	↑	↑		↑	↑		Akap9	ENSMUSG00000040407	ENSG00000127914	AKAP9
Ankrd9	Ankrd9tm1(KOMP)Wtsi	wt v hom	B6N	8													↓										Ankrd9	ENSMUSG00000037904	ENSG00000156381	ANKRD9
Arid4a	Arid4atm1a(EUCOMM)Wtsi	wt v hom	B6JTyr;B6N	5													↓										Arid4a	ENSMUSG00000048118	ENSG00000032219	ARID4A
Atp5a1	Atp5a1tm1a(EUCOMM)Wtsi	wt v het	B6JTyr;B6N	11													↓				↑	↑		↑	↑		Atp5a1	ENSMUSG00000025428	ENSG00000152234	ATP5A1
Fam175b	Fam175btm1a(EUCOMM)Wtsi	wt v hom	B6N	5																		↑		↑	↑		Fam175b	ENSMUSG00000030965	ENSG00000165660	FAM175B
Gprc5b	Gprc5btm1a(EUCOMM)Wtsi	wt v hom	B6N	4																		↑		↑	↑		Gprc5b	ENSMUSG00000008734	ENSG00000167191	GPRC5B
Gsk3a	Gsk3atm1a(EUCOMM)Wtsi	wt v hom	B6JTyr;B6N	9													↓										Gsk3a	ENSMUSG00000057177	ENSG00000105723	GSK3A
Hp1bp3	Hp1bp3tm1a(EUCOMM)Wtsi	wt v hom	B6JTyr;B6N	7													↓					↑		↑	↑		Hp1bp3	ENSMUSG00000028759	ENSG00000127483	HP1BP3
Kptn	Kptntm1a(EUCOMM)Wtsi	wt v hom	B6JTyr;B6N	4												↑											Kptn	ENSMUSG00000006021	ENSG00000118162	KPTN
Ldhb	Ldhbtm1b(KOMP)Wtsi	wt v hom	B6N	10													↓		↑		↑	↑			↑		Ldhb	ENSMUSG00000030246	ENSG00000111716	LDHB
Mapk10	Mapk10tm1a(EUCOMM)Wtsi	wt v hom	B6N	4													↑										Mapk10	ENSMUSG00000046709	ENSG00000109339	MAPK10
Nacad	Nacadtm1(KOMP)Wtsi	wt v hom	B6N	8																					↑		Nacad	ENSMUSG00000041073	ENSG00000136274	NACAD
Ncaph2	Ncaph2tm1a(EUCOMM)Wtsi	wt v het	B6JTyr;B6N	6															↑		↑						Ncaph2	ENSMUSG00000008690	ENSG00000025770	NCAPH2
Ppp5c	Ppp5ctm1a(EUCOMM)Wtsi	wt v hom	B6JTyr;B6N	4											↑												Ppp5c	ENSMUSG00000003099	ENSG00000011485	PPP5C
Prkab1	Prkab1Gt(RRR454)Byg	wt v het	B6N	6											↑												Prkab1	ENSMUSG00000029513	ENSG00000111725	PRKAB1
Prmt7	Prmt7tm1a(EUCOMM)Wtsi	wt v hom	B6JTyr;B6N	11													↓										Prmt7	ENSMUSG00000060098	ENSG00000132600	PRMT7
Prrt2	Prrt2tm1a(KOMP)Wtsi	wt v hom	B6N	9																		↑		↑	↑		Prrt2	ENSMUSG00000045114	ENSG00000167371	PRRT2
Pycr2	Pycr2tm1a(EUCOMM)Wtsi	wt v hom	B6N	7																		↑		↑	↑		Pycr2	ENSMUSG00000026520	ENSG00000143811	PYCR2
Reg3g	Reg3gtm1a(KOMP)Wtsi	wt v hom	B6N	4																		↑			↑		Reg3g	ENSMUSG00000030017	ENSG00000143954	REG3G
Rnf10	Rnf10tm1b(KOMP)Wtsi	wt v hom	B6N	11													↓										Rnf10	ENSMUSG00000041740	ENSG00000022840	RNF10
S100b	S100btm1a(EUCOMM)Wtsi	wt v hom	B6JTyr;B6N	4												↑											S100b	ENSMUSG00000033208	ENSG00000160307	S100B
Sesn3	Sesn3tm1a(EUCOMM)Wtsi	wt v hom	B6N	5																		↑			↑		Sesn3	ENSMUSG00000032009	ENSG00000149212	SESN3
Supv3l1	Supv3l1tm1a(EUCOMM)Wtsi	wt v het	B6JTyr;B6N	5													↓										Supv3l1	ENSMUSG00000020079	ENSG00000156502	SUPV3L1
Suv420h1	Suv420h1tm1a(KOMP)Wtsi	wt v hom	B6JTyr;B6N	3																	↑	↑			↑		Suv420h1	ENSMUSG00000045098	ENSG00000110066	SUV420H1
Tmem189	Tmem189tm1a(KOMP)Wtsi	wt v hom	B6JTyr;B6N	5													↓		↑	↑	↑	↑		↑	↑		Tmem189	ENSMUSG00000090213	ENSG00000240849	TMEM189
Tmod1	Tmod1tm1a(KOMP)Wtsi	wt v het	B6N	5																				↑			Tmod1	ENSMUSG00000028328	ENSG00000136842	TMOD1
Category 7 : New Alleles of Known Deafness Genes
Myo15	Myo15tm1a(EUCOMM)Wtsi	wt v hom	B6N	6									n/a		-	-	-		-	-	-	-		-	-		Myo15	ENSMUSG00000042678	ENSG00000091536	MYO15A
Myo7a	Myo7atm1a(EUCOMM)Wtsi	wt v hom	B6N	8									n/a		-	-	-		-	-	-	-		-	-		Myo7a	ENSMUSG00000030761	ENSG00000137474	MYO7A
Ush1c	Ush1ctm1a(KOMP)Wtsi	wt v hom	B6N	6									n/a		-	-	-		-	-	-	-		-	-		Ush1c	ENSMUSG00000030838	ENSG00000006611	USH1C
Ildr1	Ildr1tm1(KOMP)Wtsi	wt v hom	B6N	7									n/a		-	-	-		-	-	-	-		-	-		Ildr1	ENSMUSG00000022900	ENSG00000145103	ILDR1
Espn	Espntm1a(EUCOMM)Wtsi	wt v hom	B6N	11									n/a		-	-	-		-	-	-	-		-	-		Espn	ENSMUSG00000028943	ENSG00000187017	ESPN
Whrn	Whrntm1a(EUCOMM)Wtsi	wt v hom	B6N	11																	↓	↓		↓	↓		Whrn	ENSMUSG00000039137	ENSG00000095397	DFNB31
Cep250	Cep250tm1a(EUCOMM)Wtsi	wt v hom	B6N	7															↑								Cep250	ENSMUSG00000038241	ENSG00000126001	CEP250
Srrm4	Srrm4tm1e(EUCOMM)Wtsi	wt v hom	B6N	3											↓		↓										Srrm4	ENSMUSG00000063919	ENSG00000139767	SRRM4
Clpp	Clpptm1a(EUCOMM)Wtsi	wt v hom	B6N	7							20dB									↑							Clpp	ENSMUSG00000002660	ENSG00000125656	CLPP
Chd7	Chd7tm2a(EUCOMM)Wtsi	wt v het	129S5; B6N	4																							Chd7	ENSMUSG00000041235	ENSG00000171316	CHD7
Category 8 : Positive Controls - Known Hearing Impaired Mouse Models
Atp2b2	Atp2b2Obl	wt v het	C3Fe	9			no baseline						n/a		-	-	-		-	-	-	-		-	-		Atp2b2	ENSMUSG00000030302	ENSG00000157087	ATP2B2
Cdh23	Cdh23v	het v hom	STOCK	6			no baseline						n/a		-	-	-		-	-	-	-		-	-		Cdh23	ENSMUSG00000012819	ENSG00000107736	CDH23
Chd7	Chd7Whi	wt v het	C3Fe	4			no baseline																				Chd7	ENSMUSG00000041235	ENSG00000171316	CHD7
Grxcr1	Grxcr1tde	het v hom	STOCK	4									n/a		-	-	-		-	-	-	-		-	-		Grxcr1	ENSMUSG00000068082	ENSG00000215203	GRXCR1
Mir96	Mir96Dmdo	wt v hom	C3Fe	6									n/a		-	-	-		-	-	-	-		-	-		Mir96
Myo6	Myo6sv	het v hom	B6JIco;B10	6									n/a		-	-	-		-	-	-	-		-	-		Myo6	ENSMUSG00000033577	ENSG00000196586	MYO6
Myo7a	Myo7aHdb	wt v hom	C3Fe	6									n/a		-	-	-		-	-	-	-		-	-		Myo7a	ENSMUSG00000030761	ENSG00000137474	MYO7A
Myo7a	Myo7ash1-6J	het v hom	AK;BKS	5									n/a		-	-	-		-	-	-	-		-	-		Myo7a
Tmc1	Tmc1dn	het v hom	STOCK	6									n/a		-	-	-		-	-	-	-		-	-		Tmc1	ENSMUSG00000024749	ENSG00000165091	TMC1
Whrn	Whrnwi	het v hom	STOCK	5									n/a		-	-	-		-	-	-	-		-	-		Whrn	ENSMUSG00000039137	ENSG00000095397	DFNB31
[truncated: 25 more columns]

## Sheet: Hom Viability
GENE Symbol	Allele	Genotypes compared	Genetic Background	BACK TO GENE LIST	Homozygous Fertility	Homozygous Fertility	Comments
Category 1 : Severe - Profound Hearing Impairment
A730017C20Rik	A730017C20Riktm1b(KOMP)Wtsi	wt v hom	B6N
Spns2	Spns2tm1b(KOMP)Wtsi	wt v hom	B6JTyr;B6N
Duoxa2	Duoxa2tm1b(KOMP)Wtsi	wt v hom	B6N
Zfp719	Zfp719tm1b(EUCOMM)Wtsi	wt v hom	B6N
Ocm	Ocmtm1a(EUCOMM)Wtsi	wt v hom	B6N
Category 2 : High Frequency Hearing Impairment
Pex3	Pex3tm1a(EUCOMM)Wtsi	wt v hom	B6N
Wbp2	Wbp2tm1a(EUCOMM)Wtsi	wt v hom	B6N
Acsl4	Acsl4tm1a(EUCOMM)Wtsi	wt v Hemi M	B6JTyr;B6N
Agap1	Agap1tm1a(EUCOMM)Wtsi	wt v hom	B6N
Fads3	Fads3tm1b(EUCOMM)Wtsi	wt v hom	B6N
Fbxo33	Fbxo33tm1b(EUCOMM)Wtsi	wt v hom	B6N
Brd2	Brd2em1Wtsi	wt v het	B6N				preweaning lethality (MP:0010770)
Mkrn2	Mkrn2tm1b(KOMP)Wtsi	wt v hom	B6N
D6Wsu163e	D6Wsu163etm1b(EUCOMM)Wtsi	wt v hom	B6N
Gpr152	Gpr152tm1b(EUCOMM)Wtsi	wt v hom	B6N
Category 3 : Low Frequency Hearing Impairment
Klhl18	Klhl18tm1a(KOMP)Wtsi	wt v hom	B6N
Camsap3	Camsap3tm1a(EUCOMM)Wtsi	wt v hom	B6N
Category 4 : Moderate (& Variable) Hearing Impairment
Klc2	Klc2tm1e(EUCOMM)Wtsi	wt v hom	B6N
Bai1	Bai1tm2a(EUCOMM)Wtsi	wt hom	B6N
Tram2	Tram2tm1a(KOMP)Wtsi	wt v hom	B6N
Pax9 (Slc25a21)	Slc25a21tm1a(KOMP)Wtsi	wt v hom	B6JTyr;B6N				partial lethality (MP:0010831)					<7% (16/236) of offspring from heterozygous X heterozygous matings were homozygous.
Ywhae	Ywhaetm1e(EUCOMM)Wtsi	wt v hom	"OTHER"				partial lethality (MP:0010831)					11% (10/94) of offspring from heterozygous X heterozygous matings were homozygous.
Mcph1	Mcph1tm1a(EUCOMM)Wtsi	wt v hom	B6JTyr;B6N
Lrig1	Lrig1tm1a(EUCOMM)Wtsi	wt v hom	B6JTyr;B6N
Category 5 : Mild Hearing Impairment
Herc1	Herc1em1Wtsi	wt v hom	B6N
Csnk1g3	Csnk1g3tm1a(EUCOMM)Wtsi	wt v hom	B6N
Srsf7	Srsf7tm1a(EUCOMM)Wtsi	wt v het	B6N				preweaning lethality (MP:0010770)
Cdk14	Cdk14tm1a(KOMP)Wtsi	wt v hom	B6N
Selk	Selktm1b(EUCOMM)wtsi	wt v hom	B6N
Gas2l2	Gas2l2tm1a(KOMP)Wtsi	wt v hom	B6N				partial lethality (MP:0010831)
Bhlhe40	Bhlhe40tm1b(KOMP)Wtsi	wt v hom	B6N
Usp42	Usp42tm2a(EUCOMM)Wtsi	wt v hom	B6JTyr;B6N
Cxcr2	Cxcr2tm1a(EUCOMM)Wtsi	wt v hom	B6N
Setd5	Setd5tm1a(EUCOMM)Wtsi	wt v het	B6N				preweaning lethality (MP:0010770)
Mir122	(no gene)(tm1)Brd	wt v hom	B6N
Fam107b	Fam107btm1a(KOMP)Wtsi	wt v hom	B6JTyr;B6N
Phf20	Phf20tm1a(EUCOMM)Wtsi	wt v hom	B6JTyr;B6N				partial lethality (MP:0010831)					~6% (34/545) of offspring from heterozygous X heterozygous matings were homozygous.
Zcchc14	Zcchc14tm1a(KOMP)Wtsi	wt v hom	B6N
Category 6 : Normal Sensitivity with Abnormal Waveform
1500011B03Rik	1500011B03Riktm2(KOMP)Wtsi	wt v hom	B6N
Akap9	Akap9tm1a(KOMP)Wtsi	wt v hom	B6JTyr;B6N				partial lethality (MP:0010831)					~3% (8/253) of offspring from heterozygous X heterozygous matings were homozygous.
Ankrd9	Ankrd9tm1(KOMP)Wtsi	wt v hom	B6N
Arid4a	Arid4atm1a(EUCOMM)Wtsi	wt v hom	B6JTyr;B6N				partial lethality (MP:0010831)					~10% (37/373) of offspring from heterozygous X heterozygous matings were homozygous.
Atp5a1	Atp5a1tm1a(EUCOMM)Wtsi	wt v het	B6JTyr;B6N				preweaning lethality (MP:0010770)					No homozygotes detected at postnatal day 14
Fam175b	Fam175btm1a(EUCOMM)Wtsi	wt v hom	B6N
Gprc5b	Gprc5btm1a(EUCOMM)Wtsi	wt v hom	B6N
Gsk3a	Gsk3atm1a(EUCOMM)Wtsi	wt v hom	B6JTyr;B6N
Hp1bp3	Hp1bp3tm1a(EUCOMM)Wtsi	wt v hom	B6JTyr;B6N				partial lethality (MP:0010831)					~9% (37/426) of offspring from heterozygous X heterozygous matings were homozygous.
Kptn	Kptntm1a(EUCOMM)Wtsi	wt v hom	B6JTyr;B6N
Ldhb	Ldhbtm1b(KOMP)Wtsi	wt v hom	B6N
Mapk10	Mapk10tm1a(EUCOMM)Wtsi	wt v hom	B6N
Nacad	Nacadtm1(KOMP)Wtsi	wt v hom	B6N
Ncaph2	Ncaph2tm1a(EUCOMM)Wtsi	wt v het	B6JTyr;B6N				preweaning lethality (MP:0010770)					No homozygotes detected at postnatal day 14
Ppp5c	Ppp5ctm1a(EUCOMM)Wtsi	wt v hom	B6JTyr;B6N
Prkab1	Prkab1Gt(RRR454)Byg	wt v het	B6N				partial lethality (MP:0010831)					~8% (36/438) of offspring from heterozygous X heterozygous matings were homozygous.
Prmt7	Prmt7tm1a(EUCOMM)Wtsi	wt v hom	B6JTyr;B6N				partial lethality (MP:0010831)					~11% (37/326) of offspring from heterozygous X heterozygous matings were homozygous.
Prrt2	Prrt2tm1a(KOMP)Wtsi	wt v hom	B6N
Pycr2	Pycr2tm1a(EUCOMM)Wtsi	wt v hom	B6N
Reg3g	Reg3gtm1a(KOMP)Wtsi	wt v hom	B6N
Rnf10	Rnf10tm1b(KOMP)Wtsi	wt v hom	B6N
S100b	S100btm1a(EUCOMM)Wtsi	wt v hom	B6JTyr;B6N
Sesn3	Sesn3tm1a(EUCOMM)Wtsi	wt v hom	B6N
Supv3l1	Supv3l1tm1a(EUCOMM)Wtsi	wt v het	B6JTyr;B6N				preweaning lethality (MP:0010770)					No homozygotes detected at postnatal day 14
Suv420h1	Suv420h1tm1a(KOMP)Wtsi	wt v hom	B6JTyr;B6N				partial lethality (MP:0010831)					~3% (9/262) of offspring from heterozygous X heterozygous matings were homozygous.
Tmem189	Tmem189tm1a(KOMP)Wtsi	wt v hom	B6JTyr;B6N
Tmod1	Tmod1tm1a(KOMP)Wtsi	wt v het	B6N				preweaning lethality (MP:0010770)					No homozygotes detected at postnatal day 14
Category 7 : New Alleles of Known Deafness Genes
Myo15	Myo15tm1a(EUCOMM)Wtsi	wt v hom	B6N
Myo7a	Myo7atm1a(EUCOMM)Wtsi	wt v hom	B6N
Ush1c	Ush1ctm1a(KOMP)Wtsi	wt v hom	B6N
Ildr1	Ildr1tm1(KOMP)Wtsi	wt v hom	B6N
Espn	Espntm1a(EUCOMM)Wtsi	wt v hom	B6N
Whrn	Whrntm1a(EUCOMM)Wtsi	wt v hom	B6N
Cep250	Cep250tm1a(EUCOMM)Wtsi	wt v hom	B6N
Srrm4	Srrm4tm1e(EUCOMM)Wtsi	wt v hom	B6N				partial lethality (MP:0010831)					~ 8% (3/36) of offspring from heterozygous X heterozygous matings were homozygous.
Clpp	Clpptm1a(EUCOMM)Wtsi	wt v hom	B6N
Chd7	Chd7tm2a(EUCOMM)Wtsi	wt v het	129S5; B6N				preweaning lethality (MP:0010770)
Category 8 : Positive Control - Known Hearing Impaired Mouse Models
Atp2b2	Atp2b2Obl	wt v het	C3Fe
Cdh23	Cdh23v	het v hom	STOCK
Chd7	Chd7Whi	wt v het	C3Fe				preweaning lethality (MP:0010770)
Grxcr1	Grxcr1tde	het v hom	STOCK
Mir96	Mir96Dmdo	wt v hom	C3Fe
Myo6	Myo6sv	het v hom	B6JIco;B10
Myo7a	Myo7aHdb	wt v hom	C3Fe
Myo7a	Myo7ash1-6J	het v hom	AK;BKS
Tmc1	Tmc1dn	het v hom	STOCK
Whrn	Whrnwi	het v hom	STOCK
						M - Male	Parameter may be a HIT in one gender only, or data not available for the other gender
						F - Female
							Data not available / not significant

## Sheet: Recessive Lethal
GENE Symbol	Allele	Genotypes compared	Genetic Background	BACK TO GENE LIST	Recessive Lethality Study	Homozygous Fertility
Category 1 : Severe - Profound Hearing Impairment
A730017C20Rik	A730017C20Riktm1b(KOMP)Wtsi	wt v hom	B6N
Spns2	Spns2tm1b(KOMP)Wtsi	wt v hom	B6JTyr;B6N
Duoxa2	Duoxa2tm1b(KOMP)Wtsi	wt v hom	B6N					3 homozygous embryos (8.8%) detected at E14.5 out of 34 collected. Embryo dysmorphology normal
Zfp719	Zfp719tm1b(EUCOMM)Wtsi	wt v hom	B6N					embryonic growth retardation (MP:0003984)
Ocm	Ocmtm1a(EUCOMM)Wtsi	wt v hom	B6N					partial lethality (MP:0010831)
Category 2 : High Frequency Hearing Impairment								abnormal placenta morphology (MP:0001711)
Pex3	Pex3tm1a(EUCOMM)Wtsi	wt v hom	B6N					abnormal eye development (MP:0001286)
Wbp2	Wbp2tm1a(EUCOMM)Wtsi	wt v hom	B6N					abnormal craniofacial development (MP:0003935)
Acsl4	Acsl4tm1a(EUCOMM)Wtsi	wt v Hemi M	B6JTyr;B6N					abnormal brain morphology (MP:0002152)
Agap1	Agap1tm1a(EUCOMM)Wtsi	wt v hom	B6N
Fads3	Fads3tm1b(EUCOMM)Wtsi	wt v hom	B6N					5 homozygous embryos (17.2%) detected at E14.5 out of 29 collected
Fbxo33	Fbxo33tm1b(EUCOMM)Wtsi	wt v hom	B6N					MP:0003984 embryonic growth retardation (4/5), Partial embryonic lethality MP:0011102 (2/5), placenta morphology MP:0001711 (1/5), MP:0001286 eye development abnormalities (1/5), MP:0003935 abnormal craniofacial development (3/5), abnormal brain morphology MP:0002152 (1/5)
Brd2	Brd2em1Wtsi	wt v het	B6N
Mkrn2	Mkrn2tm1b(KOMP)Wtsi	wt v hom	B6N					fetal edema (MP:0002192)
D6Wsu163e	D6Wsu163etm1b(EUCOMM)Wtsi	wt v hom	B6N					hemorrhage (MP:0001914)
Gpr152	Gpr152tm1b(EUCOMM)Wtsi	wt v hom	B6N					12 homozygous embryos (27%) detected at E14.5 out of 44 collected. MP:0002192 fetal edema (3/12: 25%); MP:0001914 hemorrhage (2/12 : 16%)
Category 3 : Low Frequency Hearing Impairment
Klhl18	Klhl18tm1a(KOMP)Wtsi	wt v hom	B6N
Camsap3	Camsap3tm1a(EUCOMM)Wtsi	wt v hom	B6N
Category 4 : Moderate (& Variable) Hearing Impairment
Klc2	Klc2tm1e(EUCOMM)Wtsi	wt v hom	B6N
Bai1	Bai1tm2a(EUCOMM)Wtsi	wt hom	B6N
Tram2	Tram2tm1a(KOMP)Wtsi	wt v hom	B6N
Pax9 (Slc25a21)	Slc25a21tm1a(KOMP)Wtsi	wt v hom	B6JTyr;B6N
Ywhae	Ywhaetm1e(EUCOMM)Wtsi	wt v hom	"OTHER"					13 homozygous embryos (29.5%) detected at E14.5 out of 44 collected
Mcph1	Mcph1tm1a(EUCOMM)Wtsi	wt v hom	B6JTyr;B6N					MP:0003984 embryonic growth retardation (3/13: 23%);
Lrig1	Lrig1tm1a(EUCOMM)Wtsi	wt v hom	B6JTyr;B6N					MP:0002192 fetal edema (5/13: 38,5%);
Category 5 : Mild Hearing Impairment								MP:0001722 yolk sack pale (4/13: 31%)
Herc1	Herc1em1Wtsi	wt v hom	B6N
Csnk1g3	Csnk1g3tm1a(EUCOMM)Wtsi	wt v hom	B6N
Srsf7	Srsf7tm1a(EUCOMM)Wtsi	wt v het	B6N					embryonic lethality (MP:0008762)
Cdk14	Cdk14tm1a(KOMP)Wtsi	wt v hom	B6N					No homozygous embryo detected at E14.5 out of 38 collected.
Selk	Selktm1b(EUCOMM)wtsi	wt v hom	B6N
Gas2l2	Gas2l2tm1a(KOMP)Wtsi	wt v hom	B6N					8 homozygous embryos (24.2%) detected at E14.5 out of 33 collected
Bhlhe40	Bhlhe40tm1b(KOMP)Wtsi	wt v hom	B6N					MP:0003984 embryonic growth retardation (2/8); MP:0008797 facial cleft (1/8); MP:0000432 abnormal head morphology (1/8); MP:0003935 abnormal craniofacial development (1/8); MP:0002152 abnormal brain morphology (1/8)
Usp42	Usp42tm2a(EUCOMM)Wtsi	wt v hom	B6JTyr;B6N
Cxcr2	Cxcr2tm1a(EUCOMM)Wtsi	wt v hom	B6N
Setd5	Setd5tm1a(EUCOMM)Wtsi	wt v het	B6N					embryonic lethality (MP:0008762)
Mir122	(no gene)(tm1)Brd	wt v hom	B6N					No homozygote embryo detected at E14.5 out of 32 collected
Fam107b	Fam107btm1a(KOMP)Wtsi	wt v hom	B6JTyr;B6N
Phf20	Phf20tm1a(EUCOMM)Wtsi	wt v hom	B6JTyr;B6N					abnormal eye development (MP:0001286)
Zcchc14	Zcchc14tm1a(KOMP)Wtsi	wt v hom	B6N					fetal edema (MP:0002192)
Category 6 : Normal Sensitivity with Abnormal Waveform								abnormal craniofacial development (MP:0003935)
1500011B03Rik	1500011B03Riktm2(KOMP)Wtsi	wt v hom	B6N					6 homozygous embryos (15.8%) detected at E14.5 out of 38 collected
Akap9	Akap9tm1a(KOMP)Wtsi	wt v hom	B6JTyr;B6N
Ankrd9	Ankrd9tm1(KOMP)Wtsi	wt v hom	B6N					prenatal lethality (MP:0002080)
Arid4a	Arid4atm1a(EUCOMM)Wtsi	wt v hom	B6JTyr;B6N					3 homozygote embryos (10%) detected at E14.5 out of 30 collected.
Atp5a1	Atp5a1tm1a(EUCOMM)Wtsi	wt v het	B6JTyr;B6N
Fam175b	Fam175btm1a(EUCOMM)Wtsi	wt v hom	B6N					embryonic lethality (MP:0008762)
Gprc5b	Gprc5btm1a(EUCOMM)Wtsi	wt v hom	B6N					No homozygous embryo detected at E14.5 out of 32 collected
Gsk3a	Gsk3atm1a(EUCOMM)Wtsi	wt v hom	B6JTyr;B6N
Hp1bp3	Hp1bp3tm1a(EUCOMM)Wtsi	wt v hom	B6JTyr;B6N
Kptn	Kptntm1a(EUCOMM)Wtsi	wt v hom	B6JTyr;B6N
Ldhb	Ldhbtm1b(KOMP)Wtsi	wt v hom	B6N
Mapk10	Mapk10tm1a(EUCOMM)Wtsi	wt v hom	B6N
Nacad	Nacadtm1(KOMP)Wtsi	wt v hom	B6N
Ncaph2	Ncaph2tm1a(EUCOMM)Wtsi	wt v het	B6JTyr;B6N					embryonic lethality (MP:0008762)
Ppp5c	Ppp5ctm1a(EUCOMM)Wtsi	wt v hom	B6JTyr;B6N					No homozygote embryo detected at E14.5 out of 36 collected.
Prkab1	Prkab1Gt(RRR454)Byg	wt v het	B6N
Prmt7	Prmt7tm1a(EUCOMM)Wtsi	wt v hom	B6JTyr;B6N					6 homozygous embryos (12.5%) detected at E14.5 out of 48 collected
Prrt2	Prrt2tm1a(KOMP)Wtsi	wt v hom	B6N					MP:0010831 partial lethality; MP:0003984 embryonic growth retardation (1/6); MP:0002192 fetal edema (2/6); MP:0001711 abnormal placenta morphology (1/6)
Pycr2	Pycr2tm1a(EUCOMM)Wtsi	wt v hom	B6N
Reg3g	Reg3gtm1a(KOMP)Wtsi	wt v hom	B6N
Rnf10	Rnf10tm1b(KOMP)Wtsi	wt v hom	B6N
S100b	S100btm1a(EUCOMM)Wtsi	wt v hom	B6JTyr;B6N					preweaning lethality (MP:0010770)
Sesn3	Sesn3tm1a(EUCOMM)Wtsi	wt v hom	B6N					3 homozygote embryos (8.3%) detected at E14.5 out of 36 collected.
Supv3l1	Supv3l1tm1a(EUCOMM)Wtsi	wt v het	B6JTyr;B6N
Suv420h1	Suv420h1tm1a(KOMP)Wtsi	wt v hom	B6JTyr;B6N					embryonic growth retardation (mp:0003984)					6 homozygous embryos (18.75%) detected out of 32 collected.
Tmem189	Tmem189tm1a(KOMP)Wtsi	wt v hom	B6JTyr;B6N					fetal edema (mp:0002192)					3 homozygous embryos (50%) display growth retardation and/or oedema
Tmod1	Tmod1tm1a(KOMP)Wtsi	wt v het	B6N					preweaning lethality (MP:0010770)
Category 7 : New Alleles of Known Deafness Genes
Myo15	Myo15tm1a(EUCOMM)Wtsi	wt v hom	B6N					embryonic lethality (MP:0008762)
Myo7a	Myo7atm1a(EUCOMM)Wtsi	wt v hom	B6N					No homozygous embryo detected at E14.5 out of 33 collected
Ush1c	Ush1ctm1a(KOMP)Wtsi	wt v hom	B6N
Ildr1	Ildr1tm1(KOMP)Wtsi	wt v hom	B6N
Espn	Espntm1a(EUCOMM)Wtsi	wt v hom	B6N
Whrn	Whrntm1a(EUCOMM)Wtsi	wt v hom	B6N
Cep250	Cep250tm1a(EUCOMM)Wtsi	wt v hom	B6N
Srrm4	Srrm4tm1e(EUCOMM)Wtsi	wt v hom	B6N
Clpp	Clpptm1a(EUCOMM)Wtsi	wt v hom	B6N					preweaning lethality (mp:0010770)
Chd7	Chd7tm2a(EUCOMM)Wtsi	wt v het	129S5; B6N					2 homozygous embryos detected (5.5%) at E14.5 out of 36 collected - 1 homozygous displays oedema and craniofacial defect
Category 8 : Positive Control - Known Hearing Impaired Mouse Models
Atp2b2	Atp2b2Obl	wt v het	C3Fe
Cdh23	Cdh23v	het v hom	STOCK
Chd7	Chd7Whi	wt v het	C3Fe
Grxcr1	Grxcr1tde	het v hom	STOCK
Mir96	Mir96Dmdo	wt v hom	C3Fe
Myo6	Myo6sv	het v hom	B6JIco;B10
Myo7a	Myo7aHdb	wt v hom	C3Fe
Myo7a	Myo7ash1-6J	het v hom	AK;BKS
Tmc1	Tmc1dn	het v hom	STOCK
Whrn	Whrnwi	het v hom	STOCK
						M - Male	Parameter may be a HIT in one gender only, or data not available for the other gender
						F - Female
							Data not available / not significant

## Sheet: Fertility
GENE Symbol	Allele	Genotypes compared	Genetic Background	BACK TO GENE LIST	Homozygous Fertility	Homozygous Fertility	Comments
Category 1 : Severe - Profound Hearing Impairment
A730017C20Rik	A730017C20Riktm1b(KOMP)Wtsi	wt v hom	B6N
Spns2	Spns2tm1b(KOMP)Wtsi	wt v hom	B6JTyr;B6N
Duoxa2	Duoxa2tm1b(KOMP)Wtsi	wt v hom	B6N
Zfp719	Zfp719tm1b(EUCOMM)Wtsi	wt v hom	B6N
Ocm	Ocmtm1a(EUCOMM)Wtsi	wt v hom	B6N
Category 2 : High Frequency Hearing Impairment
Pex3	Pex3tm1a(EUCOMM)Wtsi	wt v hom	B6N				male infertility (MP:0001925)
Wbp2	Wbp2tm1a(EUCOMM)Wtsi	wt v hom	B6N
Acsl4	Acsl4tm1a(EUCOMM)Wtsi	wt v Hemi M	B6JTyr;B6N
Agap1	Agap1tm1a(EUCOMM)Wtsi	wt v hom	B6N
Fads3	Fads3tm1b(EUCOMM)Wtsi	wt v hom	B6N
Fbxo33	Fbxo33tm1b(EUCOMM)Wtsi	wt v hom	B6N
Brd2	Brd2em1Wtsi	wt v het	B6N
Mkrn2	Mkrn2tm1b(KOMP)Wtsi	wt v hom	B6N				male infertility (MP:0001925)
D6Wsu163e	D6Wsu163etm1b(EUCOMM)Wtsi	wt v hom	B6N
Gpr152	Gpr152tm1b(EUCOMM)Wtsi	wt v hom	B6N
Category 3 : Low Frequency Hearing Impairment
Klhl18	Klhl18tm1a(KOMP)Wtsi	wt v hom	B6N
Camsap3	Camsap3tm1a(EUCOMM)Wtsi	wt v hom	B6N				male infertility (MP:0001925) ; female infertility (MP:0001926)
Category 4 : Moderate (& Variable) Hearing Impairment
Klc2	Klc2tm1e(EUCOMM)Wtsi	wt v hom	B6N
Bai1	Bai1tm2a(EUCOMM)Wtsi	wt hom	B6N
Tram2	Tram2tm1a(KOMP)Wtsi	wt v hom	B6N
Pax9 (Slc25a21)	Slc25a21tm1a(KOMP)Wtsi	wt v hom	B6JTyr;B6N
Ywhae	Ywhaetm1e(EUCOMM)Wtsi	wt v hom	"OTHER"
Mcph1	Mcph1tm1a(EUCOMM)Wtsi	wt v hom	B6JTyr;B6N				male infertility (MP:0001925) ; female infertility (MP:0001926)
Lrig1	Lrig1tm1a(EUCOMM)Wtsi	wt v hom	B6JTyr;B6N
Category 5 : Mild Hearing Impairment
Herc1	Herc1em1Wtsi	wt v hom	B6N				male infertility (MP:0001925)
Csnk1g3	Csnk1g3tm1a(EUCOMM)Wtsi	wt v hom	B6N
Srsf7	Srsf7tm1a(EUCOMM)Wtsi	wt v het	B6N
Cdk14	Cdk14tm1a(KOMP)Wtsi	wt v hom	B6N
Selk	Selktm1b(EUCOMM)wtsi	wt v hom	B6N
Gas2l2	Gas2l2tm1a(KOMP)Wtsi	wt v hom	B6N
Bhlhe40	Bhlhe40tm1b(KOMP)Wtsi	wt v hom	B6N
Usp42	Usp42tm2a(EUCOMM)Wtsi	wt v hom	B6JTyr;B6N				male infertility (MP:0001925)
Cxcr2	Cxcr2tm1a(EUCOMM)Wtsi	wt v hom	B6N
Setd5	Setd5tm1a(EUCOMM)Wtsi	wt v het	B6N
Mir122	(no gene)(tm1)Brd	wt v hom	B6N
Fam107b	Fam107btm1a(KOMP)Wtsi	wt v hom	B6JTyr;B6N
Phf20	Phf20tm1a(EUCOMM)Wtsi	wt v hom	B6JTyr;B6N
Zcchc14	Zcchc14tm1a(KOMP)Wtsi	wt v hom	B6N
Category 6 : Normal Sensitivity with Abnormal Waveform
1500011B03Rik	1500011B03Riktm2(KOMP)Wtsi	wt v hom	B6N
Akap9	Akap9tm1a(KOMP)Wtsi	wt v hom	B6JTyr;B6N
Ankrd9	Ankrd9tm1(KOMP)Wtsi	wt v hom	B6N
Arid4a	Arid4atm1a(EUCOMM)Wtsi	wt v hom	B6JTyr;B6N
Atp5a1	Atp5a1tm1a(EUCOMM)Wtsi	wt v het	B6JTyr;B6N
Fam175b	Fam175btm1a(EUCOMM)Wtsi	wt v hom	B6N
Gprc5b	Gprc5btm1a(EUCOMM)Wtsi	wt v hom	B6N
Gsk3a	Gsk3atm1a(EUCOMM)Wtsi	wt v hom	B6JTyr;B6N
Hp1bp3	Hp1bp3tm1a(EUCOMM)Wtsi	wt v hom	B6JTyr;B6N
Kptn	Kptntm1a(EUCOMM)Wtsi	wt v hom	B6JTyr;B6N
Ldhb	Ldhbtm1b(KOMP)Wtsi	wt v hom	B6N
Mapk10	Mapk10tm1a(EUCOMM)Wtsi	wt v hom	B6N
Nacad	Nacadtm1(KOMP)Wtsi	wt v hom	B6N
Ncaph2	Ncaph2tm1a(EUCOMM)Wtsi	wt v het	B6JTyr;B6N
Ppp5c	Ppp5ctm1a(EUCOMM)Wtsi	wt v hom	B6JTyr;B6N
Prkab1	Prkab1Gt(RRR454)Byg	wt v het	B6N
Prmt7	Prmt7tm1a(EUCOMM)Wtsi	wt v hom	B6JTyr;B6N
Prrt2	Prrt2tm1a(KOMP)Wtsi	wt v hom	B6N
Pycr2	Pycr2tm1a(EUCOMM)Wtsi	wt v hom	B6N
Reg3g	Reg3gtm1a(KOMP)Wtsi	wt v hom	B6N
Rnf10	Rnf10tm1b(KOMP)Wtsi	wt v hom	B6N
S100b	S100btm1a(EUCOMM)Wtsi	wt v hom	B6JTyr;B6N
Sesn3	Sesn3tm1a(EUCOMM)Wtsi	wt v hom	B6N
Supv3l1	Supv3l1tm1a(EUCOMM)Wtsi	wt v het	B6JTyr;B6N
Suv420h1	Suv420h1tm1a(KOMP)Wtsi	wt v hom	B6JTyr;B6N
Tmem189	Tmem189tm1a(KOMP)Wtsi	wt v hom	B6JTyr;B6N
Tmod1	Tmod1tm1a(KOMP)Wtsi	wt v het	B6N
Category 7 : New Alleles of Known Deafness Genes
Myo15	Myo15tm1a(EUCOMM)Wtsi	wt v hom	B6N
Myo7a	Myo7atm1a(EUCOMM)Wtsi	wt v hom	B6N
Ush1c	Ush1ctm1a(KOMP)Wtsi	wt v hom	B6N
Ildr1	Ildr1tm1(KOMP)Wtsi	wt v hom	B6N
Espn	Espntm1a(EUCOMM)Wtsi	wt v hom	B6N
Whrn	Whrntm1a(EUCOMM)Wtsi	wt v hom	B6N				male infertility (MP:0001925)
Cep250	Cep250tm1a(EUCOMM)Wtsi	wt v hom	B6N
Srrm4	Srrm4tm1e(EUCOMM)Wtsi	wt v hom	B6N
Clpp	Clpptm1a(EUCOMM)Wtsi	wt v hom	B6N				male infertility (MP:0001925) ; female infertility (MP:0001926)
Chd7	Chd7tm2a(EUCOMM)Wtsi	wt v het	129S5; B6N
Category 8 : Positive Control - Known Hearing Impaired Mouse Models
Atp2b2	Atp2b2Obl	wt v het	C3Fe
Cdh23	Cdh23v	het v hom	STOCK
Chd7	Chd7Whi	wt v het	C3Fe
Grxcr1	Grxcr1tde	het v hom	STOCK
Mir96	Mir96Dmdo	wt v hom	C3Fe
Myo6	Myo6sv	het v hom	B6JIco;B10
Myo7a	Myo7aHdb	wt v hom	C3Fe
Myo7a	Myo7ash1-6J	het v hom	AK;BKS
Tmc1	Tmc1dn	het v hom	STOCK
Whrn	Whrnwi	het v hom	STOCK				female infertility (MP:0001926)
						M - Male	Parameter may be a HIT in one gender only, or data not available for the other gender
						F - Female
							Data not available / not significant

## Sheet: General Obs
GENE Symbol	Allele	Genotypes compared	Genetic Background	BACK TO GENE LIST	GENERAL OBSERVATIONS	General Observations	Comments
Category 1 : Severe - Profound Hearing Impairment
A730017C20Rik	A730017C20Riktm1b(KOMP)Wtsi	wt v hom	B6N
Spns2	Spns2tm1b(KOMP)Wtsi	wt v hom	B6JTyr;B6N
Duoxa2	Duoxa2tm1b(KOMP)Wtsi	wt v hom	B6N				Homozygous mice presented with severe grow retardation at normal weaning age. Some homozygous mice weaned at the normal age had to be culled due to health concerns. The weaning strategy was changed so that homozygous mice were allowed to remain with the dam until 5-6 weeks of age and floor food and long water spouts were provided
Zfp719	Zfp719tm1b(EUCOMM)Wtsi	wt v hom	B6N
Ocm	Ocmtm1a(EUCOMM)Wtsi	wt v hom	B6N
Category 2 : High Frequency Hearing Impairment
Pex3	Pex3tm1a(EUCOMM)Wtsi	wt v hom	B6N				hypersensitivity to light noted by 'squinting', (8/8 Females, 6/8 Males), during dysmoprhology screen. Eye size scored as normal in eye screen.
Wbp2	Wbp2tm1a(EUCOMM)Wtsi	wt v hom	B6N
Acsl4	Acsl4tm1a(EUCOMM)Wtsi	wt v Hemi M	B6JTyr;B6N				Heterozygous and homozygous mice exhibit poor breeding performance with increased incidence of total litter loss (hemi x hom 24/15 = 62.5%, hemi x het 245/38 = 15%) compared to that expected for this strain (B6N WT = 4225/56053 = 7.5%)
Agap1	Agap1tm1a(EUCOMM)Wtsi	wt v hom	B6N
Fads3	Fads3tm1b(EUCOMM)Wtsi	wt v hom	B6N
Fbxo33	Fbxo33tm1b(EUCOMM)Wtsi	wt v hom	B6N
Brd2	Brd2em1Wtsi	wt v het	B6N
Mkrn2	Mkrn2tm1b(KOMP)Wtsi	wt v hom	B6N
D6Wsu163e	D6Wsu163etm1b(EUCOMM)Wtsi	wt v hom	B6N
Gpr152	Gpr152tm1b(EUCOMM)Wtsi	wt v hom	B6N
Category 3 : Low Frequency Hearing Impairment
Klhl18	Klhl18tm1a(KOMP)Wtsi	wt v hom	B6N
Camsap3	Camsap3tm1a(EUCOMM)Wtsi	wt v hom	B6N
Category 4 : Moderate (& Variable) Hearing Impairment
Klc2	Klc2tm1e(EUCOMM)Wtsi	wt v hom	B6N
Bai1	Bai1tm2a(EUCOMM)Wtsi	wt hom	B6N				The offspring of homozygous females (n=13) exhibit an increased incidence of pre-wean death (13/13 = 100%) compared to that expected for this strain (B6N WT = 4225/56053 = 7.5%). Breeding strategy changed to het male x het female to provide mice to phenotyping
Tram2	Tram2tm1a(KOMP)Wtsi	wt v hom	B6N				Homozygous animals of both sexes exhibit increased incidence of hydrocephalus (Hom = 12.9% [n=8/62], Het = 0% [n=0/244], WT = 0.5% [n=1/192]). Low BMD and BMC suggest risk of fracture. To date, no fractures have been noted (n=0/7) Analysis ongoing - Nov 2013. Further breeding using hom females, notes increased maternal rate of death post-partum (Found dead: 6/11). DEXA showed excessively low bone…
Pax9 (Slc25a21)	Slc25a21tm1a(KOMP)Wtsi	wt v hom	B6JTyr;B6N
Ywhae	Ywhaetm1e(EUCOMM)Wtsi	wt v hom	"OTHER"
Mcph1	Mcph1tm1a(EUCOMM)Wtsi	wt v hom	B6JTyr;B6N
Lrig1	Lrig1tm1a(EUCOMM)Wtsi	wt v hom	B6JTyr;B6N
Category 5 : Mild Hearing Impairment
Herc1	Herc1em1Wtsi	wt v hom	B6N
Csnk1g3	Csnk1g3tm1a(EUCOMM)Wtsi	wt v hom	B6N
Srsf7	Srsf7tm1a(EUCOMM)Wtsi	wt v het	B6N
Cdk14	Cdk14tm1a(KOMP)Wtsi	wt v hom	B6N
Selk	Selktm1b(EUCOMM)wtsi	wt v hom	B6N
Gas2l2	Gas2l2tm1a(KOMP)Wtsi	wt v hom	B6N
Bhlhe40	Bhlhe40tm1b(KOMP)Wtsi	wt v hom	B6N
Usp42	Usp42tm2a(EUCOMM)Wtsi	wt v hom	B6JTyr;B6N				6 heterozygous males x homozygous females produced 27 pups across 27 litters, 0/27 pups survived to weaning age.
Cxcr2	Cxcr2tm1a(EUCOMM)Wtsi	wt v hom	B6N				Superficial or minor wounding results in welfare concerns due to altered immune function. Remedial actions in place to minimise loss of immune compromised animals: males individually housed, cages processed first on any working day, sterile blades and syringes used for each mouse.
Setd5	Setd5tm1a(EUCOMM)Wtsi	wt v het	B6N				Reduced heterozygous viability at P14: Heterozygous x wildtype breeding units produced wildtype and heterozygous offspring at a ratio of 7:3 when genotyped at P14 (N=425 offspring).
Mir122	(no gene)(tm1)Brd	wt v hom	B6N
Fam107b	Fam107btm1a(KOMP)Wtsi	wt v hom	B6JTyr;B6N
Phf20	Phf20tm1a(EUCOMM)Wtsi	wt v hom	B6JTyr;B6N
Zcchc14	Zcchc14tm1a(KOMP)Wtsi	wt v hom	B6N
Category 6 : Normal Sensitivity with Abnormal Waveform
1500011B03Rik	1500011B03Riktm2(KOMP)Wtsi	wt v hom	B6N
Akap9	Akap9tm1a(KOMP)Wtsi	wt v hom	B6JTyr;B6N
Ankrd9	Ankrd9tm1(KOMP)Wtsi	wt v hom	B6N
Arid4a	Arid4atm1a(EUCOMM)Wtsi	wt v hom	B6JTyr;B6N
Atp5a1	Atp5a1tm1a(EUCOMM)Wtsi	wt v het	B6JTyr;B6N
Fam175b	Fam175btm1a(EUCOMM)Wtsi	wt v hom	B6N
Gprc5b	Gprc5btm1a(EUCOMM)Wtsi	wt v hom	B6N
Gsk3a	Gsk3atm1a(EUCOMM)Wtsi	wt v hom	B6JTyr;B6N
Hp1bp3	Hp1bp3tm1a(EUCOMM)Wtsi	wt v hom	B6JTyr;B6N
Kptn	Kptntm1a(EUCOMM)Wtsi	wt v hom	B6JTyr;B6N
Ldhb	Ldhbtm1b(KOMP)Wtsi	wt v hom	B6N
Mapk10	Mapk10tm1a(EUCOMM)Wtsi	wt v hom	B6N
Nacad	Nacadtm1(KOMP)Wtsi	wt v hom	B6N
Ncaph2	Ncaph2tm1a(EUCOMM)Wtsi	wt v het	B6JTyr;B6N
Ppp5c	Ppp5ctm1a(EUCOMM)Wtsi	wt v hom	B6JTyr;B6N
Prkab1	Prkab1Gt(RRR454)Byg	wt v het	B6N				85% (n=33/39) pre wean mortality observed in homozygous mice. WT x het mating strategy employed, phenotyping work completed using heterozygous mice only.
Prmt7	Prmt7tm1a(EUCOMM)Wtsi	wt v hom	B6JTyr;B6N
Prrt2	Prrt2tm1a(KOMP)Wtsi	wt v hom	B6N
Pycr2	Pycr2tm1a(EUCOMM)Wtsi	wt v hom	B6N
Reg3g	Reg3gtm1a(KOMP)Wtsi	wt v hom	B6N
Rnf10	Rnf10tm1b(KOMP)Wtsi	wt v hom	B6N
S100b	S100btm1a(EUCOMM)Wtsi	wt v hom	B6JTyr;B6N
Sesn3	Sesn3tm1a(EUCOMM)Wtsi	wt v hom	B6N
Supv3l1	Supv3l1tm1a(EUCOMM)Wtsi	wt v het	B6JTyr;B6N
Suv420h1	Suv420h1tm1a(KOMP)Wtsi	wt v hom	B6JTyr;B6N
Tmem189	Tmem189tm1a(KOMP)Wtsi	wt v hom	B6JTyr;B6N
Tmod1	Tmod1tm1a(KOMP)Wtsi	wt v het	B6N
Category 7 : New Alleles of Known Deafness Genes
Myo15	Myo15tm1a(EUCOMM)Wtsi	wt v hom	B6N
Myo7a	Myo7atm1a(EUCOMM)Wtsi	wt v hom	B6N
Ush1c	Ush1ctm1a(KOMP)Wtsi	wt v hom	B6N
Ildr1	Ildr1tm1(KOMP)Wtsi	wt v hom	B6N
Espn	Espntm1a(EUCOMM)Wtsi	wt v hom	B6N
Whrn	Whrntm1a(EUCOMM)Wtsi	wt v hom	B6N
Cep250	Cep250tm1a(EUCOMM)Wtsi	wt v hom	B6N
Srrm4	Srrm4tm1e(EUCOMM)Wtsi	wt v hom	B6N
Clpp	Clpptm1a(EUCOMM)Wtsi	wt v hom	B6N
Chd7	Chd7tm2a(EUCOMM)Wtsi	wt v het	129S5; B6N
Category 8 : Positive Control - Known Hearing Impaired Mouse Models
Atp2b2	Atp2b2Obl	wt v het	C3Fe				Both genders, homozygous mice exhibit altered balance, resulting in difficulties feeding and drinking. WT x het mating strategy employed, all further work performed using heterozygous mice only.
Cdh23	Cdh23v	het v hom	STOCK
Chd7	Chd7Whi	wt v het	C3Fe
Grxcr1	Grxcr1tde	het v hom	STOCK
Mir96	Mir96Dmdo	wt v hom	C3Fe
Myo6	Myo6sv	het v hom	B6JIco;B10
Myo7a	Myo7aHdb	wt v hom	C3Fe				Homozygous mice exhibit altered balance, het x het mating strategy employed.
Myo7a	Myo7ash1-6J	het v hom	AK;BKS
Tmc1	Tmc1dn	het v hom	STOCK
Whrn	Whrnwi	het v hom	STOCK
						M - Male	Parameter may be a HIT in one gender only, or data not available for the other gender
						F - Female
							Data not available / not significant

## Sheet: Weight Curves
GENE Symbol	Allele	Genotypes compared	Genetic Background	BACK TO GENE LIST	WEIGHT CURVES	Weight Curve	Body Weight AUC (wk4-14)
Category 1 : Severe - Profound Hearing Impairment
A730017C20Rik	A730017C20Riktm1b(KOMP)Wtsi	wt v hom	B6N
Spns2	Spns2tm1b(KOMP)Wtsi	wt v hom	B6JTyr;B6N
Duoxa2	Duoxa2tm1b(KOMP)Wtsi	wt v hom	B6N			↓	↓
Zfp719	Zfp719tm1b(EUCOMM)Wtsi	wt v hom	B6N
Ocm	Ocmtm1a(EUCOMM)Wtsi	wt v hom	B6N
Category 2 : High Frequency Hearing Impairment
Pex3	Pex3tm1a(EUCOMM)Wtsi	wt v hom	B6N
Wbp2	Wbp2tm1a(EUCOMM)Wtsi	wt v hom	B6N
Acsl4	Acsl4tm1a(EUCOMM)Wtsi	wt v Hemi M	B6JTyr;B6N			↓
Agap1	Agap1tm1a(EUCOMM)Wtsi	wt v hom	B6N
Fads3	Fads3tm1b(EUCOMM)Wtsi	wt v hom	B6N
Fbxo33	Fbxo33tm1b(EUCOMM)Wtsi	wt v hom	B6N
Brd2	Brd2em1Wtsi	wt v het	B6N
Mkrn2	Mkrn2tm1b(KOMP)Wtsi	wt v hom	B6N
D6Wsu163e	D6Wsu163etm1b(EUCOMM)Wtsi	wt v hom	B6N
Gpr152	Gpr152tm1b(EUCOMM)Wtsi	wt v hom	B6N
Category 3 : Low Frequency Hearing Impairment
Klhl18	Klhl18tm1a(KOMP)Wtsi	wt v hom	B6N
Camsap3	Camsap3tm1a(EUCOMM)Wtsi	wt v hom	B6N			M↓	↓
Category 4 : Moderate (& Variable) Hearing Impairment
Klc2	Klc2tm1e(EUCOMM)Wtsi	wt v hom	B6N
Bai1	Bai1tm2a(EUCOMM)Wtsi	wt hom	B6N
Tram2	Tram2tm1a(KOMP)Wtsi	wt v hom	B6N			F↓	F↓
Pax9 (Slc25a21)	Slc25a21tm1a(KOMP)Wtsi	wt v hom	B6JTyr;B6N			↓
Ywhae	Ywhaetm1e(EUCOMM)Wtsi	wt v hom	"OTHER"			M↓	↓
Mcph1	Mcph1tm1a(EUCOMM)Wtsi	wt v hom	B6JTyr;B6N
Lrig1	Lrig1tm1a(EUCOMM)Wtsi	wt v hom	B6JTyr;B6N			F↓
Category 5 : Mild Hearing Impairment
Herc1	Herc1em1Wtsi	wt v hom	B6N			↑	F↑
Csnk1g3	Csnk1g3tm1a(EUCOMM)Wtsi	wt v hom	B6N
Srsf7	Srsf7tm1a(EUCOMM)Wtsi	wt v het	B6N
Cdk14	Cdk14tm1a(KOMP)Wtsi	wt v hom	B6N
Selk	Selktm1b(EUCOMM)wtsi	wt v hom	B6N
Gas2l2	Gas2l2tm1a(KOMP)Wtsi	wt v hom	B6N
Bhlhe40	Bhlhe40tm1b(KOMP)Wtsi	wt v hom	B6N
Usp42	Usp42tm2a(EUCOMM)Wtsi	wt v hom	B6JTyr;B6N
Cxcr2	Cxcr2tm1a(EUCOMM)Wtsi	wt v hom	B6N
Setd5	Setd5tm1a(EUCOMM)Wtsi	wt v het	B6N				M↓
Mir122	(no gene)(tm1)Brd	wt v hom	B6N
Fam107b	Fam107btm1a(KOMP)Wtsi	wt v hom	B6JTyr;B6N
Phf20	Phf20tm1a(EUCOMM)Wtsi	wt v hom	B6JTyr;B6N
Zcchc14	Zcchc14tm1a(KOMP)Wtsi	wt v hom	B6N			↓	↓
Category 6 : Normal Sensitivity with Abnormal Waveform
1500011B03Rik	1500011B03Riktm2(KOMP)Wtsi	wt v hom	B6N
Akap9	Akap9tm1a(KOMP)Wtsi	wt v hom	B6JTyr;B6N			↓	↓
Ankrd9	Ankrd9tm1(KOMP)Wtsi	wt v hom	B6N
Arid4a	Arid4atm1a(EUCOMM)Wtsi	wt v hom	B6JTyr;B6N			M↓
Atp5a1	Atp5a1tm1a(EUCOMM)Wtsi	wt v het	B6JTyr;B6N			F↓
Fam175b	Fam175btm1a(EUCOMM)Wtsi	wt v hom	B6N
Gprc5b	Gprc5btm1a(EUCOMM)Wtsi	wt v hom	B6N
Gsk3a	Gsk3atm1a(EUCOMM)Wtsi	wt v hom	B6JTyr;B6N
Hp1bp3	Hp1bp3tm1a(EUCOMM)Wtsi	wt v hom	B6JTyr;B6N			F↓
Kptn	Kptntm1a(EUCOMM)Wtsi	wt v hom	B6JTyr;B6N			F↑
Ldhb	Ldhbtm1b(KOMP)Wtsi	wt v hom	B6N
Mapk10	Mapk10tm1a(EUCOMM)Wtsi	wt v hom	B6N
Nacad	Nacadtm1(KOMP)Wtsi	wt v hom	B6N
Ncaph2	Ncaph2tm1a(EUCOMM)Wtsi	wt v het	B6JTyr;B6N
Ppp5c	Ppp5ctm1a(EUCOMM)Wtsi	wt v hom	B6JTyr;B6N			M↓
Prkab1	Prkab1Gt(RRR454)Byg	wt v het	B6N
Prmt7	Prmt7tm1a(EUCOMM)Wtsi	wt v hom	B6JTyr;B6N
Prrt2	Prrt2tm1a(KOMP)Wtsi	wt v hom	B6N
Pycr2	Pycr2tm1a(EUCOMM)Wtsi	wt v hom	B6N
Reg3g	Reg3gtm1a(KOMP)Wtsi	wt v hom	B6N
Rnf10	Rnf10tm1b(KOMP)Wtsi	wt v hom	B6N			↓	F↓
S100b	S100btm1a(EUCOMM)Wtsi	wt v hom	B6JTyr;B6N
Sesn3	Sesn3tm1a(EUCOMM)Wtsi	wt v hom	B6N
Supv3l1	Supv3l1tm1a(EUCOMM)Wtsi	wt v het	B6JTyr;B6N
Suv420h1	Suv420h1tm1a(KOMP)Wtsi	wt v hom	B6JTyr;B6N			F↓	F↓
Tmem189	Tmem189tm1a(KOMP)Wtsi	wt v hom	B6JTyr;B6N			↓	↓
Tmod1	Tmod1tm1a(KOMP)Wtsi	wt v het	B6N
Category 7 : New Alleles of Known Deafness Genes
Myo15	Myo15tm1a(EUCOMM)Wtsi	wt v hom	B6N
Myo7a	Myo7atm1a(EUCOMM)Wtsi	wt v hom	B6N
Ush1c	Ush1ctm1a(KOMP)Wtsi	wt v hom	B6N			↓	↓
Ildr1	Ildr1tm1(KOMP)Wtsi	wt v hom	B6N
Espn	Espntm1a(EUCOMM)Wtsi	wt v hom	B6N
Whrn	Whrntm1a(EUCOMM)Wtsi	wt v hom	B6N
Cep250	Cep250tm1a(EUCOMM)Wtsi	wt v hom	B6N
Srrm4	Srrm4tm1e(EUCOMM)Wtsi	wt v hom	B6N
Clpp	Clpptm1a(EUCOMM)Wtsi	wt v hom	B6N			↓	↓
Chd7	Chd7tm2a(EUCOMM)Wtsi	wt v het	129S5; B6N
Category 8 : Positive Control - Known Hearing Impaired Mouse Models
Atp2b2	Atp2b2Obl	wt v het	C3Fe
Cdh23	Cdh23v	het v hom	STOCK
Chd7	Chd7Whi	wt v het	C3Fe
Grxcr1	Grxcr1tde	het v hom	STOCK			↓	M↓
Mir96	Mir96Dmdo	wt v het	C3Fe
Myo6	Myo6sv	het v hom	B6JIco;B10			↓	M↓
Myo7a	Myo7aHdb	wt v hom	C3Fe			↓	↓
Myo7a	Myo7ash1-6J	het v hom	AK;BKS			M↓
Tmc1	Tmc1dn	het v hom	STOCK
Whrn	Whrnwi	het v hom	STOCK			M↓
						M - Male	Parameter may be a HIT in one gender only, or data not available for the other gender
						F - Female
							Data not available / not significant

## Sheet: Open Field
GENE Symbol	Allele	Genotypes compared	Genetic Background	BACK TO GENE LIST	OPEN FIELD parameter	Total Distance Travelled Whole Arena	Whole Arena Resting Time	Whole Arena Average Speed	Total Rears	Total Distance Travelled - Periphery	Total Rest Time at Periphery	Total Time at Periphery	Average Speed at Periphery	Total Distance Travelled - Centre	Total Resting Time in Centre	Total Time in Centre	Average Speed at Centre	Latency To Enter Centre	Number Entries to Centre	% Distance Moved in Centre - Total	% Time Spent in Centre - Total
Category 1 : Severe - Profound Hearing Impairment
A730017C20Rik	A730017C20Riktm1b(KOMP)Wtsi	wt v hom	B6N
Spns2	Spns2tm1b(KOMP)Wtsi	wt v hom	B6JTyr;B6N
Duoxa2	Duoxa2tm1b(KOMP)Wtsi	wt v hom	B6N
Zfp719	Zfp719tm1b(EUCOMM)Wtsi	wt v hom	B6N
Ocm	Ocmtm1a(EUCOMM)Wtsi	wt v hom	B6N
Category 2 : High Frequency Hearing Impairment
Pex3	Pex3tm1a(EUCOMM)Wtsi	wt v hom	B6N				F↓				F↓
Wbp2	Wbp2tm1a(EUCOMM)Wtsi	wt v hom	B6N
Acsl4	Acsl4tm1a(EUCOMM)Wtsi	wt v Hemi M	B6JTyr;B6N
Agap1	Agap1tm1a(EUCOMM)Wtsi	wt v hom	B6N
Fads3	Fads3tm1b(EUCOMM)Wtsi	wt v hom	B6N
Fbxo33	Fbxo33tm1b(EUCOMM)Wtsi	wt v hom	B6N
Brd2	Brd2em1Wtsi	wt v het	B6N
Mkrn2	Mkrn2tm1b(KOMP)Wtsi	wt v hom	B6N
D6Wsu163e	D6Wsu163etm1b(EUCOMM)Wtsi	wt v hom	B6N
Gpr152	Gpr152tm1b(EUCOMM)Wtsi	wt v hom	B6N
Category 3 : Low Frequency Hearing Impairment
Klhl18	Klhl18tm1a(KOMP)Wtsi	wt v hom	B6N
Camsap3	Camsap3tm1a(EUCOMM)Wtsi	wt v hom	B6N
Category 4 : Moderate (& Variable) Hearing Impairment
Klc2	Klc2tm1e(EUCOMM)Wtsi	wt v hom	B6N
Bai1	Bai1tm2a(EUCOMM)Wtsi	wt hom	B6N
Tram2	Tram2tm1a(KOMP)Wtsi	wt v hom	B6N
Pax9 (Slc25a21)	Slc25a21tm1a(KOMP)Wtsi	wt v hom	B6JTyr;B6N
Ywhae	Ywhaetm1e(EUCOMM)Wtsi	wt v hom	"OTHER"
Mcph1	Mcph1tm1a(EUCOMM)Wtsi	wt v hom	B6JTyr;B6N
Lrig1	Lrig1tm1a(EUCOMM)Wtsi	wt v hom	B6JTyr;B6N
Category 5 : Mild Hearing Impairment
Herc1	Herc1em1Wtsi	wt v hom	B6N
Csnk1g3	Csnk1g3tm1a(EUCOMM)Wtsi	wt v hom	B6N
Srsf7	Srsf7tm1a(EUCOMM)Wtsi	wt v het	B6N
Cdk14	Cdk14tm1a(KOMP)Wtsi	wt v hom	B6N
Selk	Selktm1b(EUCOMM)wtsi	wt v hom	B6N
Gas2l2	Gas2l2tm1a(KOMP)Wtsi	wt v hom	B6N
Bhlhe40	Bhlhe40tm1b(KOMP)Wtsi	wt v hom	B6N
Usp42	Usp42tm2a(EUCOMM)Wtsi	wt v hom	B6JTyr;B6N			↑	↓			↑	M↓
Cxcr2	Cxcr2tm1a(EUCOMM)Wtsi	wt v hom	B6N
Setd5	Setd5tm1a(EUCOMM)Wtsi	wt v het	B6N
Mir122	(no gene)(tm1)Brd	wt v hom	B6N
Fam107b	Fam107btm1a(KOMP)Wtsi	wt v hom	B6JTyr;B6N
Phf20	Phf20tm1a(EUCOMM)Wtsi	wt v hom	B6JTyr;B6N
Zcchc14	Zcchc14tm1a(KOMP)Wtsi	wt v hom	B6N
Category 6 : Normal Sensitivity with Abnormal Waveform
1500011B03Rik	1500011B03Riktm2(KOMP)Wtsi	wt v hom	B6N
Akap9	Akap9tm1a(KOMP)Wtsi	wt v hom	B6JTyr;B6N
Ankrd9	Ankrd9tm1(KOMP)Wtsi	wt v hom	B6N
Arid4a	Arid4atm1a(EUCOMM)Wtsi	wt v hom	B6JTyr;B6N
Atp5a1	Atp5a1tm1a(EUCOMM)Wtsi	wt v het	B6JTyr;B6N
Fam175b	Fam175btm1a(EUCOMM)Wtsi	wt v hom	B6N
Gprc5b	Gprc5btm1a(EUCOMM)Wtsi	wt v hom	B6N
Gsk3a	Gsk3atm1a(EUCOMM)Wtsi	wt v hom	B6JTyr;B6N
Hp1bp3	Hp1bp3tm1a(EUCOMM)Wtsi	wt v hom	B6JTyr;B6N
Kptn	Kptntm1a(EUCOMM)Wtsi	wt v hom	B6JTyr;B6N
Ldhb	Ldhbtm1b(KOMP)Wtsi	wt v hom	B6N
Mapk10	Mapk10tm1a(EUCOMM)Wtsi	wt v hom	B6N
Nacad	Nacadtm1(KOMP)Wtsi	wt v hom	B6N
Ncaph2	Ncaph2tm1a(EUCOMM)Wtsi	wt v het	B6JTyr;B6N
Ppp5c	Ppp5ctm1a(EUCOMM)Wtsi	wt v hom	B6JTyr;B6N
Prkab1	Prkab1Gt(RRR454)Byg	wt v het	B6N
Prmt7	Prmt7tm1a(EUCOMM)Wtsi	wt v hom	B6JTyr;B6N
Prrt2	Prrt2tm1a(KOMP)Wtsi	wt v hom	B6N
Pycr2	Pycr2tm1a(EUCOMM)Wtsi	wt v hom	B6N
Reg3g	Reg3gtm1a(KOMP)Wtsi	wt v hom	B6N
Rnf10	Rnf10tm1b(KOMP)Wtsi	wt v hom	B6N
S100b	S100btm1a(EUCOMM)Wtsi	wt v hom	B6JTyr;B6N
Sesn3	Sesn3tm1a(EUCOMM)Wtsi	wt v hom	B6N
Supv3l1	Supv3l1tm1a(EUCOMM)Wtsi	wt v het	B6JTyr;B6N
Suv420h1	Suv420h1tm1a(KOMP)Wtsi	wt v hom	B6JTyr;B6N
Tmem189	Tmem189tm1a(KOMP)Wtsi	wt v hom	B6JTyr;B6N
Tmod1	Tmod1tm1a(KOMP)Wtsi	wt v het	B6N
Category 7 : New Alleles of Known Deafness Genes
Myo15	Myo15tm1a(EUCOMM)Wtsi	wt v hom	B6N
Myo7a	Myo7atm1a(EUCOMM)Wtsi	wt v hom	B6N
Ush1c	Ush1ctm1a(KOMP)Wtsi	wt v hom	B6N
Ildr1	Ildr1tm1(KOMP)Wtsi	wt v hom	B6N
Espn	Espntm1a(EUCOMM)Wtsi	wt v hom	B6N
Whrn	Whrntm1a(EUCOMM)Wtsi	wt v hom	B6N
Cep250	Cep250tm1a(EUCOMM)Wtsi	wt v hom	B6N
Srrm4	Srrm4tm1e(EUCOMM)Wtsi	wt v hom	B6N
Clpp	Clpptm1a(EUCOMM)Wtsi	wt v hom	B6N
Chd7	Chd7tm2a(EUCOMM)Wtsi	wt v het	129S5; B6N
Category 8 : Positive Control - Known Hearing Impaired Mouse Models
Atp2b2	Atp2b2Obl	wt v het	C3Fe						M↑					M↑		M↑
Cdh23	Cdh23v	het v hom	STOCK
Chd7	Chd7Whi	wt v het	C3Fe
Grxcr1	Grxcr1tde	het v hom	STOCK			F↑								↑					↑
Mir96	Mir96Dmdo	wt v hom	C3Fe			↑	↓	↑		↑	↓		↑	↑		↑	↑	↓	↑	↑	↑
Myo6	Myo6sv	het v hom	B6JIco;B10			↑	↓	↑			M↓		M↑	↑		M↑			↑	M↑	M↑
Myo7a	Myo7aHdb	wt v hom	C3Fe			M↑	M↓	↑		↑	↓		↑	↑	↑	↑	↑	↓	↑	↑	↑
Myo7a	Myo7ash1-6J	het v hom	AK;BKS
Tmc1	Tmc1dn	het v hom	STOCK
Whrn	Whrnwi	het v hom	STOCK
						M - Male			Parameter may be a HIT in one gender only, or data not available for the other gender
						F - Female
									Data not available / not significant

## Sheet: Neurological Assessment
GENE Symbol	Allele	Genotypes compared	Genetic Background	BACK TO GENE LIST	NEUROLOGICAL ASSESSMENT parameter	Body Position	Palpebral Closure	Lacrimation	Tremor	Defecation	Urination	Transfer Arousal	Gait (inc. Ataxia)	Pelvic Elevation	Tail Elevation	Locomotor Activity	Touch Escape	Startle Response	Positional Passivity	Trunk Curl	Limb Grasping	Evidence of Biting	Vocalisation	Pinna touch reflex	Corneal touch reflex	Contact Righting Reflex	Headbobbing/Circling	Convulsions
Category 1 : Severe - Profound Hearing Impairment
A730017C20Rik	A730017C20Riktm1b(KOMP)Wtsi	wt v hom	B6N
Spns2	Spns2tm1b(KOMP)Wtsi	wt v hom	B6JTyr;B6N
Duoxa2	Duoxa2tm1b(KOMP)Wtsi	wt v hom	B6N
Zfp719	Zfp719tm1b(EUCOMM)Wtsi	wt v hom	B6N
Ocm	Ocmtm1a(EUCOMM)Wtsi	wt v hom	B6N
Category 2 : High Frequency Hearing Impairment
Pex3	Pex3tm1a(EUCOMM)Wtsi	wt v hom	B6N
Wbp2	Wbp2tm1a(EUCOMM)Wtsi	wt v hom	B6N
Acsl4	Acsl4tm1a(EUCOMM)Wtsi	wt v Hemi M	B6JTyr;B6N
Agap1	Agap1tm1a(EUCOMM)Wtsi	wt v hom	B6N
Fads3	Fads3tm1b(EUCOMM)Wtsi	wt v hom	B6N
Fbxo33	Fbxo33tm1b(EUCOMM)Wtsi	wt v hom	B6N
Brd2	Brd2em1Wtsi	wt v het	B6N
Mkrn2	Mkrn2tm1b(KOMP)Wtsi	wt v hom	B6N
D6Wsu163e	D6Wsu163etm1b(EUCOMM)Wtsi	wt v hom	B6N
Gpr152	Gpr152tm1b(EUCOMM)Wtsi	wt v hom	B6N															F
Category 3 : Low Frequency Hearing Impairment
Klhl18	Klhl18tm1a(KOMP)Wtsi	wt v hom	B6N
Camsap3	Camsap3tm1a(EUCOMM)Wtsi	wt v hom	B6N
Category 4 : Moderate (& Variable) Hearing Impairment
Klc2	Klc2tm1e(EUCOMM)Wtsi	wt v hom	B6N
Bai1	Bai1tm2a(EUCOMM)Wtsi	wt hom	B6N
Tram2	Tram2tm1a(KOMP)Wtsi	wt v hom	B6N
Pax9 (Slc25a21)	Slc25a21tm1a(KOMP)Wtsi	wt v hom	B6JTyr;B6N															M
Ywhae	Ywhaetm1e(EUCOMM)Wtsi	wt v hom	"OTHER"															F
Mcph1	Mcph1tm1a(EUCOMM)Wtsi	wt v hom	B6JTyr;B6N
Lrig1	Lrig1tm1a(EUCOMM)Wtsi	wt v hom	B6JTyr;B6N
Category 5 : Mild Hearing Impairment
Herc1	Herc1em1Wtsi	wt v hom	B6N
Csnk1g3	Csnk1g3tm1a(EUCOMM)Wtsi	wt v hom	B6N
Srsf7	Srsf7tm1a(EUCOMM)Wtsi	wt v het	B6N
Cdk14	Cdk14tm1a(KOMP)Wtsi	wt v hom	B6N
Selk	Selktm1b(EUCOMM)wtsi	wt v hom	B6N
Gas2l2	Gas2l2tm1a(KOMP)Wtsi	wt v hom	B6N															M
Bhlhe40	Bhlhe40tm1b(KOMP)Wtsi	wt v hom	B6N
Usp42	Usp42tm2a(EUCOMM)Wtsi	wt v hom	B6JTyr;B6N
Cxcr2	Cxcr2tm1a(EUCOMM)Wtsi	wt v hom	B6N
Setd5	Setd5tm1a(EUCOMM)Wtsi	wt v het	B6N
Mir122	(no gene)(tm1)Brd	wt v hom	B6N
Fam107b	Fam107btm1a(KOMP)Wtsi	wt v hom	B6JTyr;B6N
Phf20	Phf20tm1a(EUCOMM)Wtsi	wt v hom	B6JTyr;B6N
Zcchc14	Zcchc14tm1a(KOMP)Wtsi	wt v hom	B6N
Category 6 : Normal Sensitivity with Abnormal Waveform
1500011B03Rik	1500011B03Riktm2(KOMP)Wtsi	wt v hom	B6N
Akap9	Akap9tm1a(KOMP)Wtsi	wt v hom	B6JTyr;B6N
Ankrd9	Ankrd9tm1(KOMP)Wtsi	wt v hom	B6N
Arid4a	Arid4atm1a(EUCOMM)Wtsi	wt v hom	B6JTyr;B6N
Atp5a1	Atp5a1tm1a(EUCOMM)Wtsi	wt v het	B6JTyr;B6N
Fam175b	Fam175btm1a(EUCOMM)Wtsi	wt v hom	B6N
Gprc5b	Gprc5btm1a(EUCOMM)Wtsi	wt v hom	B6N
Gsk3a	Gsk3atm1a(EUCOMM)Wtsi	wt v hom	B6JTyr;B6N
Hp1bp3	Hp1bp3tm1a(EUCOMM)Wtsi	wt v hom	B6JTyr;B6N
Kptn	Kptntm1a(EUCOMM)Wtsi	wt v hom	B6JTyr;B6N
Ldhb	Ldhbtm1b(KOMP)Wtsi	wt v hom	B6N
Mapk10	Mapk10tm1a(EUCOMM)Wtsi	wt v hom	B6N
Nacad	Nacadtm1(KOMP)Wtsi	wt v hom	B6N
Ncaph2	Ncaph2tm1a(EUCOMM)Wtsi	wt v het	B6JTyr;B6N
Ppp5c	Ppp5ctm1a(EUCOMM)Wtsi	wt v hom	B6JTyr;B6N
Prkab1	Prkab1Gt(RRR454)Byg	wt v het	B6N											M
Prmt7	Prmt7tm1a(EUCOMM)Wtsi	wt v hom	B6JTyr;B6N
Prrt2	Prrt2tm1a(KOMP)Wtsi	wt v hom	B6N
Pycr2	Pycr2tm1a(EUCOMM)Wtsi	wt v hom	B6N																	F
Reg3g	Reg3gtm1a(KOMP)Wtsi	wt v hom	B6N
Rnf10	Rnf10tm1b(KOMP)Wtsi	wt v hom	B6N
S100b	S100btm1a(EUCOMM)Wtsi	wt v hom	B6JTyr;B6N
Sesn3	Sesn3tm1a(EUCOMM)Wtsi	wt v hom	B6N
Supv3l1	Supv3l1tm1a(EUCOMM)Wtsi	wt v het	B6JTyr;B6N
Suv420h1	Suv420h1tm1a(KOMP)Wtsi	wt v hom	B6JTyr;B6N
Tmem189	Tmem189tm1a(KOMP)Wtsi	wt v hom	B6JTyr;B6N
Tmod1	Tmod1tm1a(KOMP)Wtsi	wt v het	B6N
Category 7 : New Alleles of Known Deafness Genes
Myo15	Myo15tm1a(EUCOMM)Wtsi	wt v hom	B6N
Myo7a	Myo7atm1a(EUCOMM)Wtsi	wt v hom	B6N
Ush1c	Ush1ctm1a(KOMP)Wtsi	wt v hom	B6N
Ildr1	Ildr1tm1(KOMP)Wtsi	wt v hom	B6N
Espn	Espntm1a(EUCOMM)Wtsi	wt v hom	B6N										M														F
Whrn	Whrntm1a(EUCOMM)Wtsi	wt v hom	B6N
Cep250	Cep250tm1a(EUCOMM)Wtsi	wt v hom	B6N
Srrm4	Srrm4tm1e(EUCOMM)Wtsi	wt v hom	B6N
Clpp	Clpptm1a(EUCOMM)Wtsi	wt v hom	B6N
Chd7	Chd7tm2a(EUCOMM)Wtsi	wt v het	129S5; B6N											M
Category 8 : Positive Control - Known Hearing Impaired Mouse Models
Atp2b2	Atp2b2Obl	wt v het	C3Fe
Cdh23	Cdh23v	het v hom	STOCK
Chd7	Chd7Whi	wt v het	C3Fe
Grxcr1	Grxcr1tde	het v hom	STOCK											M						M						M
Mir96	Mir96Dmdo	wt v hom	C3Fe
Myo6	Myo6sv	het v hom	B6JIco;B10
Myo7a	Myo7aHdb	wt v hom	C3Fe										F
Myo7a	Myo7ash1-6J	het v hom	AK;BKS																								F
Tmc1	Tmc1dn	het v hom	STOCK																					M
Whrn	Whrnwi	het v hom	STOCK												M
						M - Male				Parameter may be a HIT in one gender only, or data not available for the other gender
						F - Female
										Data not available / not significant

## Sheet: Grip
GENE Symbol	Allele	Genotypes compared	Genetic Background	BACK TO GENE LIST	GRIP STRENGTH parameter	Grip Strength Fore Paws Trial 1	Grip Strength Fore Paws Trial 2	Grip Strength Fore Paws Trial 3	Grip Strength All Paws Trial 1	Grip Strength All Paws Trial 2	Grip Strength All Paws Trial 3
Category 1 : Severe - Profound Hearing Impairment
A730017C20Rik	A730017C20Riktm1b(KOMP)Wtsi	wt v hom	B6N
Spns2	Spns2tm1b(KOMP)Wtsi	wt v hom	B6JTyr;B6N
Duoxa2	Duoxa2tm1b(KOMP)Wtsi	wt v hom	B6N			↓	↓	↓	↓	↓	↓
Zfp719	Zfp719tm1b(EUCOMM)Wtsi	wt v hom	B6N
Ocm	Ocmtm1a(EUCOMM)Wtsi	wt v hom	B6N
Category 2 : High Frequency Hearing Impairment
Pex3	Pex3tm1a(EUCOMM)Wtsi	wt v hom	B6N
Wbp2	Wbp2tm1a(EUCOMM)Wtsi	wt v hom	B6N
Acsl4	Acsl4tm1a(EUCOMM)Wtsi	wt v Hemi M	B6JTyr;B6N
Agap1	Agap1tm1a(EUCOMM)Wtsi	wt v hom	B6N
Fads3	Fads3tm1b(EUCOMM)Wtsi	wt v hom	B6N
Fbxo33	Fbxo33tm1b(EUCOMM)Wtsi	wt v hom	B6N
Brd2	Brd2em1Wtsi	wt v het	B6N
Mkrn2	Mkrn2tm1b(KOMP)Wtsi	wt v hom	B6N
D6Wsu163e	D6Wsu163etm1b(EUCOMM)Wtsi	wt v hom	B6N
Gpr152	Gpr152tm1b(EUCOMM)Wtsi	wt v hom	B6N
Category 3 : Low Frequency Hearing Impairment
Klhl18	Klhl18tm1a(KOMP)Wtsi	wt v hom	B6N
Camsap3	Camsap3tm1a(EUCOMM)Wtsi	wt v hom	B6N
Category 4 : Moderate (& Variable) Hearing Impairment
Klc2	Klc2tm1e(EUCOMM)Wtsi	wt v hom	B6N
Bai1	Bai1tm2a(EUCOMM)Wtsi	wt hom	B6N
Tram2	Tram2tm1a(KOMP)Wtsi	wt v hom	B6N
Pax9 (Slc25a21)	Slc25a21tm1a(KOMP)Wtsi	wt v hom	B6JTyr;B6N
Ywhae	Ywhaetm1e(EUCOMM)Wtsi	wt v hom	"OTHER"
Mcph1	Mcph1tm1a(EUCOMM)Wtsi	wt v hom	B6JTyr;B6N
Lrig1	Lrig1tm1a(EUCOMM)Wtsi	wt v hom	B6JTyr;B6N
Category 5 : Mild Hearing Impairment
Herc1	Herc1em1Wtsi	wt v hom	B6N
Csnk1g3	Csnk1g3tm1a(EUCOMM)Wtsi	wt v hom	B6N
Srsf7	Srsf7tm1a(EUCOMM)Wtsi	wt v het	B6N
Cdk14	Cdk14tm1a(KOMP)Wtsi	wt v hom	B6N
Selk	Selktm1b(EUCOMM)wtsi	wt v hom	B6N
Gas2l2	Gas2l2tm1a(KOMP)Wtsi	wt v hom	B6N
Bhlhe40	Bhlhe40tm1b(KOMP)Wtsi	wt v hom	B6N
Usp42	Usp42tm2a(EUCOMM)Wtsi	wt v hom	B6JTyr;B6N
Cxcr2	Cxcr2tm1a(EUCOMM)Wtsi	wt v hom	B6N
Setd5	Setd5tm1a(EUCOMM)Wtsi	wt v het	B6N
Mir122	(no gene)(tm1)Brd	wt v hom	B6N
Fam107b	Fam107btm1a(KOMP)Wtsi	wt v hom	B6JTyr;B6N
Phf20	Phf20tm1a(EUCOMM)Wtsi	wt v hom	B6JTyr;B6N
Zcchc14	Zcchc14tm1a(KOMP)Wtsi	wt v hom	B6N
Category 6 : Normal Sensitivity with Abnormal Waveform
1500011B03Rik	1500011B03Riktm2(KOMP)Wtsi	wt v hom	B6N
Akap9	Akap9tm1a(KOMP)Wtsi	wt v hom	B6JTyr;B6N
Ankrd9	Ankrd9tm1(KOMP)Wtsi	wt v hom	B6N
Arid4a	Arid4atm1a(EUCOMM)Wtsi	wt v hom	B6JTyr;B6N						M↓
Atp5a1	Atp5a1tm1a(EUCOMM)Wtsi	wt v het	B6JTyr;B6N
Fam175b	Fam175btm1a(EUCOMM)Wtsi	wt v hom	B6N
Gprc5b	Gprc5btm1a(EUCOMM)Wtsi	wt v hom	B6N
Gsk3a	Gsk3atm1a(EUCOMM)Wtsi	wt v hom	B6JTyr;B6N
Hp1bp3	Hp1bp3tm1a(EUCOMM)Wtsi	wt v hom	B6JTyr;B6N
Kptn	Kptntm1a(EUCOMM)Wtsi	wt v hom	B6JTyr;B6N
Ldhb	Ldhbtm1b(KOMP)Wtsi	wt v hom	B6N
Mapk10	Mapk10tm1a(EUCOMM)Wtsi	wt v hom	B6N
Nacad	Nacadtm1(KOMP)Wtsi	wt v hom	B6N
Ncaph2	Ncaph2tm1a(EUCOMM)Wtsi	wt v het	B6JTyr;B6N
Ppp5c	Ppp5ctm1a(EUCOMM)Wtsi	wt v hom	B6JTyr;B6N
Prkab1	Prkab1Gt(RRR454)Byg	wt v het	B6N
Prmt7	Prmt7tm1a(EUCOMM)Wtsi	wt v hom	B6JTyr;B6N
Prrt2	Prrt2tm1a(KOMP)Wtsi	wt v hom	B6N
Pycr2	Pycr2tm1a(EUCOMM)Wtsi	wt v hom	B6N				M↓
Reg3g	Reg3gtm1a(KOMP)Wtsi	wt v hom	B6N
Rnf10	Rnf10tm1b(KOMP)Wtsi	wt v hom	B6N
S100b	S100btm1a(EUCOMM)Wtsi	wt v hom	B6JTyr;B6N
Sesn3	Sesn3tm1a(EUCOMM)Wtsi	wt v hom	B6N
Supv3l1	Supv3l1tm1a(EUCOMM)Wtsi	wt v hom	B6JTyr;B6N
Suv420h1	Suv420h1tm1a(KOMP)Wtsi	wt v het	B6JTyr;B6N
Tmem189	Tmem189tm1a(KOMP)Wtsi	wt v hom	B6JTyr;B6N
Tmod1	Tmod1tm1a(KOMP)Wtsi	wt v het	B6N
Category 7 : New Alleles of Known Deafness Genes
Myo15	Myo15tm1a(EUCOMM)Wtsi	wt v hom	B6N
Myo7a	Myo7atm1a(EUCOMM)Wtsi	wt v hom	B6N
Ush1c	Ush1ctm1a(KOMP)Wtsi	wt v hom	B6N			M↓	↓	↓
Ildr1	Ildr1tm1(KOMP)Wtsi	wt v hom	B6N
Espn	Espntm1a(EUCOMM)Wtsi	wt v hom	B6N
Whrn	Whrntm1a(EUCOMM)Wtsi	wt v hom	B6N
Cep250	Cep250tm1a(EUCOMM)Wtsi	wt v hom	B6N
Srrm4	Srrm4tm1e(EUCOMM)Wtsi	wt v hom	B6N
Clpp	Clpptm1a(EUCOMM)Wtsi	wt v hom	B6N
Chd7	Chd7tm2a(EUCOMM)Wtsi	wt v het	129S5; B6N
Category 8 : Positive Control - Known Hearing Impaired Mouse Models
Atp2b2	Atp2b2Obl	wt v het	C3Fe			↓	F↓	F↓
Cdh23	Cdh23v	het v hom	STOCK
Chd7	Chd7Whi	wt v het	C3Fe
Grxcr1	Grxcr1tde	het v hom	STOCK
Mir96	Mir96Dmdo	wt v hom	C3Fe					↓	↓	↓	↓
Myo6	Myo6sv	het v hom	B6JIco;B10			M↓	↓
Myo7a	Myo7aHdb	wt v hom	C3Fe			↓	F↓	↓	↓	↓	↓
Myo7a	Myo7ash1-6J	het v hom	AK;BKS			M↓		M↓		F↓	F↓
Tmc1	Tmc1dn	het v hom	STOCK
Whrn	Whrnwi	het v hom	STOCK
						M - Male			Parameter may be a HIT in one gender only, or data not available for the other gender
						F - Female
									Data not available / not significant

[truncated: 35 more sheets: Hot Plate, Dysmorphology, Rotarod, Blood Pressure, PPI, Calorimetry, ipGTT, DEXA, X-Ray, Hyperthermia, Eye Morphology, Plasma Chemistry, Insulin, PlasmaIG, Haematology, Haematology6wk, Micronuclei, PBL Terminal, Heart Weight, Tail …]
