# Supplementary material for: Mouse screen reveals multiple new genes underlying mouse and human hearing loss
Source: PLoS Biol. 2019 Apr 11;17(4):e3000194. doi: 10.1371/journal.pbio.3000194 (PMC6459510; doi:10.1371/journal.pbio.3000194)
Supplement: S2 Table — See S1 Table legend for details of columns and key to data representation. Additional columns to the right indicate the significant calls for each stimulus threshold, with red where p-value is greater than the appropriate critical value and blue where the p-value is not significant, using a two-way contingency table and the Fisher exact text. For new mutant lines tested, the Bonferroni-corrected critical p-value = 4.1 × 10−5, and for positive control lines, the critical p-value = 0.05, as these were compared with littermate controls due to their unique genetic background. Mutant lines tested are grouped in rows in the following categories: (1) Mutant mouse lines screened when gene was previously reported to be associated with hearing impairment. (2) Mutant mouse lines of known deafness genes where the mouse line did not show raised ABR thresholds. (3) Comparison of mutant lines when more than one allele was screened. For both Rnf10 and Selk, the tm1a allele responses were normal, but the tm1b allele responses showed an abnormal feature. For a further two genes, Spns2 and Zfp719, responses from mice carrying the tm1b allele were marginally more affected than those from mice carrying the tm1a allele. In one unusual case, a targeted mutation in the Slc25a21 gene only produced affected ABR responses for the tm1a allele, where the inserted cassette of DNA was found to interrupt expression of the neighbouring Pax9 gene and result in phenotype differences [8]. Once this cassette was removed to produce the ‘b, ‘c’, and d’ alleles, expression of Pax9 was restored, and the normal ABR phenotypes were also restored. (4) The main grouping of the table lists a summary of the ABR results for all the mutant lines tested, listed alphabetically. ABR, auditory brainstem response. (XLSX) [file pbio.3000194.s006.xlsx]

## Sheet: Caption
S2 Table. A summary of ABR results from all mutant lines tested.
See Supporting Table 1 legend for details of columns and key to data representation. Additional columns to the right indicate the significant calls for each stimulus threshold with red where p-value > critical value and blue where the p-value is not significant, using a two-way contingency table and the Fisher Exact text. For new mutant lines tested, the Bonferroni-corrected critical p-value = 4.…
Mutant lines tested are grouped in rows in the following categories:
1. Mutant mouse lines screened where gene was previously reported to be associated with hearing impairment.
2. Mutant mouse lines of known deafness genes where the mouse line did not show raised ABR thresholds.
3. Comparison of mutant lines where more than one allele was screened. For both Rnf10 and Selk, the tm1a allele responses were normal but the tm1b allele responses showed an abnormal feature. For a further 2 genes, Spns2 and Zfp719, responses from mice carrying the tm1b allele were marginally more affected that those from mice carrying the tm1a allele. In one unusual case, a targeted mutation in …
4. The main grouping of the table lists a summary of the ABR results for all the mutant lines tested, listed alphabetically.

## Sheet: GENE LIST
GENE Symbol	Allele	Genotypes compared	Genetic Background	Number of Mutant Mice	CLICK Threshold		6kHz Threshold	12kHz Threshold	18kHz Threshold	24kHz Threshold	30kHz Threshold		Waveform Overlay		P1/N1 Amplitude - IOF	N2/P3 Amplitude - IOF	P3/N3 Amplitude - IOF		P1 Latency - IOF	N1 Latency - IOF	P3 Latency - IOF	N3 Latency IOF		P1-P3 Interval - IOF	N1-N3 Interval IOF			Mouse Gene Symbol	Mouse Ensembl ID	Human Ensembl ID	Human Gene Symbol		CLICK Threshold	6kHz Threshold	12kHz Threshold	18kHz Threshold	24kHz Threshold	30kHz Threshold		Comments
Overlap between MGP Screened genes and known deafness genes																																	Results listed below give p-values
Atp2b2	Atp2b2Obl	wt v het	C3Fe	9			no baseline						n/a															Atp2b2	ENSMUSG00000030302	ENSG00000157087	ATP2B2		calculated via a Fishers Exact Test
Barhl1	Barhl1tm1(EGFP_CreERT2)Wtsi	wt v het	B6N	4																								Barhl1	ENSMUSG00000026805	ENSG00000125492	BARHL1
Cdh23	Cdh23v	het v hom	STOCK	6			no baseline						n/a															Cdh23	ENSMUSG00000012819	ENSG00000107736	CDH23
Cep250	Cep250tm1a(EUCOMM)Wtsi	wt v hom	B6N	7															↑									Cep250	ENSMUSG00000038241	ENSG00000126001	CEP250		Bonferroni-corrected critical p-value = 4.1E-05 for new mutant lines tested on the screen pipeline
Chd7	Chd7tm2a(EUCOMM)Wtsi	wt v het	129S5; B6N	4																								Chd7					Critical p-value = 0.05 for positive control test lines (compared only with littermate controls, due to their unique genetic background)
Chd7	Chd7Whi	wt v het	C3Fe	4			no baseline																					Chd7	ENSMUSG00000041235	ENSG00000171316	CHD7
Clpp	Clpptm1a(EUCOMM)Wtsi	wt v hom	B6N	7							20dB								↑	↑								Clpp	ENSMUSG00000002660	ENSG00000125656	CLPP				: p-value > critical value
Dfna5	Dfna5tm1b(KOMP)Wtsi	wt v hom	B6N	4																								Dfna5			DFNA5				: p-value < critical value
Espn	Espntm1a(EUCOMM)Wtsi	wt v hom	B6N	11									n/a															Espn	ENSMUSG00000028943	ENSG00000187017	ESPN
Fzd6	Fzd6tm2a(EUCOMM)Wtsi	wt v hom	B6N	4																								Fzd6	ENSMUSG00000022297	ENSG00000164930	FZD6
Grxcr1	Grxcr1tde	het v hom	STOCK	4									n/a															Grxcr1	ENSMUSG00000068082	ENSG00000215203	GRXCR1
Hmx3	Hmx3tm1Ebo	wt v hom	STOCK	8																								Hmx3	ENSMUSG00000040148	ENSG00000188620	HMX3
Ildr1	Ildr1tm1(KOMP)Wtsi	wt v hom	B6N	7									n/a															Ildr1	ENSMUSG00000022900	ENSG00000145103	ILDR1
Lrig1	Lrig1tm1a(EUCOMM)Wtsi	wt v hom	B6JTyr;B6N	9			20dB	20dB																				Lrig1	ENSMUSG00000030029	ENSG00000144749	LRIG1
Mir96	Mir96Dmdo	wt v hom	C3Fe	6									n/a															Mir96
Myh9	Myh9tm1a(EUCOMM)Wtsi	wt v het	B6JTyr;B6N	8																								Myh9	ENSMUSG00000022443	ENSG00000100345	MYH9
Myh14	Myh14tm1a(EUCOMM)Wtsi	wt v hom	B6N	8																								Myh14	ENSMUSG00000030739	ENSG00000105357	MYH14
Myo6	Myo6sv	het v hom	B6JIco;B10	6									n/a															Myo6	ENSMUSG00000033577	ENSG00000196586	MYO6
Myo7a	Myo7aHdb	wt v hom	C3Fe	6									n/a															Myo7a	ENSMUSG00000030761	ENSG00000137474	MYO7A
Myo7a	Myo7ash1-6J	het v hom	AK;BKS	5									n/a															Myo7a
Myo15	Myo15tm1a(EUCOMM)Wtsi	wt v hom	B6N	6									n/a															Myo15	ENSMUSG00000042678	ENSG00000091536	MYO15A
Nfkb1	Nfkb1tm1a(KOMP)Wtsi	wt v hom	B6JTyr;B6N	5																								Nfkb1	ENSMUSG00000028163	ENSG00000109320	NFKB1
Pnpt1	Pnpt1tm1a(KOMP)Wtsi	wt v het	B6JTyr;B6N	4																								Pnpt1	ENSMUSG00000020464	ENSG00000138035	PNPT1
Prps1	Prps1tm1a(EUCOMM)Wtsi	wt v het	B6N	3																								Prps1	ENSMUSG00000031432	ENSG00000147224	PRPS1
Sgms1	Sgms1tm1a(EUCOMM)Wtsi	wt v hom	B6N	4																								Sgms1	ENSMUSG00000040451	ENSG00000198964	SGMS1
Sms	Smstm1a(EUCOMM)Wtsi	wt v hemi M	B6JTyr;B6N	5																								Sms
Srrm4	Srrm4tm1e(EUCOMM)Wtsi	wt v hom	B6N	3											↓		↓											Srrm4	ENSMUSG00000063919	ENSG00000139767	SRRM4
Synj2	Synj2tm1a(EUCOMM)Wtsi	wt v hom	B6N	4																								Synj2	ENSMUSG00000023805	ENSG00000078269	SYNJ2
Tmc1	Tmc1dn	het v hom	STOCK	6									n/a															Tmc1	ENSMUSG00000024749	ENSG00000165091	TMC1
Ush1c	Ush1ctm1a(KOMP)Wtsi	wt v hom	B6N	6									n/a															Ush1c	ENSMUSG00000030838	ENSG00000006611	USH1C
Whrn	Whrnwi	het v hom	STOCK	5									n/a															Whrn	ENSMUSG00000039137	ENSG00000095397	DFNB31
Overlapped genes NOT DEAF in the mouse mutant screened
Barhl1	Barhl1tm1(EGFP_CreERT2)Wtsi	wt v het	B6N	4																								Barhl1	ENSMUSG00000026805	ENSG00000125492	BARHL1
Chd7	Chd7tm2a(EUCOMM)Wtsi	wt v het	129S5; B6N	4																								Chd7
Dfna5	Dfna5tm1b(KOMP)Wtsi	wt v hom	B6N	4																								Dfna5			DFNA5
Fzd6	Fzd6tm2a(EUCOMM)Wtsi	wt v hom	B6N	4																								Fzd6	ENSMUSG00000022297	ENSG00000164930	FZD6
Hmx3	Hmx3tm1Ebo	wt v hom	STOCK	8																								Hmx3	ENSMUSG00000040148	ENSG00000188620	HMX3
Myh9	Myh9tm1a(EUCOMM)Wtsi	wt v het	B6JTyr;B6N	8																								Myh9	ENSMUSG00000022443	ENSG00000100345	MYH9
Myh14	Myh14tm1a(EUCOMM)Wtsi	wt v hom	B6N	8																								Myh14	ENSMUSG00000030739	ENSG00000105357	MYH14
Nfkb1	Nfkb1tm1a(KOMP)Wtsi	wt v hom	B6JTyr;B6N	5																								Nfkb1	ENSMUSG00000028163	ENSG00000109320	NFKB1
Pnpt1	Pnpt1tm1a(KOMP)Wtsi	wt v het	B6JTyr;B6N	4																								Pnpt1	ENSMUSG00000020464	ENSG00000138035	PNPT1
Prps1	Prps1tm1a(EUCOMM)Wtsi	wt v het	B6N	3																								Prps1	ENSMUSG00000031432	ENSG00000147224	PRPS1
Sgms1	Sgms1tm1a(EUCOMM)Wtsi	wt v hom	B6N	4																								Sgms1	ENSMUSG00000040451	ENSG00000198964	SGMS1
Sms	Smstm1a(EUCOMM)Wtsi	wt v hemi M	B6JTyr;B6N	5																								Sms
Synj2	Synj2tm1a(EUCOMM)Wtsi	wt v hom	B6N	4																								Synj2	ENSMUSG00000023805	ENSG00000078269	SYNJ2
Comparison of multiple alleles of the same gene
3110035E14Rik	3110035E14Riktm1a(KOMP)Wtsi	wt v hom	B6N	4																								3110035E14Rik	ENSMUSG00000067879	ENSG00000169085	C8orf46
3110035E14Rik	3110035E14Riktm1b(KOMP)Wtsi	wt v hom	B6N	4																								3110035E14Rik
3110035E14Rik	3110035E14Riktm1a(KOMP)Wtsi	wt v hom	B6N	4																								3110035E14Rik	ENSMUSG00000067879	ENSG00000169085	C8orf46
3110035E14Rik	3110035E14Riktm1b(KOMP)Wtsi	wt v hom	B6N	4																								3110035E14Rik
Ap2a2	Ap2a2tm1b(EUCOMM)Wtsi	wt v het	B6N	4																								Ap2a2	ENSMUSG00000002957	ENSG00000183020	AP2A2
Ap2a2	Ap2a2tm1b(EUCOMM)Wtsi	wt v hom	B6N	6																								Ap2a2
Ap2a2	Ap2a2em1Wtsi	wt v het	B6N	4																								Ap2a2			AP2A2
Ap4e1	Ap4e1tm1a(KOMP)Wtsi	wt v hom	B6N	6																								Ap4e1	ENSMUSG00000001998	ENSG00000081014	AP4E1
Ap4e1	Ap4e1tm1b(KOMP)Wtsi	wt v hom	B6N	6																								Ap4e1
Chd7	Chd7Whi	wt v het	C3Fe	4			no baseline						n/a															Chd7	ENSMUSG00000041235	ENSG00000171316	CHD7
Chd7	Chd7tm2a(EUCOMM)Wtsi	wt v het	129S5; B6N	4																								Chd7
Cpsf3	Cpsf3tm1a(EUCOMM)Wtsi	wt v het	B6N	4																								Cpsf3	ENSMUSG00000054309	ENSG00000119203	CPSF3
Cpsf3	Cpsf3tm1b(EUCOMM)Wtsi	wt v het	B6N	7																								Cpsf3
Crlf3	Crlf3tm1a(KOMP)Wtsi	wt v hom	B6JTyr;B6N	7																								Crlf3	ENSMUSG00000017561	ENSG00000176390	CRLF3
Crlf3	Crlf3tm1b(KOMP)Wtsi	wt v hom	B6JTyr;B6N	4																								Crlf3
Dbn1	Dbn1tm1a(KOMP)Wtsi	wt v hom	B6N	9																								Dbn1	ENSMUSG00000034675	ENSG00000113758	DBN1
Dbn1	Dbn1tm1b(KOMP)Wtsi	wt v het	B6N	4																								Dbn1
Dennd1c	Dennd1ctm1a(EUCOMM)Wtsi	wt v hom	B6N	7																								Dennd1c	ENSMUSG00000002668	ENSG00000205744	DENND1C
Dennd1c	Dennd1ctm1b(EUCOMM)Wtsi	wt v hom	B6N	4																								Dennd1c
Dlg2	Dlg2tm1Dsb	wt v hom	B6JIco	9																								Dlg2	ENSMUSG00000052572	ENSG00000150672	DLG2
Dlg2	Dlg2tm1a(EUCOMM)Wtsi	wt v hom	B6N	4																								Dlg2
Dlg4	Dlg4tm1Grnt	wt v hom	B6JIco;129P2	9																								Dlg4
Dlg4	Dlg4tm1e(EUCOMM)Wtsi	wt v hom	B6N	5																								Dlg4
Dnase1l2	Dnase1l2tm1(KOMP)Wtsi	wt v hom	B6N	8																								Dnase1l2	ENSMUSG00000024136	ENSG00000167968	DNASE1L2
Dnase1l2	Dnase1l2tm1b(KOMP)Wtsi	wt v hom	B6N	4																								Dnase1l2
Dusp3	Dusp3tm2a(KOMP)Wtsi	wt v hom	B6JTyr;B6N	9																								Dusp3	ENSMUSG00000003518	ENSG00000108861	DUSP3
Dusp3	Dusp3tm2b(KOMP)Wtsi	wt v hom	B6JTyr;B6N	4																								Dusp3
Ell2	Ell2tm1a(EUCOMM)Wtsi	wt v hom	B6N	4																								Ell2	ENSMUSG00000001542	ENSG00000118985	ELL2
Ell2	Ell2tm1b(EUCOMM)Wtsi	wt v hom	B6N	4																								Ell2
Exoc3l2	Exoc3l2tm1a(KOMP)Wtsi	wt v hom	B6N	4																								Exoc3l2	ENSMUSG00000011263	ENSG00000130201	EXOC3L2
Exoc3l2	Exoc3l2tm1b(KOMP)Wtsi	wt v het	B6N	4																								Exoc3l2
Fryl	Fryltm1a(KOMP)Wtsi	wt v het	B6N	7																								Fryl	ENSMUSG00000070733	ENSG00000075539	FRYL
Fryl	Fryltm1b(KOMP)Wtsi	wt v het	B6N	4																								Fryl
Fundc1	Fundc1tm1a(KOMP)Wtsi	wt v hom F	B6JTyr;B6N	4																								Fundc1	ENSMUSG00000025040	ENSG00000069509	FUNDC1
Fundc1	Fundc1tm1a(KOMP)Wtsi	wt v hemi M	B6JTyr;B6N	4																								Fundc1
Fundc1	Fundc1tm1c(KOMP)Wtsi	wt v hemi M	B6JTyr;B6N	4																								Fundc1
Fundc1	Fundc1tm1c(KOMP)Wtsi	wt v hom	B6JTyr;B6N	4																								Fundc1
Inpp1	Inpp1tm1a(KOMP)Wtsi	wt v hom	B6JTyr;B6N	4																								Inpp1	ENSMUSG00000026102	ENSG00000151689	INPP1
Inpp1	Inpp1tm1b(KOMP)Wtsi	wt v hom	B6JTyr;B6N	8																								Inpp1
Leprot	Leprottm2a(KOMP)Wtsi	wt v hom	B6N	4																								Leprot	ENSMUSG00000035212	ENSG00000213625	LEPROT
Leprot	Leprottm2b(KOMP)Wtsi	wt v hom	B6N	4																								Leprot
Lgals7	Lgals7tm1a(EUCOMM)Wtsi	wt v hom	B6N	4																								Lgals7	ENSMUSG00000053522	ENSG00000205076	LGALS7
Lgals7	Lgals7tm1b(EUCOMM)Wtsi	wt v hom	B6N	4																								Lgals7
Lonrf3	Lonrf3tm1a(KOMP)Wtsi	wt v hom	B6N	4																								Lonrf3	ENSMUSG00000016239	ENSG00000175556	LONRF3
Lonrf3	Lonrf3tm1b(KOMP)Wtsi	wt v hemi M	B6N	4																								Lonrf3
Mgst3	Mgst3tm1a(KOMP)Wtsi	wt v hom	B6N	6																								Mgst3	ENSMUSG00000026688	ENSG00000143198	MGST3
Mgst3	Mgst3tm1b(KOMP)Wtsi	wt v hom	B6JTyr;B6N	4																								Mgst3
Mkrn2	Mkrn2tm1b(KOMP)Wtsi	wt v hom	B6N	10																								Mkrn2	ENSMUSG00000000439	ENSG00000075975	MKRN2
Mkrn2	Mkrn2em1Wtsi	wt v hom	B6N	4																								Mkrn2			MKRN2
Mybphl	Mybphltm1a(KOMP)Wtsi	wt v hom	B6N	4																								Mybphl	ENSMUSG00000068745	ENSG00000221986	MYBPHL
Mybphl	Mybphltm1b(KOMP)Wtsi	wt v het	B6N	4																								Mybphl
Myo7a	Myo7aHdb	wt v hom	C3Fe	6									n/a															Myo7a	ENSMUSG00000030761	ENSG00000137474	MYO7A
Myo7a	Myo7ash1-6J	het v hom	AK;BKS	5									n/a															Myo7a
Myo7a	Myo7atm1a(EUCOMM)Wtsi	wt v hom	B6N	8									n/a															Myo7a
Pabpc4	Pabpc4tm1e(KOMP)Wtsi	wt v hom	B6N	10																								Pabpc4	ENSMUSG00000011257	ENSG00000090621	PABPC4
Pabpc4	Pabpc4tm1a(KOMP)Wtsi	wt v hom	B6N	4																								Pabpc4
Pld5	Pld5tm1a(KOMP)Wtsi	wt v hom	B6JTyr;B6N	4																								Pld5	ENSMUSG00000055214	ENSG00000180287	PLD5
Pld5	Pld5tm1b(KOMP)Wtsi	wt v hom	B6JTyr;B6N	4																								Pld5
Prkab1	Prkab1Gt(RRR454)Byg	wt v het	B6N	6											↑													Prkab1	ENSMUSG00000029513	ENSG00000111725	PRKAB1
Prkab1	Prkab1tm1a(KOMP)Wtsi	wt v hom	B6N	4																								Prkab1
Prkab1	Prkab1tm1b(KOMP)Wtsi	wt v hom	B6N	4																								Prkab1
Rbmx	Rbmxtm2a(KOMP)Wtsi	wt v hom	B6N	4																								Rbmx	ENSMUSG00000031134	ENSG00000147274	RBMX
Rbmx	Rbmxtm2b(KOMP)Wtsi	wt v hemi M	B6N	4																								Rbmx
Rhox13	Rhox13tm1a(KOMP)Wtsi	wt v hemi M	B6N	6																								Rhox13	ENSMUSG00000050197	ENSG00000101883	RHOXF1
Rhox13	Rhox13tm1a(KOMP)Wtsi	wt v hom F	B6N	7																								Rhox13
Rhox13	Rhox13tm1b(KOMP)Wtsi	wt v hemi M	B6N	4																								Rhox13
Rnf10	Rnf10tm1a(KOMP)Wtsi	wt v hom	B6N	4																								Rnf10	ENSMUSG00000041740	ENSG00000022840	RNF10
Rnf10	Rnf10tm1b(KOMP)Wtsi	wt v hom	B6N	11													↓											Rnf10
Rundc1	Rundc1tm1a(EUCOMM)Wtsi	wt v het	B6N	4																								Rundc1	ENSMUSG00000035007	ENSG00000198863	RUNDC1
Rundc1	Rundc1tm1b(EUCOMM)Wtsi	wt v het	B6N	4																								Rundc1
Secisbp2	Secisbp2tm1a(EUCOMM)Wtsi/H	wt v het	B6N	4																								Secisbp2	ENSMUSG00000035139	ENSG00000187742	SECISBP2
Secisbp2	Secisbp2tm1c(EUCOMM)Wtsi/H	wt v hom	B6N	4																								Secisbp2
Selk	Selktm1a(EUCOMM)Wtsi	wt v hom	B6N	4																								Selk	ENSMUSG00000042682	ENSG00000113811	SELK
Selk	Selktm1b(EUCOMM)wtsi	wt v hom	B6N	7							*																	Selk
Slc25a21	Slc25a21tm1a(KOMP)Wtsi	wt v hom	B6JTyr;B6N	14																								Slc25a21	ENSMUSG00000035472	ENSG00000183032	SLC25A21
Slc25a21	Slc25a21tm1b(KOMP)Wtsi	wt v hom	B6JTyr;B6N	9																								Slc25a21
Slc25a21	Slc25a21tm1c(KOMP)Wtsi	wt v hom	B6JTyr;B6N	5																								Slc25a21
Slc25a21	Slc25a21tm1d(KOMP)Wtsi	wt v hom	B6JTyr;B6N	5																								Slc25a21
Spns2	Spns2tm1a(KOMP)Wtsi	wt v hom	B6JTyr;B6N	6									n/a															Spns2	ENSMUSG00000040447	ENSG00000183018	SPNS2
Spns2	Spns2tm1b(KOMP)Wtsi	wt v hom	B6JTyr;B6N	8									n/a															Spns2
Stard8	Stard8tm1a(EUCOMM)Wtsi	wt v hemi M	B6N	4																								Stard8	ENSMUSG00000031216	ENSG00000130052	STARD8
Stard8	Stard8tm1b(EUCOMM)Wtsi	wt v hemi M	B6N	4																								Stard8
Tatdn3	Tatdn3tm1a(EUCOMM)Wtsi	wt v hom	B6N	5																								Tatdn3	ENSMUSG00000026632	ENSG00000203705	TATDN3
Tatdn3	Tatdn3tm1b(EUCOMM)Wtsi	wt v hom	B6N	8																								Tatdn3
Tceal5	Tceal5tm1a(KOMP)Wtsi	wt v hemi M	B6N	4																								Tceal5	ENSMUSG00000054034	ENSG00000204065	TCEAL5
Tceal5	Tceal5tm1b(KOMP)Wtsi	wt v hemi M	B6N	4																								Tceal5
Tomm20l	Tomm20ltm1a(EUCOMM)Wtsi	wt v hom	B6N	5																								Tomm20l	ENSMUSG00000021078	ENSG00000196860	TOMM20L
Tomm20l	Tomm20ltm1b(EUCOMM)Wtsi	wt v hom	B6N	4																								Tomm20l
Trim29	Trim29tm1a(EUCOMM)Wtsi	wt v hom	B6N	4																								Trim29	ENSMUSG00000032013	ENSG00000137699	TRIM29
Trim29	Trim29tm1b(EUCOMM)Wtsi	wt v hom	B6N	4																								Trim29
Whrn	Whrnwi	het v hom	STOCK	5									n/a															Whrn	ENSMUSG00000039137	ENSG00000095397	DFNB31
Whrn	Whrntm1a(EUCOMM)Wtsi	wt v hom	B6N	11																	↓	↓		↓	↓			Whrn
Zfp182	Zfp182tm1a(KOMP)Wtsi	wt v hemi M	B6N	4																								Zfp182	ENSMUSG00000054737	ENSG00000147118	ZNF182
Zfp182	Zfp182tm1b(KOMP)Wtsi	wt v hemi M	B6N	4																								Zfp182
Zfp719	Zfp719tm1a(EUCOMM)Wtsi	wt v hom	B6N	10											↓													Zfp719	ENSMUSG00000030469	ENSG00000105497	ZNF175
Zfp719	Zfp719tm1b(EUCOMM)Wtsi	wt v hom	B6N	11									n/a															Zfp719
LISTED BELOW ARE ALL LINES TESTED , ALPHABETICAL BY GENE NAME
1110037F02Rik	1110037F02Riktm1a(KOMP)Wtsi	wt v het	B6N	4																								1110037F02Rik	ENSMUSG00000040720	ENSG00000164944	KIAA1429		0.911645	0.955056	0.86973	0.911645	0.911645	0.911645
1110059G10Rik	1110059G10Riktm1a(KOMP)Wtsi	wt v hom	B6N	4																								1110059G10Rik	ENSMUSG00000032551	ENSG00000163807	KIAA1143		0.911645	0.955056	0.86973	0.911645	0.911645	0.911645
1190002H23Rik	1190002H23Riktm1(KOMP)Wtsi	wt v hom	B6N	4																								1190002H23Rik					0.911645	0.86973	0.911645	0.911645	0.911645	0.911645
1500011B03Rik	1500011B03Riktm2(KOMP)Wtsi	wt v hom	B6N	4											↓						↓	↓		↓	↓			1500011B03Rik	ENSMUSG00000072694				0.911645	0.955056	0.86973	0.911645	0.911645	0.911645
1700112E06Rik	1700112E06Riktm1e(EUCOMM)Wtsi	wt v hom	B6N	4																								1700112E06Rik	ENSMUSG00000063458	ENSG00000148655	C10orf11		0.911645	0.955056	0.86973	0.911645	0.911645	0.911645
1700011A15Rik	1700011A15Riktm1a(KOMP)Wtsi	wt v hom	B6N	4																								1700011A15Rik	ENSMUSG00000063971				0.911645	0.955056	0.86973	0.911645	0.911645	0.911645
1700024P04Rik	1700024P04Riktm1b(EUCOMM)Wtsi	wt v hom	B6N	4																								1700024P04Rik	ENSMUSG00000045022				0.911645	0.955056	0.86973	0.911645	0.911645	0.911645
1700029H14Rik	1700029H14Riktm2b(KOMP)Wtsi	wt v hom	B6N	4																								1700029H14Rik	ENSMUSG00000031452				0.911645	0.955056	0.86973	0.911645	0.911645	0.911645
1700034J05Rik	1700034J05Riktm1a(KOMP)Wtsi	wt v hom	B6N	4																								1700034J05Rik					0.911645	0.955056	0.86973	0.911645	0.911645	0.911645
1700067K01Rik	1700067K01Riktm2a(KOMP)Wtsi	wt v het	B6N	4																								1700067K01Rik	ENSMUSG00000046408	ENSG00000188032	C19orf67		0.911645	0.955056	0.86973	0.911645	0.911645	0.911645
1700001C02Rik	1700001C02Riktm1a(EUCOMM)Wtsi	wt v hom	B6N	4																								1700001C02Rik	ENSMUSG00000029182	ENSG00000173557	C2orf70		0.0838294	0.955056	0.121358	0.911645	0.911645	0.911645
1700007K13Rik	1700007K13Riktm1b(EUCOMM)Wtsi	wt v hom	B6N	4																								1700007K13Rik	ENSMUSG00000026831	ENSG00000160345	C9orf116		0.911645	0.955056	0.86973	0.911645	0.0838294	0.0838294
1700008O03Rik	1700008O03Riktm1a(KOMP)Wtsi	wt v hom	B6N	4																								1700008O03Rik	ENSMUSG00000008028	ENSG00000235034	C19orf81		0.911645	0.955056	0.86973	0.911645	0.911645	0.911645
1700042B14Rik	1700042B14Riktm1a(KOMP)Wtsi	wt v hom	B6N	4																								1700042B14Rik					0.911645	0.955056	0.86973	0.911645	0.911645	0.911645
1700058C13Rik	1700058C13Riktm1a(KOMP)Wtsi	wt v hom	B6JTyr;B6N	7																								1700058C13Rik					0.852843	0.786511	0.852843	0.852843	0.852843	0.852843
1700123O20Rik	1700123O20Riktm1a(EUCOMM)Wtsi	wt v hom	B6N	4																								1700123O20Rik	ENSMUSG00000040822	ENSG00000179933	C14orf119		0.911645	0.955056	0.121358	0.911645	0.911645	0.911645
2010107G12Rik	2010107G12Riktm1a(KOMP)Wtsi	wt v hom	B6N	8																								2010107G12Rik	ENSMUSG00000029847				0.852843	0.786511	0.852843	0.852843	0.852843	0.852843
2010300C02Rik	2010300C02Riktm1b(KOMP)Wtsi	wt v hom	B6N	4																								2010300C02Rik	ENSMUSG00000026090	ENSG00000196872	KIAA1211L		0.0838294	0.955056	0.121358	0.911645	0.911645	0.911645
2210016L21Rik	2210016L21Riktm1a(KOMP)Wtsi	wt v hom	B6N	4																								2210016L21Rik	ENSMUSG00000029559	ENSG00000157895	C12orf43		0.852843	0.786511	0.132664	0.852843	0.852843	0.852843
2310007B03Rik	2310007B03Riktm1a(KOMP)Wtsi	wt v hom	B6N	13																								2310007B03Rik	ENSMUSG00000034159	ENSG00000172478	C2orf54		9.48895e-05	0.000302916	9.48895e-05	9.48895e-05	0.000808318	0.000808318
2310046K01Rik	2310046K01Riktm2a(KOMP)Wtsi	wt v het	B6JTyr;B6N	4																								2310046K01Rik					0.911645	0.86973	0.911645	0.911645	0.911645	0.911645
2310057J18Rik	2310057J18Riktm1a(KOMP)Wtsi	wt v hom	B6N	5																								2310057J18Rik	ENSMUSG00000015519	ENSG00000184530	C6orf58		0.891386	0.840739	0.891386	0.891386	0.891386	0.891386
2510003E04Rik	2510003E04Riktm1a(KOMP)Wtsi	wt v het	B6N	4																								2510003E04Rik					0.911645	0.955056	0.86973	0.911645	0.911645	0.911645
2610034B18Rik	2610034B18Riktm1b(EUCOMM)Wtsi	wt v hom	B6N	4																								2610034B18Rik					0.911645	0.955056	0.86973	0.911645	0.911645	0.911645
2610318N02Rik	2610318N02Riktm1b(EUCOMM)Wtsi	wt v hom	B6N	4																								2610318N02Rik	ENSMUSG00000049916				0.911645	0.955056	0.86973	0.911645	0.911645	0.911645
2610029G23Rik	2610029G23Riktm2a(KOMP)Wtsi	wt v hom	B6N	4																								2610029G23Rik					0.911645	0.955056	0.86973	0.911645	0.911645	0.0838294
2700029M09Rik	2700029M09Rikem1Wtsi	wt v hom	B6N	4																								2700029M09Rik					0.911645	0.955056	0.86973	0.911645	0.911645	0.911645
2810417H13Rik	2810417H13Riktm1a(EUCOMM)Wtsi	wt v hom	B6N	4																								2810417H13Rik	ENSMUSG00000040204	ENSG00000166803	KIAA0101		0.911645	0.955056	0.86973	0.911645	0.911645	0.911645
3010026O09Rik	3010026O09Riktm3a(EUCOMM)Wtsi	wt v hom	B6JTyr;B6N	5																								3010026O09Rik	ENSMUSG00000020381	ENSG00000161010	C5orf45		0.891386	0.840739	0.891386	0.891386	0.891386	0.891386
3110001I22Rik	3110001I22Riktm1a(EUCOMM)Wtsi	wt v hom	B6N	4																								3110001I22Rik	ENSMUSG00000079737	ENSG00000134283	PPHLN1		0.911645	0.86973	0.911645	0.911645	0.911645	0.911645
3110035E14Rik	3110035E14Riktm1a(KOMP)Wtsi	wt v hom	B6N	4																								3110035E14Rik	ENSMUSG00000067879	ENSG00000169085	C8orf46		0.911645	0.955056	0.86973	0.911645	0.911645	0.911645
3110035E14Rik	3110035E14Riktm1b(KOMP)Wtsi	wt v hom	B6N	4																								3110035E14Rik					0.911645	0.955056	0.121358	0.911645	0.911645	0.911645
3300002A11Rik	3300002A11Riktm1a(KOMP)Wtsi	wt v hom	B6N	4																								3300002A11Rik	ENSMUSG00000033731				0.911645	0.955056	0.86973	0.911645	0.911645	0.911645
3830406C13Rik	3830406C13Riktm1b(KOMP)Wtsi	wt v hom	B6N	4																								3830406C13Rik	ENSMUSG00000033111	ENSG00000114405	C3orf14		0.932602	0.965909	0.900069	0.932602	0.932602	0.932602
3830417A13Rik	3830417A13Riktm1a(KOMP)Wtsi	wt v hom F	B6N	3	n/a								n/a															3830417A13Rik					n/a	0.965909	0.0953015	0.932602	0.932602	0.932602
3830417A13Rik	3830417A13Riktm1a(KOMP)Wtsi	wt v hemi M	B6N	4																								3830417A13Rik	ENSMUSG00000031179	ENSG00000221867	MAGEA3		0.911645	0.955056	0.121358	0.911645	0.911645	0.911645
4921536K21Rik	4921536K21Riktm1a(KOMP)Wtsi	wt v hom	B6N	8																								4921536K21Rik	ENSMUSG00000020434	ENSG00000187658	C5orf52		0.834502	0.913978	0.20297	0.834502	0.834502	0.834502
4930404H24Rik	4930404H24Riktm1a(KOMP)Wtsi	wt v hom	B6N	4																								4930404H24Rik					0.891386	0.0530587	0.840739	0.891386	0.891386	0.891386
4930449E01Rik	4930449E01Riktm1a(KOMP)Wtsi	wt v hom	B6N	4																								4930449E01Rik	ENSMUSG00000022116				0.911645	0.955056	0.86973	0.0838294	0.911645	0.911645
4930471M23Rik	4930471M23Riktm1a(EUCOMM)Wtsi	wt v hom	B6N	7																								4930471M23Rik					0.852843	0.786511	0.852843	0.852843	0.852843	0.852843
4930590J08Rik	4930590J08Riktm1a(EUCOMM)Wtsi	wt v hom	B6N	4																								4930590J08Rik	ENSMUSG00000034063				0.911645	0.955056	0.86973	0.911645	0.911645	0.911645
4930591A17Rik	4930591A17Riktm1a(KOMP)Wtsi	wt v hom	B6N	4																								4930591A17Rik	ENSMUSG00000039138				0.911645	0.955056	0.86973	0.911645	0.911645	0.911645
4931429L15Rik	4931429L15Riktm1a(EUCOMM)Wtsi	wt v hom	B6N	4																								4931429L15Rik	ENSMUSG00000056617				0.911645	0.955056	0.86973	0.911645	0.911645	0.911645
4932414N04Rik	4932414N04Riktm1a(KOMP)Wtsi	wt v hom	B6N	5																								4932414N04Rik	ENSMUSG00000079324				0.891386	0.840739	0.891386	0.891386	0.891386	0.891386
4932431P20Rik	4932431P20Rikem1Wtsi	wt v hom	B6N	4																								4932431P20Rik					0.911645	0.955056	0.86973	0.911645	0.911645	0.911645
4932438H23Rik	4932438H23Riktm1a(EUCOMM)Wtsi	wt v hom	B6N	4																								4932438H23Rik	ENSMUSG00000039851	ENSG00000205929	C21orf62		0.911645	0.955056	0.86973	0.911645	0.0838294	0.911645
4933402N03Rik	4933402N03Riktm2a(KOMP)Wtsi	wt v hom	B6N	4																								4933402N03Rik	ENSMUSG00000013668	ENSG00000183559	C10orf120		0.911645	0.955056	0.86973	0.911645	0.911645	0.911645
4933425L06Rik	4933425L06Riktm1a(KOMP)Wtsi	wt v hom	B6JTyr;B6N	5																								4933425L06Rik	ENSMUSG00000021718				0.891386	0.144955	0.891386	0.891386	0.891386	0.891386
4933434E20Rik	4933434E20Riktm1a(EUCOMM)Wtsi	wt v het	B6N	9																								4933434E20Rik	ENSMUSG00000027942	ENSG00000143612	C1orf43		0.816747	0.0875086	0.736848	0.816747	0.816747	0.816747
5430421N21Rik	5430421N21Riktm1b(KOMP)Wtsi	wt v hom	B6N	4																								5430421N21Rik			KRT83		0.911645	0.955056	0.86973	0.911645	0.911645	0.911645
5730559C18Rik	5730559C18Riktm2a(EUCOMM)Wtsi	wt v hom	B6N	4																								5730559C18Rik	ENSMUSG00000041605	ENSG00000163362	C1orf106		0.911645	0.955056	0.86973	0.911645	0.911645	0.911645
5830415F09Rik	5830415F09Riktm1a(EUCOMM)Wtsi	wt v hom	B6JTyr;B6N	5																								5830415F09Rik	ENSMUSG00000028331	ENSG00000136932	TRMO		0.891386	0.840739	0.891386	0.891386	0.891386	0.891386
9130011E15Rik	9130011E15Riktm1a(EUCOMM)Wtsi	wt v het	B6N	4																								9130011E15Rik	ENSMUSG00000039901	ENSG00000120029	C10orf76		0.911645	0.955056	0.121358	0.911645	0.911645	0.911645
9330182L06Rik	9330182L06Riktm1a(KOMP)Wtsi	wt v hom	B6N	4																								9330182L06Rik	ENSMUSG00000056004	ENSG00000164659	KIAA1324L		0.911645	0.955056	0.86973	0.911645	0.911645	0.911645
A430005L14Rik	A430005L14Riktm1a(KOMP)Wtsi	wt v hom	B6N	7																								A430005L14Rik	ENSMUSG00000047613	ENSG00000198912	C1orf174		0.132664	0.923913	0.786511	0.852843	0.852843	0.852843
A430078G23Rik	A430078G23Riktm1a(KOMP)Wtsi	wt v hom	B6N	4																								A430078G23Rik					0.911645	0.955056	0.86973	0.911645	0.911645	0.911645
A430084P05Rik	A430084P05Riktm1a(KOMP)Wtsi	wt v hom	B6N	7																								A430084P05Rik					0.852843	0.786511	0.852843	0.852843	0.852843	0.852843
A730017C20Rik	A730017C20Riktm1b(KOMP)Wtsi	wt v hom	B6N	8									n/a															A730017C20Rik	ENSMUSG00000050875	ENSG00000186367	KIAA1024L		8.83727e-11	9.81919e-12	4.41863e-10	8.83727e-11	8.83727e-11	8.83727e-11
A830019P07Rik	A830019P07Riktm1a(KOMP)Wtsi	wt v hom	B6N	4																								A830019P07Rik	ENSMUSG00000094707				0.911645	0.955056	0.86973	0.911645	0.911645	0.911645
Abca4	Abca4tm1a(EUCOMM)Wtsi	wt v het	B6N	6																								Abca4	ENSMUSG00000028125	ENSG00000198691	ABCA4		0.871795	0.813022	0.871795	0.871795	0.871795	0.871795
Abca4	Abca4tm1a(EUCOMM)Wtsi	wt v hom	B6N	4																								Abca4					0.911645	0.955056	0.121358	0.0838294	0.911645	0.911645
Abcb6	Abcb6tm1a(KOMP)Wtsi	wt v hom	B6N	4																								Abcb6	ENSMUSG00000026198	ENSG00000115657	ABCB6		0.0838294	0.955056	0.121358	0.911645	0.911645	0.911645
Abcd1	Abcd1tm1a(EUCOMM)Wtsi	wt v hom F	B6JTyr;B6N	4																								Abcd1	ENSMUSG00000031378	ENSG00000101986	ABCD1		0.911645	0.86973	0.911645	0.911645	0.911645	0.911645
Abcd1	Abcd1tm1a(EUCOMM)Wtsi	wt v hemi M	B6JTyr;B6N	4																								Abcd1					0.911645	0.86973	0.911645	0.911645	0.911645	0.911645
Abhd5	Abhd5tm1a(KOMP)Wtsi	wt v hom	B6JTyr;B6N	4																								Abhd5	ENSMUSG00000032540	ENSG00000011198	ABHD5		0.0838294	0.86973	0.911645	0.911645	0.911645	0.911645
Abhd14a	Abhd14atm2a(EUCOMM)Wtsi	wt v hom	B6N	4																								Abhd14a	ENSMUSG00000042210	ENSG00000248487	ABHD14A		0.911645	0.955056	0.86973	0.911645	0.911645	0.911645
Abhd17a	Abhd17atm1a(KOMP)Wtsi	wt v hom	B6N	8																								Abhd17a	ENSMUSG00000003346	ENSG00000129968	ABHD17A		0.834502	0.913978	0.761139	0.146726	0.834502	0.834502
Abtb2	Abtb2tm1a(KOMP)Wtsi	wt v hom	B6N	5																								Abtb2	ENSMUSG00000032724	ENSG00000166016	ABTB2		0.891386	0.944444	0.840739	0.891386	0.891386	0.101294
Acaa1a	Acaa1atm1a(KOMP)Wtsi	wt v hom	B6N	4																								Acaa1a	ENSMUSG00000036138	ENSG00000060971	ACAA1		0.911645	0.955056	0.121358	0.911645	0.911645	0.911645
Acbd5	Acbd5tm1b(EUCOMM)Wtsi	wt v hom	B6N	4																								Acbd5	ENSMUSG00000026781	ENSG00000107897	ACBD5		0.911645	0.955056	0.86973	0.911645	0.911645	0.911645
Acer1	Acer1tm1a(EUCOMM)Wtsi	wt v hom	B6N	4																								Acer1	ENSMUSG00000045019	ENSG00000167769	ACER1		0.911645	0.955056	0.121358	0.911645	0.911645	0.911645
Acot5	Acot5tm1a(KOMP)Wtsi	wt v hom	B6N	4																								Acot5	ENSMUSG00000042540	ENSG00000119673	ACOT2		0.911645	0.955056	0.86973	0.911645	0.911645	0.911645
Acot6	Acot6tm1a(KOMP)Wtsi	wt v hom	B6JTyr;B6N	4																								Acot6	ENSMUSG00000043487	ENSG00000205669	ACOT6		0.911645	0.86973	0.911645	0.911645	0.911645	0.911645
Acpl2	Acpl2tm1a(KOMP)Wtsi	wt v hom	B6JTyr;B6N	7																								Acpl2 / Pxylp1	ENSMUSG00000043587	ENSG00000155893	PXYLP1		0.852843	0.786511	0.852843	0.852843	0.852843	0.852843
Acsl4	Acsl4tm1a(EUCOMM)Wtsi	wt v Hemi M	B6JTyr;B6N	4													↓		↑									Acsl4	ENSMUSG00000031278	ENSG00000068366	ACSL4		0.132664	0.786511	0.852843	0.852843	2.44505e-06	9.13184e-10
Acsl4	Acsl4tm1a(EUCOMM)Wtsi	wt v het F	B6JTyr;B6N	7																								Acsl4					0.852843	0.786511	0.852843	0.132664	0.132664	5.84095e-05
Acsl4	Acsl4tm1a(EUCOMM)Wtsi	wt v hom F	B6JTyr;B6N	3																								Acsl4					0.932602	0.965909	0.900069	0.932602	3.64511e-05	3.64511e-05
Actn4	Actn4tm1a(EUCOMM)Wtsi	wt v het	B6N	4																								Actn4	ENSMUSG00000054808	ENSG00000130402	ACTN4		0.911645	0.955056	0.86973	0.911645	0.911645	0.911645
Actl10	Actl10tm1a(EUCOMM)Wtsi	wt v hom	B6N	4																								Actl10	ENSMUSG00000078129	ENSG00000182584	ACTL10		0.911645	0.955056	0.121358	0.911645	0.911645	0.911645
Actr6	Actr6tm1a(EUCOMM)Wtsi	wt v het	B6N	4																								Actr6	ENSMUSG00000019948	ENSG00000075089	ACTR6		0.911645	0.955056	0.86973	0.911645	0.911645	0.911645
Adal	Adaltm1a(EUCOMM)Wtsi	wt v hom	B6N	4																								Adal	ENSMUSG00000027259	ENSG00000168803	ADAL		0.911645	0.955056	0.86973	0.911645	0.911645	0.911645
Adam3	Adam3tm1(KOMP)Wtsi	wt v hom	B6N	6																								Adam3	ENSMUSG00000031553	ENSG00000197475	ADAM3A		0.871795	0.813022	0.871795	0.871795	0.871795	0.871795
Adam17	Adam17tm1a(EUCOMM)Wtsi	wt v het	B6JTyr;B6N	4																								Adam17	ENSMUSG00000052593	ENSG00000151694	ADAM17		0.911645	0.86973	0.911645	0.911645	0.911645	0.911645
Adamts3	Adamts3tm1b(KOMP)Wtsi	wt v het	B6N	4																								Adamts3	ENSMUSG00000043635	ENSG00000156140	ADAMTS3		0.911645	0.955056	0.86973	0.911645	0.911645	0.911645
Adamts19	Adamts19tm4a(EUCOMM)Wtsi	wt v hom	B6N	4																								Adamts19	ENSMUSG00000053441	ENSG00000145808	ADAMTS19		0.911645	0.955056	0.86973	0.911645	0.911645	0.911645
Adap1	Adap1tm1a(EUCOMM)Wtsi	wt v hom	B6N	4																								Adap1	ENSMUSG00000056413	ENSG00000105963	ADAP1		0.911645	0.955056	0.86973	0.911645	0.911645	0.911645
Adar	Adartm1a(EUCOMM)Wtsi	wt v het	B6JTyr;B6N	7																								Adar	ENSMUSG00000027951	ENSG00000160710	ADAR		0.852843	0.786511	0.852843	0.852843	0.852843	0.852843
Adcy2	Adcy2tm1a(KOMP)Wtsi	wt v hom	B6N	4																								Adcy2	ENSMUSG00000021536	ENSG00000078295	ADCY2		0.911645	0.955056	0.86973	0.911645	0.911645	0.911645
Adcy9	Adcy9tm1b(EUCOMM)Wtsi	wt v het	B6N	4																								Adcy9	ENSMUSG00000005580	ENSG00000162104	ADCY9		0.911645	0.955056	0.86973	0.911645	0.911645	0.911645
Adpgk	Adpgktm2a(EUCOMM)Wtsi	wt v hom	B6N	6																								Adpgk	ENSMUSG00000025236	ENSG00000159322	ADPGK		0.871795	0.934066	0.813022	0.871795	0.871795	0.871795
Aff3	Aff3tm1a(EUCOMM)Wtsi	wt v het	B6N	4																								Aff3	ENSMUSG00000037138	ENSG00000144218	AFF3		0.911645	0.955056	0.86973	0.911645	0.911645	0.911645
Aff3	Aff3tm1a(EUCOMM)Wtsi	wt v hom	B6N	10																								Aff3					2.32614e-05	0.000800994	0.00681872	0.000287536	2.32614e-05	0.000287536		Statistical Test result considered to be a FALSE POSITIVE, due to effects of an untargeted mutation
Agap1	Agap1tm1a(EUCOMM)Wtsi	wt v hom	B6N	8																								Agap1	ENSMUSG00000055013	ENSG00000157985	AGAP1		0.000184152	0.000585342	0.218625	0.159798	1.25558e-05	7.10742e-10
Ago3	Ago3tm1a(KOMP)Wts	wt v hom	B6N	4																								Ago3	ENSMUSG00000028842	ENSG00000126070	AGO3		0.911645	0.955056	0.86973	0.911645	0.911645	0.911645
Agpat3	Agpat3tm1a(EUCOMM)Wtsi	wt v het	B6JTyr;B6N	6																								Agpat3	ENSMUSG00000001211	ENSG00000160216	AGPAT3		0.891386	0.840739	0.891386	0.891386	0.891386	0.891386
Agtr2	Agtr2tm1a(EUCOMM)Wtsi	wt v hom F	B6JTyr;B6N	4																								Agtr2	ENSMUSG00000068122	ENSG00000180772	AGTR2		0.911645	0.86973	0.911645	0.911645	0.911645	0.911645
Agtr2	Agtr2tm1a(EUCOMM)Wtsi	wt v hemi M	B6JTyr;B6N	4																								Agtr2					0.911645	0.86973	0.911645	0.911645	0.911645	0.911645
Ahcyl1	Ahcyl1tm1a(EUCOMM)Wtsi	wt v hom	B6N	4																								Ahcyl1	ENSMUSG00000027893	ENSG00000168710	AHCYL1		0.911645	0.955056	0.86973	0.911645	0.911645	0.911645
Aicda	Aicdatm1b(EUCOMM)Hmgu	wt v hom	B6N	4																								Aicda	ENSMUSG00000040627	ENSG00000111732	AICDA		0.911645	0.955056	0.86973	0.911645	0.911645	0.911645
Akap9	Akap9tm1a(KOMP)Wtsi	wt v het	B6JTyr;B6N	4																								Akap9	ENSMUSG00000040407	ENSG00000127914	AKAP9		0.911645	0.86973	0.911645	0.911645	0.911645	0.911645
Akap9	Akap9tm1a(KOMP)Wtsi	wt v hom	B6JTyr;B6N	4																	↑	↑		↑	↑			Akap9					0.911645	0.86973	0.911645	0.911645	0.911645	0.911645
Akt2	Akt2tm1Wcs	wt v het	129/SvEv	7	n/a								n/a															Akt2	ENSMUSG00000004056	ENSG00000105221	AKT2		n/a	1	0.18	1	0.18	1
Akt2	Akt2tm1Wcs	wt v hom	129/SvEv	9	n/a								n/a															Akt2					n/a	1	0.18	1	0.18	1
Aldh1b1	Aldh1b1tm2a(EUCOMM)Wtsi	wt v hom	B6N	4																								Aldh1b1	ENSMUSG00000035561	ENSG00000137124	ALDH1B1		0.911645	0.955056	0.86973	0.911645	0.911645	0.911645
Aldh1b1	Aldh1b1tm2a(EUCOMM)Wtsi	wt v het	B6N	3																								Aldh1b1					0.932602	0.965909	0.900069	0.932602	0.932602	0.932602
Aldh3b1	Aldh3b1tm1b(EUCOMM)Wtsi	wt v hom	B6N	4																								Aldh3b1	ENSMUSG00000024885	ENSG00000006534	ALDH3B1		0.911645	0.0434116	0.86973	0.911645	0.911645	0.911645
Aldh16a1	Aldh16a1tm1a(EUCOMM)Wtsi	wt v hom	B6N	5																								Aldh16a1	ENSMUSG00000007833	ENSG00000161618	ALDH16A1		0.891386	0.944444	0.840739	0.891386	0.891386	0.891386
Aldh18a1	Aldh18a1tm1a(KOMP)Wtsi	wt v het	B6N	9																								Aldh18a1	ENSMUSG00000025007	ENSG00000059573	ALDH18A1		0.816747	0.736848	0.816747	0.816747	0.816747	0.816747
Aldh2	Aldh2tm1a(EUCOMM)Wtsi/Hmgu	wt v hom	B6	6																								Aldh2	ENSMUSG00000029455	ENSG00000111275	ALDH2		0.871795	0.813022	0.871795	0.871795	0.871795	0.871795
Alg13	Alg13tm1a(KOMP)Wtsi	wt v hom	B6N	4																								Alg13	ENSMUSG00000041718	ENSG00000101901	ALG13		0.911645	0.955056	0.86973	0.911645	0.911645	0.911645
Alg13	Alg13tm1a(KOMP)Wtsi	wt v hemi M	B6N	4																								Alg13					0.911645	0.955056	0.86973	0.911645	0.911645	0.0838294
Alox12e	Alox12etm1b(EUCOMM)Wtsi	wt v hom	B6N	4																								Alox12e	ENSMUSG00000018907				0.911645	0.955056	0.121358	0.911645	0.911645	0.0838294
Alpk1	Alpk1em1Wtsi	wt v hom	B6N	4																								Alpk1	ENSMUSG00000028028	ENSG00000073331	ALPK1		0.911645	0.955056	0.86973	0.911645	0.911645	0.911645
Amfr	Amfrtm1a(KOMP)Wtsi	wt v hom	B6JTyr;B6N	10																								Amfr	ENSMUSG00000031751	ENSG00000159461	AMFR		0.799552	0.713579	0.799552	0.799552	0.799552	0.799552
Amfr	Amfrtm1a(KOMP)Wtsi	wt v het	B6JTyr;B6N	5																								Amfr					0.911645	0.86973	0.911645	0.911645	0.911645	0.911645
Amotl1	Amotl1tm1a(EUCOMM)Wtsi	wt v hom	B6N	4																								Amotl1	ENSMUSG00000013076	ENSG00000166025	AMOTL1		0.911645	0.86973	0.911645	0.911645	0.911645	0.911645
Ampd3	Ampd3tm2a(KOMP)Wtsi	wt v hom	B6JTyr;B6N	4																								Ampd3	ENSMUSG00000005686	ENSG00000133805	AMPD3		0.911645	0.121358	0.911645	0.911645	0.911645	0.911645
Amz2	Amz2tm1e(KOMP)Wtsi	wt v hom	B6N	4																								Amz2	ENSMUSG00000020610	ENSG00000196704	AMZ2		0.911645	0.955056	0.86973	0.911645	0.911645	0.911645
Ankrd6	Ankrd6tm1b(KOMP)Wtsi	wt v hom	B6N	4																								Ankrd6	ENSMUSG00000040183	ENSG00000135299	ANKRD6		0.911645	0.955056	0.86973	0.911645	0.911645	0.911645
Ankrd9	Ankrd9tm1(KOMP)Wtsi	wt v hom	B6N	8													↓											Ankrd9	ENSMUSG00000037904	ENSG00000156381	ANKRD9		0.834502	0.913978	0.20297	0.146726	0.834502	0.834502
Ankrd13a	Ankrd13aGt(RRH308)Byg	wt v hom	CBACa;129P2	4																								Ankrd13a	ENSMUSG00000041870	ENSG00000076513	ANKRD13A		1	1	1	0.809524	0.809524	0.809524
Ankrd13d	Ankrd13dtm1a(EUCOMM)Wtsi	wt v hom	B6N	3																								Ankrd13d	ENSMUSG00000005986	ENSG00000172932	ANKRD13D		0.911645	0.955056	0.86973	0.911645	0.911645	0.911645
Anks1b	Anks1btm1a(KOMP)Wtsi	wt v hom	B6N	4																								Anks1b	ENSMUSG00000058589	ENSG00000185046	ANKS1B		0.911645	0.955056	0.86973	0.911645	0.911645	0.911645
Anks4b	Anks4btm2a(EUCOMM)Wtsi	wt v hom	B6JTyr;B6N	4																								Anks4b	ENSMUSG00000030909	ENSG00000175311	ANKS4B		0.911645	0.86973	0.0838294	0.0838294	0.911645	0.911645
Ano10	Ano10tm1a(EUCOMM)Wtsi	wt v hom	B6N	5																								Ano10	ENSMUSG00000037949	ENSG00000160746	ANO10		0.891386	0.944444	0.840739	0.891386	0.891386	0.101294
Anp32e	Anp32etm1a(KOMP)Wtsi	wt v hom	B6N	4																								Anp32e	ENSMUSG00000015749	ENSG00000143401	ANP32E		0.911645	0.86973	0.911645	0.911645	0.911645	0.911645
Anks6	Anks6tm1b(KOMP)Wtsi	wt v het	B6N	4																								Anks6	ENSMUSG00000066191	ENSG00000165138	ANKS6		0.911645	0.955056	0.86973	0.911645	0.911645	0.911645
Anxa6	Anxa6tm1a(EUCOMM)Wtsi	wt v hom	B6JTyr;B6N	5																								Anxa6	ENSMUSG00000018340	ENSG00000197043	ANXA6		0.891386	0.840739	0.101294	0.891386	0.891386	0.891386
Anxa9	Anxa9tm1b(EUCOMM)Wtsi	wt v hom	B6N	4																								Anxa9	ENSMUSG00000015702	ENSG00000143412	ANXA9		0.911645	0.955056	0.86973	0.911645	0.911645	0.911645
Ap2a2	Ap2a2tm1b(EUCOMM)Wtsi	wt v het	B6N	4																								Ap2a2	ENSMUSG00000002957	ENSG00000183020	AP2A2		0.911645	0.955056	0.121358	0.911645	0.911645	0.911645
Ap2a2	Ap2a2tm1b(EUCOMM)Wtsi	wt v hom	B6N	6																								Ap2a2					0.117545	0.934066	0.1663	0.871795	0.117545	0.0100181
Ap2a2	Ap2a2em1Wtsi	wt v het	B6N	4																								Ap2a2			AP2A2		0.911645	0.955056	0.86973	0.0838294	0.911645	0.911645
Ap4e1	Ap4e1tm1a(KOMP)Wtsi	wt v hom	B6N	6																								Ap4e1	ENSMUSG00000001998	ENSG00000081014	AP4E1		0.871795	0.813022	0.871795	0.871795	0.871795	0.871795
Ap4e1	Ap4e1tm1b(KOMP)Wtsi	wt v hom	B6N	6																								Ap4e1					0.871795	0.934066	0.813022	0.871795	0.117545	0.117545
Ap4m1	Ap4m1tm1b(EUCOMM)Wtsi	wt v hom	B6N	8													↑											Ap4m1	ENSMUSG00000019518	ENSG00000221838	AP4M1		0.834502	0.913978	0.761139	0.834502	0.834502	0.017118
Apip	Apiptm1b(EUCOMM)Wtsi	wt v hom	B6N	4																								Apip	ENSMUSG00000010911	ENSG00000149089	APIP		0.911645	0.955056	0.86973	0.911645	0.911645	0.911645
Apoe	Apoetm1Unc	wt v hom	B6	8	n/a								n/a															Apoe	ENSMUSG00000002985	ENSG00000130203	APOE		n/a	0.761139	0.834502	0.146726	0.761139	0.761139
Apoe	Apoetm1Unc	wt v het	B6	5	n/a								n/a															Apoe					n/a	0.761139	0.834502	0.146726	0.761139	0.761139
Apol7a	Apol7atm1a(KOMP)Wtsi	wt v hom	B6N	4																								Apol7a	ENSMUSG00000010601	ENSG00000100342	APOL1		0.911645	0.955056	0.86973	0.911645	0.911645	0.911645
Apol9b	Apol9btm2a(KOMP)Wtsi	wt v hom	B6N	4																								Apol9b	ENSMUSG00000068246	ENSG00000100336	APOL4		0.911645	0.955056	0.86973	0.911645	0.911645	0.911645
Apoo	Apootm1b(KOMP)Wtsi	wt v hemi M	B6N	4																								Apoo	ENSMUSG00000079508	ENSG00000184831	APOO		0.911645	0.955056	0.86973	0.911645	0.911645	0.911645
Apool	Apooltm1a(KOMP)Wtsi	wt v hom	B6N	3	n/a								n/a															Apool	ENSMUSG00000025525	ENSG00000155008	APOOL		n/a	0.965909	0.900069	0.932602	0.932602	0.932602
Apool	Apooltm1a(KOMP)Wtsi	wt v hemi M	B6N	4																								Apool					0.911645	0.955056	0.86973	0.911645	0.911645	0.911645
Appl2	Appl2tm1a(KOMP)Wtsi	wt v hom	B6JTyr;B6N	4																								Appl2	ENSMUSG00000020263	ENSG00000136044	APPL2		0.911645	0.86973	0.911645	0.911645	0.911645	0.911645
Arap2	Arap2tm2b(EUCOMM)Wtsi	wt v hom	B6N	5																								Arap2	ENSMUSG00000037999	ENSG00000047365	ARAP2		0.891386	0.944444	0.840739	0.891386	0.891386	0.891386
Arhgap17	Arhgap17tm1b(EUCOMM)Wtsi	wt v hom	B6N	4																								Arhgap17	ENSMUSG00000030766	ENSG00000140750	ARHGAP17		0.911645	0.955056	0.86973	0.911645	0.911645	0.911645
Arhgap18	Arhgap18tm1a(KOMP)Wtsi	wt v hom	B6JTyr;B6N	4																								Arhgap18	ENSMUSG00000039031	ENSG00000146376	ARHGAP18		0.911645	0.86973	0.911645	0.0838294	0.911645	0.911645
Arhgap22	Arhgap22tm1a(KOMP)Wtsi	wt v hom	B6N	4																								Arhgap22	ENSMUSG00000063506	ENSG00000128805	ARHGAP22		0.911645	0.955056	0.86973	0.911645	0.911645	0.911645
Arhgap25	Arhgap25tm1a(KOMP)Wtsi	wt v hom	B6N	7																								Arhgap25	ENSMUSG00000030047	ENSG00000163219	ARHGAP25		0.852843	0.786511	0.852843	0.852843	0.852843	0.852843
Arhgef1	Arhgef1tm1a(EUCOMM)Wtsi	wt v hom	B6N	4																								Arhgef1	ENSMUSG00000040940	ENSG00000076928	ARHGEF1		0.911645	0.955056	0.86973	0.911645	0.911645	0.911645
Arhgef4	Arhgef4tm1a(KOMP)Wtsi	wt v hom	B6N	6																								Arhgef4	ENSMUSG00000037509	ENSG00000136002	ARHGEF4		0.852843	0.786511	0.852843	0.852843	0.852843	0.852843
Arhgef38	Arhgef38tm1a(KOMP)Wtsi	wt v hom	B6N	4																								Arhgef38	ENSMUSG00000040969	ENSG00000236699	ARHGEF38		0.911645	0.0434116	0.86973	0.911645	0.911645	0.911645
Arhgef7	Arhgef7tm1a(EUCOMM)Wtsi	wt v het	B6N	4																								Arhgef7	ENSMUSG00000031511	ENSG00000102606	ARHGEF7		0.911645	0.955056	0.86973	0.911645	0.911645	0.911645
Arid1b	Arid1btm1b(EUCOMM)Wtsi	wt v het	B6N	5																								Arid1b	ENSMUSG00000069729	ENSG00000049618	ARID1B		0.891386	0.944444	0.144955	0.891386	0.891386	0.891386
Arid2	Arid2tm1a(EUCOMM)Wtsi	wt v het	B6JTyr;B6N	4																								Arid2	ENSMUSG00000033237	ENSG00000189079	ARID2		0.911645	0.86973	0.911645	0.911645	0.911645	0.911645
Arid4a	Arid4atm1a(EUCOMM)Wtsi	wt v hom	B6JTyr;B6N	5													↓											Arid4a	ENSMUSG00000048118	ENSG00000032219	ARID4A		0.891386	0.144955	0.891386	0.891386	0.891386	0.101294
Arl4d	Arl4dtm1a(EUCOMM)Wtsi	wt v hom	B6JTyr;B6N	8																								Arl4d	ENSMUSG00000034936	ENSG00000175906	ARL4D		0.146726	0.761139	0.834502	0.834502	0.834502	0.834502
Armc7	Armc7tm1b(KOMP)Wtsi	wt v het	B6N	5																								Armc7	ENSMUSG00000057219	ENSG00000125449	ARMC7		0.891386	0.944444	0.840739	0.891386	0.891386	0.891386
Arpc1b	Arpc1btm1a(EUCOMM)Wtsi	wt v hom	B6N	4																								Arpc1b	ENSMUSG00000029622	ENSG00000130429	ARPC1B		0.911645	0.955056	0.86973	0.911645	0.911645	0.911645
Arpc2	Arpc2tm1a(EUCOMM)Wtsi	wt v het	B6JTyr;B6N	4																								Arpc2	ENSMUSG00000006304	ENSG00000163466	ARPC2		0.0838294	0.86973	0.911645	0.911645	0.911645	0.911645
Arpc3	Arpc3tm1a(EUCOMM)Wtsi	wt v het	B6N	4																								Arpc3	ENSMUSG00000029465	ENSG00000111229	ARPC3		0.911645	0.955056	0.86973	0.911645	0.911645	0.911645
Arpc4	Arpc4tm1a(EUCOMM)Wtsi	wt v het	B6JTyr;B6N	4																								Arpc4	ENSMUSG00000079426	ENSG00000241553	ARPC4		0.0838294	0.86973	0.911645	0.0838294	0.911645	0.911645
Arrdc5	Arrdc5tm1b(EUCOMM)Wtsi	wt v hom	B6N	4																								Arrdc5			ARRDC5		0.911645	0.955056	0.121358	0.911645	0.911645	0.911645
Arsg	Arsgtm1a(KOMP)Wtsi	wt v hom	B6N	7																								Arsg	ENSMUSG00000020604	ENSG00000141337	ARSG		0.852843	0.923913	0.185581	0.852843	0.132664	0.852843
Art4	Art4tm1a(KOMP)Wtsi	wt v hom	B6N	4																								Art4	ENSMUSG00000030217	ENSG00000111339	ART4		0.911645	0.955056	0.86973	0.911645	0.911645	0.911645
Arvcf	Arvcftm1a(EUCOMM)Wtsi/Hmgu	wt v hom	B6N	4																								Arvcf	ENSMUSG00000000325	ENSG00000099889	ARVCF		0.911645	0.955056	0.86973	0.911645	0.911645	0.911645
Aspm	Aspmtm1a(KOMP)Wtsi	wt v hom	B6N	6																								Aspm	ENSMUSG00000033952	ENSG00000066279	ASPM		0.871795	0.934066	0.0191149	0.871795	0.117545	0.871795
Aste1	Aste1tm1a(KOMP)Wtsi	wt v hom	B6JTyr;B6N	7																								Aste1	ENSMUSG00000032567	ENSG00000034533	ASTE1		0.852843	0.786511	0.852843	0.852843	0.852843	0.852843
Asxl1	Asxl1tm1a(EUCOMM)Wtsi	wt v het	B6JTyr;B6N	4																								Asxl1	ENSMUSG00000042548	ENSG00000171456	ASXL1		0.911645	0.121358	0.911645	0.0838294	0.911645	0.911645
Atad3a	Atad3atm1a(KOMP)Wtsi	wt v het	B6N	4																								Atad3a	ENSMUSG00000029036	ENSG00000197785	ATAD3A		0.911645	0.955056	0.86973	0.911645	0.911645	0.911645
Atg16l1	Atg16l1tm1a(EUCOMM)Wtsi	wt v het	B6N	5																								Atg16l1	ENSMUSG00000026289	ENSG00000085978	ATG16L1		0.891386	0.144955	0.891386	0.891386	0.891386	0.891386
Atg16l2	Atg16l2tm1a(EUCOMM)Wtsi	wt v hom	B6N	4																								Atg16l2	ENSMUSG00000047767	ENSG00000168010	ATG16L2		0.911645	0.955056	0.86973	0.911645	0.911645	0.911645
Atp2b2	Atp2b2Obl	wt v het	C3Fe	9			no baseline						n/a															Atp2b2	ENSMUSG00000030302	ENSG00000157087	ATP2B2		2.01037e-06	0.590909	2.01037e-05	2.01037e-05	2.01037e-05	2.01037e-05
Atp5a1	Atp5a1tm1a(EUCOMM)Wtsi	wt v het	B6JTyr;B6N	11													↓				↑	↑		↑	↑			Atp5a1	ENSMUSG00000025428	ENSG00000152234	ATP5A1		0.782895	0.245293	0.183231	0.782895	0.782895	0.782895
Atp5e	Atp5etm1b(EUCOMM)Wtsi	wt v het	B6N	4																								Atp5e	ENSMUSG00000016252	ENSG00000124172	ATP5E		0.911645	0.955056	0.86973	0.911645	0.911645	0.911645
Atp5f1	Atp5f1tm1b(EUCOMM)Wtsi	wt v het	B6N	4																								Atp5f1	ENSMUSG00000000563	ENSG00000116459	ATP5F1		0.911645	0.955056	0.86973	0.911645	0.911645	0.911645
Atp8b2	Atp8b2tm1a(KOMP)Wtsi	wt v het	B6N	8																								Atp8b2	ENSMUSG00000060671	ENSG00000143515	ATP8B2		0.834502	0.913978	0.20297	0.834502	0.834502	0.834502
Atp11a	Atp11atm1a(KOMP)Wtsi	wt v het	B6N	6																								Atp11a	ENSMUSG00000031441	ENSG00000068650	ATP11A		0.871795	0.934066	0.813022	0.871795	0.871795	0.871795
Atpaf2	Atpaf2tm1a(KOMP)Wtsi	wt v het	B6JTyr;B6N	4																								Atpaf2	ENSMUSG00000042709	ENSG00000171953	ATPAF2		0.911645	0.86973	0.911645	0.911645	0.911645	0.911645
Atpif1	Atpif1tm1a(EUCOMM)Wtsi	wt v hom	B6N	7																								Atpif1	ENSMUSG00000054428	ENSG00000130770	ATPIF1		0.852843	0.786511	0.852843	0.852843	0.852843	0.852843
Atxn10	Atxn10tm1b(KOMP)Wtsi	wt v het	B6N	4																								Atxn10	ENSMUSG00000016541	ENSG00000130638	ATXN10		0.911645	0.955056	0.86973	0.911645	0.911645	0.911645
Atxn3	Atxn3tm1a(KOMP)Wtsi	wt v hom	B6N	7																								Atxn3	ENSMUSG00000021189	ENSG00000123594	ATXN3L		0.852843	0.923913	0.786511	0.852843	0.852843	0.132664
B9d2	B9d2tm1a(EUCOMM)Wtsi	wt v hom	B6N	4																								B9d2	ENSMUSG00000063439	ENSG00000123810	B9D2		0.911645	0.955056	0.86973	0.911645	0.911645	0.911645
Bach2	Bach2tm1a(EUCOMM)Wtsi	wt v hom	B6N	9																								Bach2	ENSMUSG00000040270	ENSG00000112182	BACH2		0.159798	0.904255	0.736848	0.816747	0.816747	0.816747
Bai1	Bai1tm2a(EUCOMM)Wtsi	wt hom	B6N	7																								Bai1 / Adgrb1	ENSMUSG00000034730	ENSG00000181790	BAI1 / ADGRB1		6.59849e-09	8.34631e-10	4.41863e-10	8.83727e-11	8.83727e-11	6.59849e-09
Bai1	Bai1tm2a(EUCOMM)Wtsi	wt v het	B6N	4																								Bai1					0.911645	0.955056	0.121358	0.911645	0.911645	0.911645
Bap1	Bap1tm1a(EUCOMM)Hmgu	wt v het	B6N	5																								Bap1	ENSMUSG00000021901	ENSG00000163930	BAP1		0.891386	0.944444	0.840739	0.891386	0.101294	0.891386
Barhl1	Barhl1tm1(EGFP_CreERT2)Wtsi	wt v het	B6N	4																								Barhl1	ENSMUSG00000026805	ENSG00000125492	BARHL1		0.911645	0.955056	0.86973	0.911645	0.911645	0.911645
BC013712	BC013712tm1a(KOMP)Wtsi	wt v hom	B6JTyr;B6N	4																								BC013712 / Themis2	ENSMUSG00000037731	ENSG00000130775	THEMIS2		0.911645	0.86973	0.911645	0.911645	0.911645	0.911645
BC017643	BC017643tm1a(KOMP)Wtsi	wt v hom	B6N	7																								BC017643	ENSMUSG00000039294	ENSG00000178927	C17orf62		0.852843	0.786511	0.852843	0.852843	0.852843	0.852843
BC023829	BC023829tm1a(KOMP)Wtsi	wt v hom	B6N	4																								BC023829	ENSMUSG00000073139	ENSG00000269556	TMEM185A		0.911645	0.955056	0.86973	0.911645	0.911645	0.911645
BC089597	BC089597tm1a(KOMP)Wtsi	wt v hom	B6N	4																								BC089597	ENSMUSG00000074639	ENSG00000139547	RDH16		0.911645	0.955056	0.121358	0.911645	0.911645	0.911645
Baz1b	Baz1btm2a(KOMP)Wtsi	wt v het	B6	5																								Baz1b	ENSMUSG00000002748	ENSG00000009954	BAZ1B		0.840739	0.0134842	0.00698578	0.891386	0.840739	0.840739
Bbx	Bbxtm1a(EUCOMM)Wtsi	wt v hom	B6JTyr;B6N	9																								Bbx	ENSMUSG00000022641	ENSG00000114439	BBX		0.159798	0.0388667	0.159798	0.0210723	0.159798	0.816747
Bdh2	Bdh2tm1a(EUCOMM)Wtsi	wt v hom	B6N	8																								Bdh2	ENSMUSG00000028167	ENSG00000164039	BDH2		0.834502	0.761139	0.834502	0.146726	0.834502	0.834502
Bhlhe40	Bhlhe40tm1b(KOMP)Wtsi	wt v hom	B6N	5	20dB																							Bhlhe40	ENSMUSG00000030103	ENSG00000134107	BHLHE40		0.00032492	8.31641e-05	0.0134842	0.101294	0.00698578	0.891386		???????????
Bivm	Bivmtm1b(KOMP)Wtsi	wt v hom	B6N	4																								Bivm	ENSMUSG00000041684	ENSG00000134897	BIVM		0.911645	0.955056	0.86973	0.911645	0.911645	0.911645
Blzf1	Blzf1tm1a(EUCOMM)Wtsi	wt v hom	B6N	5																								Blzf1	ENSMUSG00000026577	ENSG00000117475	BLZF1		0.891386	0.840739	0.101294	0.891386	0.891386	0.891386
Bnip2	Bnip2tm1b(EUCOMM)Wtsi	wt v hom	B6N	4																								Bnip2	ENSMUSG00000011958	ENSG00000140299	BNIP2		0.911645	0.955056	0.86973	0.911645	0.911645	0.911645
Bpgm	Bpgmtm1a(KOMP)Wtsi	wt v hom	B6N	4																								Bpgm	ENSMUSG00000038871	ENSG00000172331	BPGM		0.911645	0.955056	0.86973	0.911645	0.911645	0.911645
Bpifb1	Bpifb1tm1e(KOMP)Wtsi	wt v hom	B6N	7																								Bpifb1	ENSMUSG00000027485	ENSG00000125999	BPIFB1		0.852843	0.923913	0.0253065	0.852843	0.00101633	0.132664
Bpifb5	Bpifb5tm2a(KOMP)Wtsi	wt v hom	B6N	4																								Bpifb5	ENSMUSG00000038572	ENSG00000233146	BPIFB5P		0.911645	0.955056	0.86973	0.911645	0.911645	0.911645
Brd(tm1)	ENSMUSG00000065436Brd(tm1)	wt v hom	B6N	4																								Brd(tm1)					0.911645	0.955056	0.86973	0.911645	0.911645	0.911645
Brd2	Brd2em1Wtsi	wt v het	B6N	6																								Brd2	ENSMUSG00000024335	ENSG00000204256	BRD2		0.871795	0.934066	0.813022	0.871795	0.0100181	2.67791e-05
Brd7	Brd7tm1aWtsi	wt v het	129/SvEv	13	n/a								n/a															Brd7	ENSMUSG00000031660	ENSG00000166164	BRD7		n/a	0.240741	1	0.240741	1	0.240741
Brd8	Brd8tm1a(EUCOMM)Wtsi	wt v het	B6JTyr;B6N	6																								Brd8	ENSMUSG00000003778	ENSG00000112983	BRD8		0.813022	0.1663	0.871795	0.871795	0.813022	0.813022
Brdt	Brdttm1a(EUCOMM)Wtsi	wt v hom	B6JTyr;B6N	5																								Brdt	ENSMUSG00000029279	ENSG00000137948	BRDT		0.891386	0.840739	0.891386	0.891386	0.891386	0.891386
Brpf3	Brpf3tm1a(EUCOMM)Wtsi	wt v het	B6JTyr;B6N	4																								Brpf3	ENSMUSG00000063952	ENSG00000096070	BRPF3		0.911645	0.121358	0.911645	0.911645	0.911645	0.911645
Btbd11	Btbd11tm1a(EUCOMM)Wtsi	wt v hom	B6N	4																								Btbd11	ENSMUSG00000020042	ENSG00000151136	BTBD11		0.891386	0.840739	0.891386	0.891386	0.891386	0.891386
Cabp1	Cabp1tm1a(EUCOMM)Wtsi	wt v hom	B6N	4																								Cabp1	ENSMUSG00000029544	ENSG00000157782	CABP1		0.911645	0.955056	0.86973	0.911645	0.911645	0.911645
Cadm1	Cadm1tm1a(EUCOMM)Wtsi	wt v hom	B6JTyr;B6N	4																								Cadm1	ENSMUSG00000032076	ENSG00000182985	CADM1		0.911645	0.86973	0.911645	0.911645	0.911645	0.911645
Cadm1	Cadm1tm1.2Brd	wt v hom	B6JIco;B6JTyr;129S5	10																								Cadm1					0.0460263	0.713579	0.0252313	0.00295752	0.0460263	0.232689
Calcoco2	Calcoco2tm1(KOMP)Wtsi	wt v het	B6N	5																								Calcoco2	ENSMUSG00000006056	ENSG00000136436	CALCOCO2		0.911645	0.955056	0.86973	0.911645	0.911645	0.911645
Camkmt	Camkmttm1b(EUCOMM)Wtsi	wt v hom	B6N	4																								Camkmt	ENSMUSG00000071037	ENSG00000143919	CAMKMT		0.911645	0.955056	0.86973	0.911645	0.911645	0.911645
Camsap3	Camsap3tm1a(EUCOMM)Wtsi	wt v hom	B6N	7																								Camsap3	ENSMUSG00000044433	ENSG00000076826	CAMSAP3		9.13184e-10	1.14148e-10	4.10933e-09	2.44505e-06	5.84095e-05	0.132664
Cand2	Cand2tm1a(EUCOMM)Wtsi	wt v hom	B6N	6																								Cand2	ENSMUSG00000030319	ENSG00000144712	CAND2		0.871795	0.934066	0.813022	0.871795	0.871795	0.871795
Capn11	Capn11tm1b(EUCOMM)Wtsi	wt v hom	B6N	4																								Capn11	ENSMUSG00000058626	ENSG00000137225	CAPN11		0.911645	0.955056	0.86973	0.911645	0.911645	0.911645
Caprin2	Caprin2tm1a(EUCOMM)Wtsi	wt v hom	B6N	6																								Caprin2	ENSMUSG00000030309	ENSG00000110888	CAPRIN2		0.871795	0.813022	0.871795	0.871795	0.871795	0.871795
Capza2	Capza2tm1b(KOMP)Wtsi	wt v het	B6N	4																								Capza2	ENSMUSG00000015733	ENSG00000198898	CAPZA2		0.911645	0.955056	0.121358	0.911645	0.911645	0.911645
Capzb	Capzbtm1a(EUCOMM)Wtsi	wt v het	B6JTyr;B6N	4																								Capzb	ENSMUSG00000028745	ENSG00000077549	CAPZB		0.0838294	0.121358	0.0838294	0.0838294	0.911645	0.911645
Card9	Card9tm1a(EUCOMM)Hmgu	wt v hom	B6N	4																								Card9	ENSMUSG00000026928	ENSG00000187796	CARD9		0.911645	0.955056	0.86973	0.911645	0.911645	0.911645
Casc4	Casc4tm2b(EUCOMM)Wtsi	wt v hom	B6N	4																								Casc4	ENSMUSG00000060227	ENSG00000166734	CASC4		0.911645	0.955056	0.86973	0.911645	0.911645	0.911645
Casp12	Casp12tm1a(KOMP)Wtsi	wt v hom	B6N	6																								Casp12	ENSMUSG00000025887	ENSG00000204403	CASP12		0.871795	0.934066	0.813022	0.871795	0.871795	0.871795
Catip	Catiptm1b(KOMP)Wtsi	wt v hom	B6N	4																								Catip	ENSMUSG00000073650	ENSG00000158428	CATIP		0.911645	0.955056	0.86973	0.911645	0.911645	0.911645
Cbr2	Cbr2tm1b(EUCOMM)Hmgu	wt v hom	B6N	4																								Cbr2					0.891386	0.944444	0.840739	0.891386	0.891386	0.891386
Cbx1	Cbx1tm1a(EUCOMM)Wtsi	wt v het	B6JTyr;B6N	4																								Cbx1	ENSMUSG00000018666	ENSG00000108468	CBX1		0.146726	0.20297	0.146726	0.834502	0.834502	0.834502
Cbx5	Cbx5tm1a(EUCOMM)Wtsi	wt v hom	B6N	4																								Cbx5	ENSMUSG00000009575	ENSG00000094916	CBX5		0.146726	0.0794764	0.0319279	0.146726	0.834502	0.834502
Cbx6	Cbx6tm1a(EUCOMM)Wtsi	wt v hom	B6N	8																								Cbx6	ENSMUSG00000089715	ENSG00000183741	CBX6		0.146726	0.0794764	0.0319279	0.146726	0.834502	0.834502
Cbx7	Cbx7tm1a(KOMP)Wtsi	wt v hom	B6	4																								Cbx7	ENSMUSG00000053411	ENSG00000100307	CBX7		0.911645	0.86973	0.911645	0.911645	0.911645	0.911645
Cc2d1b	Cc2d1btm1a(KOMP)Wtsi	wt v hom	B6	6																								Cc2d1b	ENSMUSG00000028582	ENSG00000154222	CC2D1B		0.813022	0.813022	0.871795	0.871795	0.813022	0.813022
Cc2d2a	Cc2d2atm1a(EUCOMM)Wtsi	wt v het	B6N	8																								Cc2d2a	ENSMUSG00000039765	ENSG00000048342	CC2D2A		0.834502	0.761139	0.834502	0.834502	0.834502	0.834502
Ccdc6	Ccdc6em1Wtsi	wt v het	B6N	4																								Ccdc6			CCDC6		0.911645	0.955056	0.86973	0.911645	0.911645	0.911645
Ccdc18	Ccdc18tm1a(EUCOMM)Wtsi	wt v hom	B6N	4																								Ccdc18	ENSMUSG00000056531	ENSG00000122483	CCDC18		0.911645	0.955056	0.121358	0.0838294	0.911645	0.911645
Ccdc24	Ccdc24tm1a(KOMP)Wtsi	wt v hom	B6N	4																								Ccdc24	ENSMUSG00000078588	ENSG00000159214	CCDC24		0.911645	0.955056	0.86973	0.911645	0.911645	0.911645
Ccdc57	Ccdc57tm3a(EUCOMM)Wtsi	wt v hom	B6JTyr;B6N	6																								Ccdc57	ENSMUSG00000048445	ENSG00000176155	CCDC57		0.871795	0.813022	0.871795	0.871795	0.871795	0.871795
Ccdc69	Ccdc69tm1b(KOMP)Wtsi	wt v hom	B6N	6																								Ccdc69	ENSMUSG00000049588	ENSG00000198624	CCDC69		0.871795	0.934066	0.813022	0.871795	0.871795	0.871795
Ccdc77	Ccdc77tm1a(EUCOMM)Wtsi	wt v hom	B6N	4																								Ccdc77	ENSMUSG00000030177	ENSG00000120647	CCDC77		0.911645	0.955056	0.86973	0.911645	0.911645	0.911645
Ccdc104	Ccdc104tm1a(EUCOMM)Wtsi	wt v hom	B6N	6																								Ccdc104 / Cfap36	ENSMUSG00000020462	ENSG00000163001	CFAP36		0.871795	0.813022	0.117545	0.871795	0.871795	0.871795
Ccdc106	Ccdc106tm1a(EUCOMM)Wtsi	wt v hom	B6N	6																								Ccdc106	ENSMUSG00000108789	ENSG00000173581	CCDC106		0.834502	0.761139	0.834502	0.834502	0.834502	0.834502
Ccdc122	Ccdc122tm1a(KOMP)Wtsi	wt v hom	B6N	4																								Ccdc122	ENSMUSG00000034795	ENSG00000151773	CCDC122		0.911645	0.955056	0.86973	0.911645	0.911645	0.911645
Ccdc127	Ccdc127tm1b(EUCOMM)Wtsi	wt v hom	B6N	10																								Ccdc127			CCDC127		0.183231	0.885417	0.691279	0.782895	0.0295533	0.0295533
Ccdc134	Ccdc134tm1a(KOMP)Wtsi	wt v het	B6N	4																								Ccdc134	ENSMUSG00000068114	ENSG00000100147	CCDC134		0.911645	0.955056	0.86973	0.911645	0.911645	0.911645
Ccdc137	Ccdc137tm1a(KOMP)Wtsi	wt v het	B6JTyr;B6N	5																								Ccdc137	ENSMUSG00000049957	ENSG00000185298	CCDC137		0.891386	0.840739	0.891386	0.891386	0.891386	0.891386
Ccdc159	Ccdc159tm1a(KOMP)Wtsi	wt v hom	B6N	4																								Ccdc159	ENSMUSG00000006241	ENSG00000183401	CCDC159		0.911645	0.955056	0.86973	0.911645	0.911645	0.911645
Ccdc160	Ccdc160tm1a(EUCOMM)Wtsi	wt v hom	B6N	4																								Ccdc160	ENSMUSG00000073207	ENSG00000203952	CCDC160		0.911645	0.955056	0.86973	0.911645	0.911645	0.911645
Ccl22	Ccl22tm1a(EUCOMM)Wtsi	wt v het	B6N	4																								Ccl22	ENSMUSG00000031779	ENSG00000102962	CCL22		0.871795	0.934066	0.813022	0.871795	0.871795	0.117545
Cdc6	Cdc6tm1a(KOMP)Wtsi	wt v het	B6N	6																								Cdc6	ENSMUSG00000017499	ENSG00000094804	CDC6		0.871795	0.813022	0.871795	0.871795	0.871795	0.871795
Cdca8	Cdca8tm1a(KOMP)Wtsi	wt v het	B6N	9																								Cdca8	ENSMUSG00000028873	ENSG00000134690	CDCA8		0.816747	0.736848	0.816747	0.816747	0.816747	0.816747
Cd300lg	Cd300lgtm1a(KOMP)Wtsi	wt v hom	B6N	4																								Cd300lg	ENSMUSG00000017309	ENSG00000161649	CD300LG		0.911645	0.955056	0.86973	0.911645	0.911645	0.0838294
Cdh1	Cdh1tm1a(EUCOMM)Wtsi	wt v het	B6JTyr;B6N	6																								Cdh1	ENSMUSG00000000303	ENSG00000039068	CDH1		0.813022	0.1663	0.871795	0.871795	0.813022	0.1663
Cdh19	Cdh19tm1a(EUCOMM)Wtsi	wt v hom	B6N	4																								Cdh19	ENSMUSG00000047216	ENSG00000071991	CDH19		0.911645	0.955056	0.86973	0.911645	0.0838294	0.911645
Cdh23	Cdh23v	het v hom	STOCK	6			no baseline						n/a															Cdh23	ENSMUSG00000012819	ENSG00000107736	CDH23		0.00108225	0.00757576	0.00757576	0.00757576	0.00757576	0.00757576
Cdk14	Cdk14tm1a(KOMP)Wtsi	wt v hom	B6N	8							20dB																	Cdk14	ENSMUSG00000028926	ENSG00000058091	CDK14		0.017118	0.913978	0.761139	0.146726	0.017118	0.000109282		??????
Cdk5rap2	Cdk5rap2tm1a(EUCOMM)Wtsi	wt v hom	B6N	7																								Cdk5rap2	ENSMUSG00000039298	ENSG00000136861	CDK5RAP2		0.852843	0.786511	0.132664	0.852843	0.852843	0.132664
Cdkal1	Cdkal1tm2a(EUCOMM)Wtsi	wt v hom	B6N	4																								Cdkal1	ENSMUSG00000006191	ENSG00000145996	CDKAL1		0.911645	0.955056	0.86973	0.911645	0.911645	0.911645
Cdkn2a	Cdkn2atm1a(EUCOMM)Wtsi	wt v hom	B6N	6																								Cdkn2a	ENSMUSG00000044303	ENSG00000147889	CDKN2A		0.871795	0.813022	0.871795	0.871795	0.871795	0.871795
Cdkn2aipnl	Cdkn2aipnltm1b(KOMP)Wts	wt v hom	B6N	4																								Cdkn2aipnl	ENSMUSG00000020392	ENSG00000237190	CDKN2AIPNL		0.911645	0.955056	0.86973	0.911645	0.911645	0.911645
Cds2	Cds2tm1a(KOMP)Wtsi	wt v het	B6JTyr;B6N	4																								Cds2	ENSMUSG00000058793	ENSG00000101290	CDS2		0.911645	0.86973	0.911645	0.911645	0.911645	0.911645
Celf4	Celf4tm1a(EUCOMM)Wtsi	wt v het	B6N	4																								Celf4	ENSMUSG00000024268	ENSG00000101489	CELF4		0.911645	0.955056	0.86973	0.911645	0.911645	0.911645
Cenpl	Cenpltm1b(EUCOMM)Wtsi	wt v het	B6N	10																								Cenpl	ENSMUSG00000026708	ENSG00000120334	CENPL		0.799552	0.894737	0.232689	0.799552	0.799552	0.799552
Cenpj	Cenpjtm1a(EUCOMM)Wtsi	wt v het	B6JTyr;B6N	4																								Cenpj	ENSMUSG00000064128	ENSG00000151849	CENPJ		0.911645	0.86973	0.911645	0.911645	0.911645	0.911645
Cenpj	Cenpjtm1a(EUCOMM)Wtsi	wt v hom	B6JTyr;B6N	7																								Cenpj					0.852843	0.786511	0.852843	0.852843	0.852843	0.852843
Cep250	Cep250tm1a(EUCOMM)Wtsi	wt v hom	B6N	7															↑									Cep250	ENSMUSG00000038241	ENSG00000126001	CEP250		0.852843	0.923913	0.786511	0.132664	6.7119e-08	9.13184e-10
Cfap53	Cfap53em1Wtsi	wt v het	B6N	6																								Cfap53			CFAP53		0.871795	0.934066	0.813022	0.871795	0.871795	0.871795
Cfap61	Cfap61tm2a(EUCOMM)Wtsi	wt v hom	B6N	4																								Cfap61	ENSMUSG00000037143	ENSG00000089101	CFAP61		0.911645	0.955056	0.121358	0.911645	0.911645	0.911645
Cgrrf1	Cgrrf1tm1b(KOMP)Wtsi	wt v hom	B6N	4																								Cgrrf1	ENSMUSG00000055128	ENSG00000100532	CGRRF1		0.911645	0.955056	0.86973	0.911645	0.911645	0.911645
Cfh	Cfhtm1a(EUCOMM)Wtsi	wt v hom	B6N	7																								Cfh	ENSMUSG00000026365	ENSG00000000971	CFH		0.871795	0.813022	0.871795	0.871795	0.871795	0.871795
Chd7	Chd7Whi	wt v het	C3Fe	4			no baseline						n/a															Chd7	ENSMUSG00000041235	ENSG00000171316	CHD7		0.00588235	0.382353	0.764706	0.382353	0.764706	0.764706
Chd7	Chd7tm2a(EUCOMM)Wtsi	wt v het	129S5; B6N	4																								Chd7					0.00438642	0.121358	0.911645	0.911645	0.0838294	0.911645
Chd9	Chd9tm1a(EUCOMM)Wtsi	wt v hom	B6N	4																								Chd9	ENSMUSG00000056608	ENSG00000177200	CHD9		0.911645	0.955056	0.86973	0.911645	0.911645	0.911645
Chia	Chiatm1a(KOMP)Wtsi	wt v hom	B6N	6																								Chia					0.852843	0.786511	0.852843	0.852843	0.852843	0.852843
Chil4	Chil4tm1b(EUCOMM)Hmgu	wt v hom	B6N	4																								Chil4					0.911645	0.955056	0.86973	0.911645	0.911645	0.911645
Chka	Chkatm2a(KOMP)Wtsi	wt v het	B6N	4																								Chka			CHKA		0.911645	0.955056	0.86973	0.911645	0.911645	0.911645
Chmp6	Chmp6tm1b(KOMP)Wtsi	wt v het	B6N	4																								Chmp6	ENSMUSG00000025371	ENSG00000176108	CHMP6		0.911645	0.955056	0.86973	0.911645	0.911645	0.911645
Chst11	Chst11tm1a(KOMP)Wtsi	wt v het	B6N	4																								Chst11	ENSMUSG00000034612	ENSG00000171310	CHST11		0.911645	0.955056	0.86973	0.911645	0.911645	0.911645
Chtop	Chtoptm1a(EUCOMM)Wtsi	wt v het	B6N	4																								Chtop	ENSMUSG00000001017	ENSG00000160679	CHTOP		0.911645	0.955056	0.86973	0.911645	0.911645	0.911645
Cir1	Cir1tm1a(KOMP)Wtsi	wt v het	B6N	6																								Cir1	ENSMUSG00000041777	ENSG00000138433	CIR1		0.871795	0.934066	0.813022	0.871795	0.871795	0.871795
Cish	Cishtm1a(KOMP)Wtsi	wt v hom	B6JTyr;B6N	4																								Cish	ENSMUSG00000032578	ENSG00000114737	CISH		0.911645	0.86973	0.911645	0.911645	0.911645	0.911645
Cit	Cittm1a(KOMP)Wtsi	wt v het	B6JTyr;B6N	6																								Cit	ENSMUSG00000029516	ENSG00000122966	CIT		0.813022	0.813022	0.871795	0.871795	0.813022	0.813022
Cldn16	Cldn16tm1a(KOMP)Wtsi	wt v hom	B6JTyr;B6N	7																								Cldn16	ENSMUSG00000038148	ENSG00000113946	CLDN16		0.852843	0.786511	0.852843	0.852843	0.852843	0.852843
Clk1	Clk1tm1a(EUCOMM)Wtsi/Ics	wt v hom	B6N	5																								Clk1	ENSMUSG00000026034	ENSG00000013441	CLK1		0.891386	0.944444	0.840739	0.891386	0.891386	0.891386
Clpp	Clpptm1a(EUCOMM)Wtsi	wt v hom	B6N	7							20dB								↑	↑								Clpp	ENSMUSG00000002660	ENSG00000125656	CLPP		0.0134155	0.923913	0.185581	0.852843	0.0134155	5.84095e-05		????
Cluap1	Cluap1tm1a(KOMP)Wtsi	wt v het	B6JTyr;B6N	4																								Cluap1	ENSMUSG00000014232	ENSG00000103351	CLUAP1		0.911645	0.86973	0.911645	0.911645	0.911645	0.911645
Clust5N1 KO	(Cluster5N1)(tm1)Brd	wt v hom	B6N	4																								Clust5N1 KO					0.891386	0.944444	0.840739	0.891386	0.891386	0.891386
Cmbl	Cmbltm1b(KOMP)Wtsi	wt v hom	B6N	5																								Cmbl	ENSMUSG00000022235	ENSG00000164237	CMBL		0.891386	0.944444	0.840739	0.891386	0.891386	0.891386
Cmip	Cmiptm1a(EUCOMM)Wtsi	wt v het	B6N	8																								Cmip	ENSMUSG00000034390	ENSG00000153815	CMIP		0.834502	0.913978	0.761139	0.834502	0.834502	0.834502
Cmtm4	Cmtm4tm1a(EUCOMM)Wtsi	wt v hom	B6N	4																								Cmtm4	ENSMUSG00000096188	ENSG00000183723	CMTM4		0.911645	0.955056	0.86973	0.911645	0.911645	0.911645
Cmtm5	Cmtm5tm1a(KOMP)Wtsi	wt v hom	B6N	4																								Cmtm5	ENSMUSG00000040759	ENSG00000166091	CMTM5		0.911645	0.955056	0.86973	0.911645	0.911645	0.911645
Cmtm6	Cmtm6tm1a(EUCOMM)Wtsi	wt v hom	B6N	6																								Cmtm6	ENSMUSG00000032434	ENSG00000091317	CMTM6		0.871795	0.934066	0.0191149	0.117545	0.871795	0.871795
Cnbd1	Cnbd1tm1b(EUCOMM)Wtsi	wt v hom	B6N	4																								Cnbd1	ENSMUSG00000073991	ENSG00000176571	CNBD1		0.911645	0.955056	0.86973	0.911645	0.911645	0.911645
Cntfr	Cntfrtm1a(EUCOMM)Wtsi	wt v het	B6JTyr;B6N	4																								Cntfr	ENSMUSG00000028444	ENSG00000122756	CNTFR		0.911645	0.86973	0.911645	0.911645	0.911645	0.911645
Cnot4	Cnot4tm1b(EUCOMM)Wtsi	wt v het	B6N	4																								Cnot4	ENSMUSG00000038784	ENSG00000080802	CNOT4		0.911645	0.955056	0.121358	0.911645	0.911645	0.911645
Cnot6	Cnot6tm1a(KOMP)Wtsi	wt v hom	B6N	4																								Cnot6	ENSMUSG00000020362	ENSG00000113300	CNOT6		0.911645	0.955056	0.86973	0.911645	0.911645	0.0838294
Cog2	Cog2tm1a(KOMP)Wtsi	wt v het	B6JTyr;B6N	4																								Cog2	ENSMUSG00000031979	ENSG00000135775	COG2		0.911645	0.86973	0.911645	0.911645	0.911645	0.911645
Cog6	Cog6tm1a(EUCOMM)Wtsi	wt v hom	B6N	4																								Cog6	ENSMUSG00000027742	ENSG00000133103	COG6		0.911645	0.955056	0.121358	0.911645	0.911645	0.911645
Col24a1	Col24a1tm1b(EUCOMM)Wtsi	wt v hom	B6N	4																								Col24a1	ENSMUSG00000028197	ENSG00000171502	COL24A1		0.911645	0.955056	0.86973	0.911645	0.911645	0.911645
Col4a3bp	Col4a3bptm1a(KOMP)Wtsi	wt v het	B6N	4																								Col4a3bp	ENSMUSG00000021669	ENSG00000113163	COL4A3BP		0.911645	0.955056	0.86973	0.911645	0.911645	0.911645
Commd10	Commd10tm1a(EUCOMM)Wtsi	wt v het	B6N	4																								Commd10	ENSMUSG00000042705	ENSG00000145781	COMMD10		0.911645	0.955056	0.86973	0.911645	0.911645	0.911645
Copg	Copgtm1a(EUCOMM)Wtsi	wt v het	B6N	6																								Copg / Copg1	ENSMUSG00000030058	ENSG00000181789	COPG1		0.871795	0.813022	0.871795	0.871795	0.871795	0.871795
Coq4	Coq4tm1a(EUCOMM)Wtsi	wt v het	B6N	4																								Coq4	ENSMUSG00000026798	ENSG00000167113	COQ4		0.00438642	0.0434116	0.00856642	0.0838294	0.911645	0.911645
Coq9	Coq9tm1a(KOMP)Wtsi	wt v hom	B6N	4																								Coq9	ENSMUSG00000031782	ENSG00000088682	COQ9		0.911645	0.86973	0.911645	0.911645	0.911645	0.911645
Coro1c	Coro1ctm1a(KOMP)Wtsi	wt v het	B6N	6																								Coro1c	ENSMUSG00000004530	ENSG00000110880	CORO1C		0.871795	0.0622711	0.813022	0.871795	0.871795	0.871795
Coro1c	Coro1ctm1a(KOMP)Wtsi	wt v hom	B6N	3																								Coro1c					0.932602	0.965909	0.900069	0.932602	0.932602	0.932602
Coro6	Coro6tm1e(EUCOMM)Wtsi	wt v hom	B6N	4																								Coro6	ENSMUSG00000020836	ENSG00000167549	CORO6		0.911645	0.955056	0.86973	0.911645	0.911645	0.0838294
Cox6a1	Cox6a1tm1(KOMP)Wtsi	wt v het	B6N	8																								Cox6a1	ENSMUSG00000041697	ENSG00000111775	COX6A1		0.834502	0.761139	0.834502	0.834502	0.834502	0.834502
Cpsf3	Cpsf3tm1a(EUCOMM)Wtsi	wt v het	B6N	4																								Cpsf3	ENSMUSG00000054309	ENSG00000119203	CPSF3		0.891386	0.944444	0.840739	0.891386	0.891386	0.891386
Cpsf3	Cpsf3tm1b(EUCOMM)Wtsi	wt v het	B6N	7																								Cpsf3					0.891386	0.944444	0.840739	0.891386	0.891386	0.891386
Cpt2	Cpt2tm1b(KOMP)Wtsi	wt v het	B6N	4																								Cpt2	ENSMUSG00000028607	ENSG00000157184	CPT2		0.911645	0.955056	0.86973	0.911645	0.911645	0.911645
Crb2	Crb2tm1a(KOMP)Wtsi	wt v het	B6N	4																								Crb2	ENSMUSG00000035403	ENSG00000148204	CRB2		0.911645	0.955056	0.121358	0.911645	0.911645	0.911645
Creb3l1	Creb3l1tm1a(EUCOMM)Wtsi	wt v hom	B6N	4																								Creb3l1	ENSMUSG00000027230	ENSG00000157613	CREB3L1		0.891386	0.944444	0.840739	0.891386	0.101294	0.101294
Creb3l1	Creb3l1tm1e(EUCOMM)Wtsi	wt v het	B6N	5																								Creb3l1					0.891386	0.944444	0.840739	0.891386	0.101294	0.101294
Crim1	Crim1em1Wtsi	wt v het	B6N	4																								Crim1			CRIM1		0.911645	0.955056	0.86973	0.911645	0.911645	0.911645
Crlf3	Crlf3tm1a(KOMP)Wtsi	wt v hom	B6JTyr;B6N	7																								Crlf3	ENSMUSG00000017561	ENSG00000176390	CRLF3		0.852843	0.786511	0.852843	0.852843	0.852843	0.852843
Crlf3	Crlf3tm1b(KOMP)Wtsi	wt v hom	B6JTyr;B6N	4																								Crlf3					0.911645	0.955056	0.121358	0.911645	0.911645	0.911645
Crls1	Crls1tm1a(EUCOMM)Wtsi	wt v het	B6N	4																								Crls1	ENSMUSG00000027357	ENSG00000088766	CRLS1		0.0838294	0.955056	0.86973	0.911645	0.911645	0.911645
Csmd1	Csmd1em2Wtsi	wt v hom	B6N	4																								Csmd1	ENSMUSG00000060924	ENSG00000183117	CSMD1		0.911645	0.955056	0.86973	0.911645	0.911645	0.911645
Csnk1g3	Csnk1g3tm1a(EUCOMM)Wtsi	wt v hom	B6N	6																								Csnk1g3	ENSMUSG00000073563	ENSG00000151292	CSNK1G3		0.146726	0.913978	0.761139	0.834502	0.017118	6.02937e-06
Csrp2bp	Csrp2bptm1a(KOMP)Wtsi	wt v hom	B6JTyr;B6N	9																								Csrp2bp	ENSMUSG00000027425	ENSG00000149474	CSRP2BP		0.000184152	0.0388667	0.0210723	0.0210723	0.159798	0.159798
Ctr9	Ctr9tm1b(EUCOMM)Wtsi	wt v het	B6N	4																								Ctr9	ENSMUSG00000005609	ENSG00000198730	CTR9		0.911645	0.955056	0.86973	0.911645	0.911645	0.911645
Ctcf	Ctcftm1a(EUCOMM)Wtsi	wt v het	B6JTyr;B6N	9																								Ctcf	ENSMUSG00000005698	ENSG00000102974	CTCF		0.159798	0.218625	0.159798	0.159798	0.159798	0.0210723
Ctnnal1	Ctnnal1tm1a(EUCOMM)Wtsi	wt v hom	B6N	5																								Ctnnal1	ENSMUSG00000038816	ENSG00000119326	CTNNAL1		0.840739	0.000793187	0.101294	0.891386	0.840739	0.840739
Cttnbp2	Cttnbp2tm1b(KOMP)Wtsi	wt v hom	B6N	4																								Cttnbp2	ENSMUSG00000000416	ENSG00000077063	CTTNBP2		0.911645	0.955056	0.86973	0.911645	0.911645	0.911645
Cutal	Cutaltm1a(EUCOMM)Wtsi	wt v hom	B6N	4																								Cutal	ENSMUSG00000026870				0.911645	0.955056	0.86973	0.911645	0.911645	0.911645
Cxcr1	Cxcr1tm1a(EUCOMM)Wtsi	wt v hom	B6N	6																								Cxcr1	ENSMUSG00000048480	ENSG00000163464	CXCR1		0.911645	0.955056	0.86973	0.911645	0.911645	0.911645
Cxcr2	Cxcr2tm1a(EUCOMM)Wtsi	wt v hom	B6N	4							20dB																	Cxcr2	ENSMUSG00000026180	ENSG00000180871	CXCR2		0.911645	0.955056	0.86973	0.911645	0.911645	0.00438642		????????
Cxcr2	Cxcr2tm1a(EUCOMM)Wtsi	wt v het	B6N	6																								Cxcr2					0.871795	0.934066	0.813022	0.871795	0.871795	0.871795
Cyb561	Cyb561tm1a(EUCOMM)Wtsi	wt v hom	B6JTyr;B6N	8																								Cyb561	ENSMUSG00000019590	ENSG00000008283	CYB561		0.852843	0.786511	0.852843	0.852843	0.852843	0.852843
Cyba	Cybatm1a(EUCOMM)Wtsi	wt v hom	B6N	4																								Cyba	ENSMUSG00000006519	ENSG00000051523	CYBA		0.911645	0.955056	0.86973	0.911645	0.911645	0.911645
Cyfip1	Cyfip1tm2a(EUCOMM)Wtsi	wt v het	B6N	6																								Cyfip1	ENSMUSG00000030447	ENSG00000273749	CYFIP1		0.871795	0.813022	0.871795	0.871795	0.871795	0.871795
Cyfip2	Cyfip2tm1a(EUCOMM)Wtsi	wt v het	B6N	8																								Cyfip2	ENSMUSG00000020340	ENSG00000055163	CYFIP2		0.834502	0.913978	0.761139	0.834502	0.834502	0.834502
Cyp2b13	Cyp2b13tm1b(KOMP)Wtsi	wt v hom	B6N	4																								Cyp2b13	ENSMUSG00000040583	ENSG00000197408	CYP2B6		0.911645	0.955056	0.86973	0.911645	0.911645	0.911645
Cyp2r1	Cyp2r1tm1b(EUCOMM)Wtsi	wt v hom	B6N	4																								Cyp2r1	ENSMUSG00000030670	ENSG00000186104	CYP2R1		0.911645	0.955056	0.86973	0.911645	0.911645	0.911645
Cyp3a11	Cyp3a11tm1a(KOMP)Wtsi	wt v hom	B6N	4																								Cyp3a11	ENSMUSG00000056035	ENSG00000160868	CYP3A4		0.911645	0.955056	0.86973	0.911645	0.911645	0.911645
Cyp11a1	Cyp11a1tm1b(EUCOMM)Wtsi	wt v het	B6N	4																								Cyp11a1			CYP11A1		0.911645	0.955056	0.86973	0.911645	0.911645	0.911645
Cyp20a1	Cyp20a1tm1a(EUCOMM)Wtsi	wt v hom	B6N	4																								Cyp20a1	ENSMUSG00000049439	ENSG00000119004	CYP20A1		0.911645	0.955056	0.86973	0.911645	0.911645	0.911645
D630023F18Rik	D630023F18Riktm1b(KOMP)Wtsi	wt v hom	B6N	4																								D630023F18Rik	ENSMUSG00000044816	ENSG00000188674	C2orf80		0.891386	0.944444	0.144955	0.101294	0.101294	0.101294
D6Wsu163e	D6Wsu163etm1b(EUCOMM)Wtsi	wt v hom	B6N	8																								D6Wsu163e	ENSMUSG00000030347	ENSG00000047621	C12orf4		0.146726	0.913978	0.761139	0.834502	0.017118	2.45381e-07
D7Ertd443e	D7Ertd443etm2a(KOMP)Wtsi	wt v hom	B6N	4																								D7Ertd443e	ENSMUSG00000030994	ENSG00000154493	C10orf90		0.911645	0.955056	0.86973	0.911645	0.911645	0.911645
D930028M14Rik	D930028M14Riktm1a(EUCOMM)Wtsi	wt v het	B6N	4																								D930028M14Rik	ENSMUSG00000074274				0.911645	0.955056	0.86973	0.911645	0.911645	0.911645
D11Wsu99e	D11Wsu99etm3a(EUCOMM)Wtsi	wt v hom	B6JTyr;B6N	5																								D11Wsu99e / Fam104a	ENSMUSG00000041629	ENSG00000133193	FAM104A		0.891386	0.144955	0.891386	0.891386	0.891386	0.891386
Daam2	Daam2tm1a(KOMP)Wtsi	wt v hom	B6N	4																								Daam2	ENSMUSG00000040260	ENSG00000146122	DAAM2		0.0838294	0.955056	0.86973	0.911645	0.911645	0.911645
Dact3	Dact3tm1b(KOMP)Wtsi	wt v hom	B6N	4																								Dact3	ENSMUSG00000078794	ENSG00000197380	DACT3		0.911645	0.955056	0.86973	0.911645	0.911645	0.0838294
Daf2	Daf2tm1a(KOMP)Wtsi	wt v hom	B6N	4																								Daf2 / Cd55b	ENSMUSG00000026401	ENSG00000196352	CD55		0.911645	0.955056	0.86973	0.911645	0.911645	0.911645
Dap	Daptm1a(KOMP)Mbp	wt v hom	B6N	4																								Dap	ENSMUSG00000039168	ENSG00000112977	DAP		0.911645	0.955056	0.86973	0.911645	0.0838294	0.0838294
Dapk2	Dapk2tm1b(EUCOMM)Wtsi	wt v hom	B6N	4																								Dapk2	ENSMUSG00000032380	ENSG00000035664	DAPK2		0.911645	0.955056	0.86973	0.911645	0.911645	0.911645
Dars2	Dars2tm1a(KOMP)Wtsi	wt v het	B6N	4																								Dars2	ENSMUSG00000026709	ENSG00000117593	DARS2		0.911645	0.955056	0.86973	0.911645	0.911645	0.911645
Dbn1	Dbn1tm1a(KOMP)Wtsi	wt v hom	B6N	9																								Dbn1	ENSMUSG00000034675	ENSG00000113758	DBN1		0.0210723	0.0388667	0.159798	0.0210723	0.159798	0.0210723
Dbn1	Dbn1tm1b(KOMP)Wtsi	wt v het	B6N	4																								Dbn1					0.911645	0.955056	0.86973	0.911645	0.911645	0.911645
Dcaf11	Dcaf11tm1a(KOMP)Wtsi	wt v hom	B6N	4																								Dcaf11	ENSMUSG00000022214	ENSG00000100897	DCAF11		0.911645	0.955056	0.86973	0.911645	0.911645	0.911645
Dcbld2	Dcbld2tm1a(KOMP)Wtsi	wt v hom	B6N	4																								Dcbld2	ENSMUSG00000035107	ENSG00000057019	DCBLD2		0.911645	0.955056	0.86973	0.911645	0.911645	0.911645
Dcdc2b	Dcdc2btm1b(KOMP)Wtsi	wt v hom	B6N	4																								Dcdc2b	ENSMUSG00000078552	ENSG00000222046	DCDC2B		0.911645	0.955056	0.86973	0.911645	0.911645	0.911645
Dcdc2c	Dcdc2ctm1a(KOMP)Wtsi	wt v hom	B6N	4																								Dcdc2c	ENSMUSG00000020633	ENSG00000214866	DCDC2C		0.911645	0.955056	0.86973	0.0838294	0.911645	0.911645
Dclk1	Dclk1tm1a(EUCOMM)Wtsi	wt v het	B6N	4																								Dclk1	ENSMUSG00000027797	ENSG00000133083	DCLK1		0.911645	0.955056	0.86973	0.911645	0.911645	0.911645
Dclk1	Dclk1tm1a(EUCOMM)Wtsi	wt v hom	B6N	5																								Dclk1					0.101294	0.944444	0.840739	0.891386	0.891386	0.891386
Dcn	Dcntm1d	wt v hom	B6N	4																								Dcn	ENSMUSG00000019929	ENSG00000011465	DCN		0.911645	0.955056	0.86973	0.911645	0.911645	0.911645
Dctn1	Dctn1tm1a(EUCOMM)Wtsi	wt v het	B6N	4																								Dctn1	ENSMUSG00000031865	ENSG00000204843	DCTN1		0.911645	0.955056	0.121358	0.911645	0.911645	0.911645
Dctn5	Dctn5tm1a(KOMP)Wtsi	wt v het	B6JTyr;B6N	6																								Dctn5	ENSMUSG00000030868	ENSG00000166847	DCTN5		0.871795	0.1663	0.871795	0.871795	0.871795	0.871795
Dcx	Dcxtm1a(EUCOMM)Wtsi	wt v hemi M	B6N	4																								Dcx	ENSMUSG00000031285	ENSG00000077279	DCX		0.871795	0.0622711	0.1663	0.871795	0.871795	0.871795
Ddah1	Ddah1tm2a(EUCOMM)Wtsi	wt v hom	B6N	9																								Ddah1	ENSMUSG00000028194	ENSG00000153904	DDAH1		0.159798	0.904255	0.736848	0.816747	0.159798	0.159798
Ddhd1	Ddhd1tm1a(KOMP)Wtsi	wt v hom	B6N	4																								Ddhd1	ENSMUSG00000037697	ENSG00000100523	DDHD1		0.911645	0.955056	0.86973	0.911645	0.911645	0.911645
Ddx27	Ddx27tm1a(KOMP)Wtsi	wt v het	B6JTyr;B6N	4																								Ddx27	ENSMUSG00000017999	ENSG00000124228	DDX27		0.911645	0.86973	0.911645	0.911645	0.911645	0.911645
Ddx42	Ddx42tm1b(EUCOMM)Wtsi	wt v het	B6N	4																								Ddx42	ENSMUSG00000020705	ENSG00000198231	DDX42		0.911645	0.955056	0.86973	0.911645	0.911645	0.911645
Ddx51	Ddx51tm1a(KOMP)Wtsi	wt v het	B6N	4																								Ddx51	ENSMUSG00000029504	ENSG00000185163	DDX51		0.911645	0.955056	0.86973	0.911645	0.911645	0.911645
Ddx55	Ddx55tm1a(EUCOMM)Wtsi	wt v het	B6N	4																								Ddx55	ENSMUSG00000029389	ENSG00000111364	DDX55		0.911645	0.955056	0.121358	0.911645	0.911645	0.911645
Def6	Def6tm1a(EUCOMM)Wtsi	wt v hom	B6N	8																								Def6	ENSMUSG00000002257	ENSG00000023892	DEF6		0.834502	0.913978	0.761139	0.834502	0.834502	0.834502
Defb14	Defb14tm1b(KOMP)Wtsi	wt v hom	B6N	4																								Defb14	ENSMUSG00000046354	ENSG00000177243	DEFB103B		0.911645	0.955056	0.86973	0.911645	0.911645	0.911645
Defb22	Defb22tm1a(KOMP)Wtsi	wt v hom	B6N	4																								Defb22	ENSMUSG00000027468	ENSG00000125788	DEFB126		0.911645	0.955056	0.86973	0.911645	0.911645	0.911645
Defb30	Defb30tm2b(KOMP)Wtsi	wt v hom	B6N	4																								Defb30	ENSMUSG00000075571	ENSG00000205883	DEFB135		0.911645	0.955056	0.86973	0.911645	0.911645	0.911645
Dennd1b	Dennd1btm1a(EUCOMM)Hmgu	wt v hom	B6N	4																								Dennd1b	ENSMUSG00000056268	ENSG00000213047	DENND1B		0.911645	0.955056	0.86973	0.911645	0.911645	0.911645
Dennd1c	Dennd1ctm1a(EUCOMM)Wtsi	wt v hom	B6N	7																								Dennd1c	ENSMUSG00000002668	ENSG00000205744	DENND1C		0.852843	0.0710702	0.0253065	0.0134155	0.852843	0.852843
Dennd1c	Dennd1ctm1b(EUCOMM)Wtsi	wt v hom	B6N	4																								Dennd1c					0.911645	0.955056	0.86973	0.911645	0.911645	0.911645
Dennd4c	Dennd4ctm1b(EUCOMM)Wtsi	wt v het	B6N	4																								Dennd4c	ENSMUSG00000038024	ENSG00000137145	DENND4C		0.911645	0.955056	0.86973	0.911645	0.911645	0.911645
Denr	Denrtm1b(KOMP)Wtsi	wt v het	B6N	4																								Denr			DENR		0.911645	0.955056	0.86973	0.911645	0.911645	0.911645
Dfna5	Dfna5tm1b(KOMP)Wtsi	wt v hom	B6N	4																								Dfna5			DFNA5		0.911645	0.955056	0.86973	0.911645	0.911645	0.911645
Dhcr24	Dhcr24tm1a(EUCOMM)Wtsi	wt v het	B6JTyr;B6N	4																								Dhcr24	ENSMUSG00000034926	ENSG00000116133	DHCR24		0.911645	0.86973	0.911645	0.911645	0.911645	0.911645
Dhodh	Dhodhtm1b(EUCOMM)Wtsi	wt v het	B6N	4																								Dhodh	ENSMUSG00000031730	ENSG00000102967	DHODH		0.911645	0.955056	0.86973	0.911645	0.911645	0.911645
Dhps	Dhpstm2a(EUCOMM)Wtsi	wt v het	B6N	4																								Dhps	ENSMUSG00000060038	ENSG00000095059	DHPS		0.911645	0.955056	0.86973	0.911645	0.911645	0.911645
Dhrs2	Dhrs2tm1a(KOMP)Wtsi	wt v hom	B6N	4																								Dhrs2	ENSMUSG00000022209	ENSG00000100867	DHRS2		0.911645	0.955056	0.86973	0.911645	0.911645	0.911645
Dhx33	Dhx33tm1b(KOMP)Wtsi	wt v het	B6N	4																								Dhx33	ENSMUSG00000040620	ENSG00000005100	DHX33		0.911645	0.955056	0.86973	0.911645	0.911645	0.911645
Dhx35	Dhx35tm1b(EUCOMM)Wtsi	wt v het	B6N	4																								Dhx35	ENSMUSG00000027655	ENSG00000101452	DHX35		0.911645	0.955056	0.86973	0.911645	0.911645	0.911645
Dip2a	Dip2atm2b(KOMP)Wtsi	wt v hom	B6N	4																								Dip2a	ENSMUSG00000020231	ENSG00000160305	DIP2A		0.911645	0.955056	0.86973	0.911645	0.911645	0.911645
Dip2b	Dip2btm1a(EUCOMM)Wtsi	wt v het	B6JTyr;B6N	5																								Dip2b	ENSMUSG00000023026	ENSG00000066084	DIP2B		0.891386	0.144955	0.891386	0.891386	0.891386	0.891386
Dlg2	Dlg2tm1Dsb	wt v hom	B6JIco	9																								Dlg2	ENSMUSG00000052572	ENSG00000150672	DLG2		0.00218528	0.736848	0.159798	0.0210723	0.159798	0.159798
Dlg2	Dlg2tm1a(EUCOMM)Wtsi	wt v hom	B6N	4																								Dlg2					0.911645	0.955056	0.86973	0.911645	0.911645	0.911645
Dlg3	Dlg3tm1a(EUCOMM)Wtsi	wt v hemi M	B6N	4																								Dlg3	ENSMUSG00000000881	ENSG00000082458	DLG3		0.911645	0.955056	0.86973	0.911645	0.911645	0.911645
Dlg4	Dlg4tm1Grnt	wt v hom	B6JIco;129P2	3	n/a		n/a	n/a	n/a	n/a	n/a		n/a															Dlg4	ENSMUSG00000020886	ENSG00000132535	DLG4		n/a	n/a	n/a	n/a	n/a	n/a
Dlg4 (AVERTIN)	Dlg4tm1Grnt	wt v hom	B6JIco;129P2	9																								Dlg4					0.00218528	0.218625	0.159798	0.159798	0.159798	0.159798
Dlg4 (AVERTIN)	Dlg4tm1e(EUCOMM)Wtsi	wt v hom	B6N	5																								Dlg4					0.101294	0.944444	0.840739	0.891386	0.891386	0.891386
Dmgdh	Dmgdhtm1a(KOMP)Wtsi	wt v hom	B6N	4																								Dmgdh	ENSMUSG00000042102	ENSG00000132837	DMGDH		0.911645	0.955056	0.86973	0.911645	0.911645	0.911645
Dmxl2	Dmxl2tm1a(EUCOMM)Wtsi	wt v het	B6N	6																								Dmxl2	ENSMUSG00000041268	ENSG00000104093	DMXL2		0.871795	0.934066	0.1663	0.871795	0.871795	0.871795
Dnah17	Dnah17tm1e(KOMP)Wtsi	wt v hom	B6N	4																								Dnah17			DNAH17		0.911645	0.955056	0.86973	0.911645	0.911645	0.911645
Dnajc8	Dnajc8tm1b(KOMP)Wtsi	wt v het	B6N	7																								Dnajc8	ENSMUSG00000054405	ENSG00000126698	DNAJC8		0.852843	0.0710702	0.185581	0.132664	0.852843	0.852843
Dnase1l2	Dnase1l2tm1(KOMP)Wtsi	wt v hom	B6N	8																								Dnase1l2	ENSMUSG00000024136	ENSG00000167968	DNASE1L2		0.017118	0.20297	0.146726	0.017118	0.834502	0.146726
Dnase1l2	Dnase1l2tm1b(KOMP)Wtsi	wt v hom	B6N	4																								Dnase1l2					0.0838294	0.955056	0.86973	0.911645	0.911645	0.911645
Dnmt3a	Dnmt3atm1a(KOMP)Wtsi	wt v hom	B6N	4																								Dnmt3a	ENSMUSG00000020661	ENSG00000119772	DNMT3A		0.911645	0.955056	0.121358	0.911645	0.911645	0.911645
Dnpep	Dnpeptm1e(EUCOMM)Wtsi	wt v hom	B6N	4																								Dnpep	ENSMUSG00000026209	ENSG00000123992	DNPEP		0.911645	0.955056	0.86973	0.911645	0.911645	0.911645
Donson	Donsontm1a(EUCOMM)Wtsi	wt v het	B6N	6																								Donson	ENSMUSG00000022960	ENSG00000159147	DONSON		0.891386	0.840739	0.891386	0.891386	0.891386	0.891386
Dopey2	Dopey2tm1a(EUCOMM)Wtsi	wt v hom	B6N	6																								Dopey2	ENSMUSG00000022946	ENSG00000142197	DOPEY2		0.871795	0.934066	0.1663	0.117545	0.871795	0.871795
Dot1l	Dot1ltm2a(KOMP)Wtsi	wt v het	B6	6																								Dot1l	ENSMUSG00000061589	ENSG00000104885	DOT1L		0.813022	0.813022	0.871795	0.871795	0.813022	0.813022
Dph2	Dph2tm1(KOMP)Wtsi	wt v het	B6N	4																								Dph2	ENSMUSG00000028540	ENSG00000132768	DPH2		0.911645	0.955056	0.86973	0.911645	0.911645	0.911645
Dph6	Dph6tm1a(KOMP)Wtsi	wt v hom	B6N	8																								Dph6	ENSMUSG00000057147	ENSG00000134146	DPH6		0.017118	0.0794764	0.20297	0.834502	0.834502	0.834502
Dppa1	Dppa1tm1a(KOMP)Wtsi	wt v hom	B6N	4																								Dppa1	ENSMUSG00000064010				0.911645	0.955056	0.86973	0.911645	0.911645	0.911645
Dpm1	Dpm1tm1b(KOMP)Wtsi	wt v het	B6N	4																								Dpm1	ENSMUSG00000078919	ENSG00000000419	DPM1		0.911645	0.955056	0.86973	0.911645	0.911645	0.911645
Dpy30	Dpy30tm1a(KOMP)Wtsi	wt v het	B6N	4																								Dpy30	ENSMUSG00000024067	ENSG00000162961	DPY30		0.911645	0.955056	0.86973	0.911645	0.911645	0.911645
Dsc2	Dsc2tm1e(KOMP)Wtsi	wt v hom	B6N	4																								Dsc2	ENSMUSG00000024331	ENSG00000134755	DSC2		0.911645	0.955056	0.121358	0.911645	0.911645	0.911645
Dscc1	Dscc1tm1a(KOMP)Wtsi	wt v het	B6JTyr;B6N	4																								Dscc1	ENSMUSG00000022422	ENSG00000136982	DSCC1		0.911645	0.86973	0.911645	0.911645	0.911645	0.911645
Dscc1	Dscc1tm1a(KOMP)Wtsi	wt v hom	B6JTyr;B6N	4																								Dscc1					0.911645	0.86973	0.911645	0.911645	0.911645	0.911645
Dsg1b	Dsg1btm1a(KOMP)Wtsi	wt v hom	B6N	4																								Dsg1b	ENSMUSG00000061928	ENSG00000134760	DSG1		0.911645	0.955056	0.86973	0.911645	0.911645	0.911645
Duoxa2	Duoxa2tm1b(KOMP)Wtsi	wt v hom	B6N	8									n/a															Duoxa2	ENSMUSG00000027225	ENSG00000140274	DUOXA2		8.83727e-11	9.81919e-12	4.41863e-10	8.83727e-11	8.83727e-11	8.83727e-11
Dusp1	Dusp1tm1(KOMP)Wtsi	wt v hom	B6N	10																								Dusp1	ENSMUSG00000024190	ENSG00000120129	DUSP1		0.799552	0.713579	0.171947	0.799552	0.799552	0.799552
Dusp26	Dusp26tm1a(KOMP)Wtsi	wt v hom	B6N	6																								Dusp26	ENSMUSG00000039661	ENSG00000133878	DUSP26		0.871795	0.813022	0.871795	0.871795	0.871795	0.871795
Dusp3	Dusp3tm2a(KOMP)Wtsi	wt v hom	B6JTyr;B6N	9																								Dusp3	ENSMUSG00000003518	ENSG00000108861	DUSP3		0.000184152	0.00509488	0.000184152	0.000184152	1.25558e-05	0.000184152		Statistical Test result considered to be a FALSE POSITIVE, due to effects of an untargeted mutation
Dusp3	Dusp3tm2b(KOMP)Wtsi	wt v hom	B6JTyr;B6N	4																								Dusp3					0.911645	0.86973	0.911645	0.911645	0.911645	0.911645
Dusp4	Dusp4tm1a(EUCOMM)Wtsi	wt v hom	B6N	7																								Dusp4	ENSMUSG00000031530	ENSG00000120875	DUSP4		0.852843	0.786511	0.852843	0.852843	0.852843	0.852843
Dusp5	Dusp5tm1a(KOMP)Wtsi	wt v hom	B6N	4																								Dusp5	ENSMUSG00000034765	ENSG00000138166	DUSP5		0.911645	0.955056	0.86973	0.911645	0.911645	0.911645
Dync1i2	Dync1i2tm1a(EUCOMM)Wtsi	wt v het	B6N	4																								Dync1i2	ENSMUSG00000027012	ENSG00000077380	DYNC1I2		0.911645	0.86973	0.911645	0.911645	0.911645	0.911645
Dynll1	Dynll1tm1(KOMP)Wtsi	wt v het	B6N	8																								Dynll1	ENSMUSG00000009013	ENSG00000088986	DYNLL1		0.834502	0.913978	0.20297	0.834502	0.146726	0.834502
Dynlrb1	Dynlrb1tm1a(EUCOMM)Wtsi	wt v het	B6N	4																								Dynlrb1	ENSMUSG00000047459	ENSG00000125971	DYNLRB1		0.911645	0.955056	0.86973	0.0838294	0.911645	0.911645
Dynlrb2	Dynlrb2tm1a(KOMP)Wtsi	wt v het	B6N	4																								Dynlrb2	ENSMUSG00000034467	ENSG00000168589	DYNLRB2		0.911645	0.955056	0.86973	0.911645	0.911645	0.911645
Ears2	Ears2tm1a(EUCOMM)Wtsi	wt v het	B6N	6																								Ears2	ENSMUSG00000030871	ENSG00000103356	EARS2		0.871795	0.813022	0.871795	0.871795	0.871795	0.871795
Eci3	Eci3tm1b(EUCOMM)Wtsi	wt v hom	B6N	4																								Eci3	ENSMUSG00000021416	ENSG00000198721	ECI2		0.911645	0.955056	0.86973	0.911645	0.911645	0.911645
Edc4	Edc4tm1a(EUCOMM)Wtsi	wt v het	B6N	4																								Edc4	ENSMUSG00000036270	ENSG00000038358	EDC4		0.911645	0.955056	0.86973	0.911645	0.911645	0.911645
Efna1	Efna1tm1a(EUCOMM)Wtsi	wt v hom	B6JTyr;B6N	4																								Efna1	ENSMUSG00000027954	ENSG00000169242	EFNA1		0.911645	0.86973	0.911645	0.911645	0.0838294	0.911645
Egfr	Egfrtm1a(EUCOMM)Wtsi	wt v het	B6N	4																								Egfr	ENSMUSG00000020122	ENSG00000146648	EGFR		0.911645	0.86973	0.911645	0.911645	0.911645	0.911645
Ehd1	Ehd1tm1a(EUCOMM)Wtsi	wt v het	B6N	5																								Ehd1	ENSMUSG00000024772	ENSG00000110047	EHD1		0.852843	0.786511	0.852843	0.852843	0.852843	0.852843
Eif2b2	Eif2b2tm2a(KOMP)Wtsi	wt v het	B6N	7																								Eif2b2	ENSMUSG00000004788	ENSG00000119718	EIF2B2		0.852843	0.786511	0.852843	0.852843	0.852843	0.852843
Eif2c1	Eif2c1tm1a(KOMP)Wtsi	wt v hom	B6JTyr;B6N	12																								Eif2c1 / Ago1	ENSMUSG00000041530	ENSG00000092847	AGO1		0.766753	0.6699	0.766753	0.766753	0.766753	0.766753
Eif3h	Eif3htm1a(EUCOMM)Hmgu	wt v het	B6N	4																								Eif3h			EIF3H		0.911645	0.955056	0.86973	0.911645	0.911645	0.911645
Eif4e3	Eif4e3tm1a(KOMP)Wtsi	wt v hom	B6JTyr;B6N	5																								Eif4e3	ENSMUSG00000093661	ENSG00000163412	EIF4E3		0.891386	0.840739	0.891386	0.891386	0.891386	0.891386
Ehbp1l1	Ehbp1l1tm1a(EUCOMM)Wtsi	wt v het	B6N	4																								Ehbp1l1	ENSMUSG00000024937	ENSG00000173442	EHBP1L1		0.911645	0.955056	0.86973	0.911645	0.911645	0.911645
Elac2	Elac2tm1b(EUCOMM)Wtsi	wt v het	B6N	4																								Elac2	ENSMUSG00000020549	ENSG00000006744	ELAC2		0.911645	0.955056	0.86973	0.911645	0.911645	0.911645
Elk4	Elk4tm1a(EUCOMM)Wtsi/H	wt v hom	B6N	6																								Elk4	ENSMUSG00000026436	ENSG00000158711	ELK4		0.871795	0.813022	0.871795	0.871795	0.117545	0.871795
Ell2	Ell2tm1a(EUCOMM)Wtsi	wt v hom	B6N	4																								Ell2	ENSMUSG00000001542	ENSG00000118985	ELL2		0.911645	0.0434116	0.121358	0.0838294	0.911645	0.911645
Ell2	Ell2tm1b(EUCOMM)Wtsi	wt v hom	B6N	4																								Ell2					0.891386	0.0530587	0.144955	0.101294	0.891386	0.891386
Elmo1	Elmo1tm1a(EUCOMM)Wtsi	wt v hom	B6N	4																								Elmo1	ENSMUSG00000041112	ENSG00000155849	ELMO1		0.911645	0.955056	0.00856642	0.911645	0.911645	0.911645
Enc1	Enc1tm1a(EUCOMM)Wtsi	wt v hom	B6N	5																								Enc1	ENSMUSG00000041773	ENSG00000171617	ENC1		0.891386	0.944444	0.144955	0.891386	0.891386	0.891386
Endou	Endoutm1	wt v hom	B6N	4																								Endou	ENSMUSG00000022468	ENSG00000111405	ENDOU		0.911645	0.955056	0.86973	0.911645	0.911645	0.911645
Entpd1	Entpd1tm1a(EUCOMM)Wtsi/Hmgu	wt v hom	B6	4																								Entpd1	ENSMUSG00000048120	ENSG00000138185	ENTPD1		0.871795	0.813022	0.871795	0.871795	0.871795	0.871795
Enthd2	Enthd2tm1b(KOMP)Wtsi	wt v hom	B6N	4																								Enthd2	ENSMUSG00000025377	ENSG00000167302	ENTHD2		0.911645	0.955056	0.86973	0.911645	0.911645	0.911645
Entpd6	Entpd6tm1a(KOMP)Wtsi	wt v hom	B6N	4																								Entpd6	ENSMUSG00000033068	ENSG00000197586	ENTPD6		0.911645	0.955056	0.86973	0.911645	0.911645	0.911645
Epc1	Epc1tm1aWtsi	wt v het	129/SvEv	10	n/a								n/a															Epc1	ENSMUSG00000024240	ENSG00000120616	EPC1		n/a	0.0352941	0.196078	0.196078	1	1
Epc2	Epc2tm1a(EUCOMM)Wtsi	wt v het	B6	6																								Epc2	ENSMUSG00000069495	ENSG00000135999	EPC2		0.813022	0.813022	0.117545	0.871795	0.813022	0.813022
Eps15	Eps15tm1aWtsi	wt v hom	B6JTyr;B6N	4																								Eps15	ENSMUSG00000028552	ENSG00000085832	EPS15		0.911645	0.86973	0.911645	0.911645	0.911645	0.911645
Erlin2	Erlin2tm1a(EUCOMM)Wtsi	wt v hom	B6N	4																								Erlin2	ENSMUSG00000031483	ENSG00000147475	ERLIN2		0.911645	0.955056	0.86973	0.911645	0.911645	0.911645
Erp44	Erp44tm1a(KOMP)Wtsi	wt v het	B6N	4																								Erp44	ENSMUSG00000028343	ENSG00000023318	ERP44		0.0838294	0.955056	0.00856642	0.0838294	0.911645	0.911645
Esco1	Esco1tm1(KOMP)Wtsi	wt v hom	B6N	4																								Esco1	ENSMUSG00000024293	ENSG00000141446	ESCO1		0.911645	0.86973	0.911645	0.911645	0.911645	0.911645
Esco2	Esco2tm1a(EUCOMM)Wtsi	wt v het	B6N	6																								Esco2	ENSMUSG00000022034	ENSG00000171320	ESCO2		0.871795	0.813022	0.871795	0.871795	0.871795	0.871795
Espn	Espntm1a(EUCOMM)Wtsi	wt v hom	B6N	11									n/a															Espn	ENSMUSG00000028943	ENSG00000187017	ESPN		1.08858e-12	6.53146e-12	1.08858e-12	1.08858e-12	1.08858e-12	1.08858e-12
Evi5	Evi5tm1a(KOMP)Wtsi	wt v hom	B6N	7																								Evi5	ENSMUSG00000011831	ENSG00000067208	EVI5		0.146726	0.0794764	0.20297	0.146726	0.834502	0.834502
Exoc3l2	Exoc3l2tm1a(KOMP)Wtsi	wt v hom	B6N	4																								Exoc3l2	ENSMUSG00000011263	ENSG00000130201	EXOC3L2		0.911645	0.955056	0.86973	0.911645	0.911645	0.911645
Exoc3l2	Exoc3l2tm1b(KOMP)Wtsi	wt v het	B6N	4																								Exoc3l2					0.911645	0.955056	0.86973	0.911645	0.911645	0.911645
Exosc9	Exosc9tm1b(EUCOMM)Wtsi	wt v het	B6N	4																								Exosc9	ENSMUSG00000027714	ENSG00000123737	EXOSC9		0.911645	0.955056	0.86973	0.911645	0.911645	0.0838294
Expi	Expitm1a(KOMP)Wtsi	wt v hom	B6N	7																								Expi / Wfdc18	ENSMUSG00000000983				0.871795	0.934066	0.813022	0.871795	0.871795	0.871795
Ezh2	Ezh2tm1a(EUCOMM)Wtsi	wt v het	B6N	4																								Ezh2	ENSMUSG00000029687	ENSG00000106462	EZH2		0.852843	0.786511	0.852843	0.852843	0.852843	0.852843
Ezr	Ezrtm2a(EUCOMM)Wtsi	wt v het	B6N	4																								Ezr	ENSMUSG00000052397	ENSG00000092820	EZR		0.0838294	0.955056	0.86973	0.0838294	0.0838294	0.911645
Fads3	Fads3tm1b(EUCOMM)Wtsi	wt v hom	B6N	9																								Fads3	ENSMUSG00000024664	ENSG00000221968	FADS3		0.00218528	2.19229e-06	0.218625	0.0210723	1.25558e-05	7.10742e-10
Fahd2a	Fahd2atm1a(EUCOMM)Wtsi	wt v hom	B6N	7																								Fahd2a	ENSMUSG00000027371	ENSG00000115042	FAHD2A		0.852843	0.786511	0.852843	0.852843	0.852843	0.852843
Fam21	Fam21tm2b(KOMP)Wtsi	wt v het	B6N	4																								Fam21			Fam21		0.911645	0.955056	0.121358	0.911645	0.911645	0.911645
Fam46c	Fam46ctm1b(KOMP)Wtsi	wt v het	B6N	4																								Fam46c	ENSMUSG00000044468	ENSG00000183508	FAM46C		0.911645	0.955056	0.86973	0.911645	0.911645	0.911645
Fam47e	Fam47etm1a(EUCOMM)Wtsi	wt v hom	B6N	4																								Fam47e	ENSMUSG00000057068	ENSG00000189157	FAM47E		0.911645	0.955056	0.86973	0.911645	0.911645	0.911645
Fam63a	Fam63atm1a(EUCOMM)Wtsi/lcs	wt v hom	B6	7																								Fam63a	ENSMUSG00000038712	ENSG00000143409	FAM63A		0.852843	0.786511	0.132664	0.132664	0.852843	0.852843
Fam69a	Fam69atm1a(EUCOMM)Wtsi	wt v hom	B6N	6																								Fam69a	ENSMUSG00000029270	ENSG00000154511	FAM69A		0.871795	0.934066	0.813022	0.871795	0.871795	0.871795
Fam71b	Fam71btm1a(KOMP)Wtsi	wt v hom	B6N	4																								Fam71b	ENSMUSG00000020401	ENSG00000170613	FAM71B		0.911645	0.955056	0.86973	0.911645	0.911645	0.911645
Fam73b	Fam73btm1a(KOMP)Wtsi	wt v hom	B6JTyr;B6N	4																								Fam73b	ENSMUSG00000026858	ENSG00000148343	FAM73B		0.911645	0.86973	0.911645	0.0838294	0.911645	0.911645
Fam92a	Fam92atm1b(KOMP)Wtsi	wt v hom	B6N	4																								Fam92a	ENSMUSG00000028218	ENSG00000188343	FAM92A1		0.911645	0.955056	0.86973	0.911645	0.911645	0.911645
Fam96a	Fam96atm2a(EUCOMM)Wtsi	wt v hom	B6N	4																								Fam96a	ENSMUSG00000032381	ENSG00000166797	FAM96A		0.911645	0.955056	0.86973	0.911645	0.911645	0.911645
Fam107b	Fam107btm1a(KOMP)Wtsi	wt v hom	B6JTyr;B6N	8											↓													Fam107b	ENSMUSG00000026655	ENSG00000065809	FAM107B		2.45381e-07	0.761139	0.000109282	2.45381e-07	0.017118	0.834502
Fam122c	Fam122ctm1b(EUCOMM)Wtsi	wt v hemi M	B6N	4																								Fam122c	ENSMUSG00000036013	ENSG00000156500	FAM122C		0.911645	0.955056	0.86973	0.911645	0.911645	0.911645
Fam134c	Fam134ctm3a(EUCOMM)Wtsi	wt v hom	B6N	7																								Fam134c	ENSMUSG00000017802	ENSG00000141699	FAM134C		0.852843	0.786511	0.0134155	0.132664	0.132664	0.852843
Fam160a1	Fam160a1tm1b(EUCOMM)Wtsi	wt v het	B6N	4																								Fam160a1	ENSMUSG00000051000	ENSG00000164142	FAM160A1		0.911645	0.955056	0.86973	0.911645	0.911645	0.911645
Fam163a	Fam163atm2b(KOMP)Wtsi	wt v hom	B6N	4																								Fam163a	ENSMUSG00000015484	ENSG00000143340	FAM163A		0.911645	0.955056	0.86973	0.911645	0.911645	0.911645
Fam175b	Fam175btm1a(EUCOMM)Wtsi	wt v hom	B6N	5																		↑		↑	↑			Fam175b	ENSMUSG00000030965	ENSG00000165660	FAM175B		0.891386	0.944444	0.144955	0.891386	0.891386	0.891386
Fam212b	Fam212btm1a(KOMP)Wtsi	wt v hom	B6N	4																								Fam212b	ENSMUSG00000048458	ENSG00000197852	FAM212B		0.911645	0.955056	0.86973	0.911645	0.911645	0.911645
Fanci	Fancitm1a(EUCOMM)Wtsi	wt v het	B6N	4																								Fanci	ENSMUSG00000039187	ENSG00000140525	FANCI		0.911645	0.955056	0.86973	0.911645	0.911645	0.911645
Farp2	Farp2tm1a(KOMP)Wtsi	wt v hom	B6JTyr;B6N	7																								Farp2	ENSMUSG00000034066	ENSG00000006607	FARP2		0.132664	0.786511	0.852843	0.852843	0.852843	0.132664
Farsa	Farsatm2a(EUCOMM)Wtsi	wt v het	B6N	4																								Farsa	ENSMUSG00000003808	ENSG00000179115	FARSA		0.911645	0.955056	0.86973	0.911645	0.911645	0.911645
Fbf1	Fbf1tm1a(EUCOMM)Wtsi	wt v hom	B6N	4																								Fbf1	ENSMUSG00000020776	ENSG00000281844	FBF1		0.911645	0.955056	0.86973	0.911645	0.911645	0.911645
Fbxl7	Fbxl7tm1a(EUCOMM)Wtsi	wt v hom	B6N	4																								Fbxl7	ENSMUSG00000043556	ENSG00000183580	FBXL7		0.911645	0.955056	0.86973	0.911645	0.911645	0.911645
Fbxo7	Fbxo7tm1a(EUCOMM)Wtsi	wt v hom	B6N	4																								Fbxo7	ENSMUSG00000001786	ENSG00000100225	FBXO7		0.911645	0.955056	0.86973	0.911645	0.911645	0.911645
Fbxo47	Fbxo47tm1a(EUCOMM)Wtsi	wt v het	B6N	4																								Fbxo47	ENSMUSG00000070336	ENSG00000204952	FBXO47		0.911645	0.955056	0.86973	0.911645	0.911645	0.911645
Fbxo33	Fbxo33tm1b(EUCOMM)Wtsi	wt v hom	B6N	8																								Fbxo33	ENSMUSG00000035329	ENSG00000165355	FBXO33		0.834502	0.913978	0.761139	0.834502	0.017118	2.45381e-07
Fbxw26	Fbxw26tm1b(KOMP)Wtsi	wt v hom	B6N																									Fbxw26	ENSMUSG00000059547	ENSG00000164049	FBXW12		0.911645	0.955056	0.121358	0.911645	0.911645	0.911645
Fdft1	Fdft1tm1a(KOMP)Wtsi	wt v het	B6N	4																								Fdft1	ENSMUSG00000021273	ENSG00000079459	FDFT1		0.0838294	0.955056	0.86973	0.911645	0.911645	0.911645
Fggy	Fggytm1a(KOMP)Wtsi	wt v hom	B6N	4																								Fggy	ENSMUSG00000028573	ENSG00000172456	FGGY		0.911645	0.955056	0.86973	0.911645	0.911645	0.911645
Fnip2	Fnip2tm1a(KOMP)Wtsi	wt v hom	B6N	6																								Fnip2	ENSMUSG00000061175	ENSG00000052795	FNIP2		0.871795	0.934066	0.813022	0.871795	0.871795	0.871795
Fkbp3	Fkbp3tm2a(EUCOMM)Wtsi	wt v hom	B6N	4																								Fkbp3			FKBP3		0.911645	0.0434116	0.86973	0.911645	0.911645	0.911645
Fkbp7	Fkbp7tm1a(KOMP)Wtsi	wt v hom	B6JTyr;B6N	9																								Fkbp7	ENSMUSG00000002732	ENSG00000079150	FKBP7		0.816747	0.736848	0.816747	0.816747	0.816747	0.816747
Frmd7	Frmd7tm1a(KOMP)Wtsi	wt v hemi M	B6N	4																								Frmd7	ENSMUSG00000036131	ENSG00000165694	FRMD7		0.911645	0.955056	0.86973	0.911645	0.911645	0.911645
Frrs1	Frrs1tm1a(EUCOMM)Wtsi	wt v het	B6N	4																								Frrs1	ENSMUSG00000033386	ENSG00000156869	FRRS1		0.911645	0.955056	0.86973	0.911645	0.911645	0.911645
Fryl	Fryltm1a(KOMP)Wtsi	wt v het	B6N	7																								Fryl	ENSMUSG00000070733	ENSG00000075539	FRYL		0.852843	0.786511	0.852843	0.852843	0.852843	0.852843
Fryl	Fryltm1b(KOMP)Wtsi	wt v het	B6N	4																								Fryl					0.911645	0.955056	0.86973	0.911645	0.911645	0.911645
Fto	Ftotm1a(EUCOMM)Wtsi	wt v hom	B6JTyr;B6N	4																								Fto	ENSMUSG00000055932	ENSG00000140718	FTO		0.911645	0.86973	0.911645	0.911645	0.911645	0.911645
Fundc1	Fundc1tm1a(KOMP)Wtsi	wt v hom F	B6JTyr;B6N	4																								Fundc1	ENSMUSG00000025040	ENSG00000069509	FUNDC1		0.911645	0.86973	0.911645	0.911645	0.911645	0.911645
Fundc1	Fundc1tm1a(KOMP)Wtsi	wt v hemi M	B6JTyr;B6N	4																								Fundc1					0.911645	0.86973	0.911645	0.911645	0.911645	0.911645
Fundc1	Fundc1tm1c(KOMP)Wtsi	wt v hemi M	B6JTyr;B6N	4																								Fundc1					0.911645	0.955056	0.86973	0.0838294	0.911645	0.911645
Fundc1	Fundc1tm1c(KOMP)Wtsi	wt v hom	B6JTyr;B6N	4																								Fundc1					0.911645	0.955056	0.86973	0.911645	0.911645	0.911645
Fxyd3	Fxyd3tm1a(KOMP)Wtsi	wt v hom	B6N	4																								Fxyd3	ENSMUSG00000057092	ENSG00000089356	FXYD3		0.911645	0.955056	0.86973	0.911645	0.911645	0.911645
Fyn	Fyntm1a(EUCOMM)Wtsi	wt v het	B6N	4																								Fyn	ENSMUSG00000019843	ENSG00000010810	FYN		0.911645	0.955056	0.121358	0.911645	0.0838294	0.911645
Fzd6	Fzd6tm2a(EUCOMM)Wtsi	wt v hom	B6N	4																								Fzd6	ENSMUSG00000022297	ENSG00000164930	FZD6		0.0838294	0.955056	0.86973	0.911645	0.911645	0.911645
G3bp2	G3bp2tm1a(EUCOMM)Wtsi	wt v het	B6N	4																								G3bp2	ENSMUSG00000029405	ENSG00000138757	G3BP2		0.911645	0.955056	0.121358	0.911645	0.911645	0.0838294
Galnt15	Galntl5tm1b(KOMP)Wtsi	wt v hom	B6N	4																								Galnt15	ENSMUSG00000021903	ENSG00000131386	GALNT15		0.911645	0.955056	0.86973	0.911645	0.911645	0.911645
Galnt18	Galnt18tm1b(KOMP)Wtsi	wt v hom	B6N	4																								Galnt18	ENSMUSG00000038296	ENSG00000110328	GALNT18		0.911645	0.955056	0.86973	0.911645	0.911645	0.911645
Gap43	Gap43tm1a(EUCOMM)Wtsi	wt v het	B6JTyr;B6N	4																								Gap43	ENSMUSG00000047261	ENSG00000172020	GAP43		0.911645	0.86973	0.911645	0.911645	0.911645	0.911645
Gas2l2	Gas2l2tm1a(KOMP)Wtsi	wt v hom	B6N	4			20dB																					Gas2l2	ENSMUSG00000020686	ENSG00000270765	GAS2L2		0.00438642	0.0434116	0.00856642	0.00438642	0.0838294	0.0838294		?????????
Gatc	Gatctm1a(KOMP)Wtsi	wt v het	B6JTyr;B6N	5																								Gatc	ENSMUSG00000029536	ENSG00000257218	GATC		0.891386	0.840739	0.891386	0.891386	0.891386	0.891386
Gba2	Gba2tm1a(EUCOMM)Wtsi	wt v hom	B6N	7																								Gba2	ENSMUSG00000028467	ENSG00000070610	GBA2		0.852843	0.786511	0.852843	0.852843	0.852843	0.852843
Gbe1	Gbe1tm1a(KOMP)Wtsi	wt v het	B6JTyr;B6N	4																								Gbe1	ENSMUSG00000022707	ENSG00000114480	GBE1		0.911645	0.86973	0.911645	0.911645	0.911645	0.911645
Gbp5	Gbp5em1Wtsi	wt v hom	B6N	4																													0.911645	0.955056	0.86973	0.911645	0.911645	0.911645
Gbf1	Gbf1tm1a(KOMP)Wtsi	wt v het	B6N	4																								Gbf1	ENSMUSG00000025224	ENSG00000107862	GBF1		0.911645	0.955056	0.86973	0.911645	0.911645	0.0838294
Gclc	Gclctm1a(EUCOMM)Wtsi	wt v hom	B6N	8																								Gclc	ENSMUSG00000032350	ENSG00000001084	GCLC		0.834502	0.761139	0.834502	0.834502	0.834502	0.834502
Gda	Gdatm1a(EUCOMM)Wtsi	wt v hom	B6N	4																								Gda	ENSMUSG00000058624	ENSG00000119125	GDA		0.932602	0.0333072	0.0953015	0.932602	0.932602	0.932602
Gfm1	Gfm1tm1a(EUCOMM)Wtsi	wt v het	B6N	6																								Gfm1	ENSMUSG00000027774	ENSG00000168827	GFM1		0.871795	0.813022	0.871795	0.871795	0.871795	0.871795
Gif	Giftm1a(KOMP)Wtsi	wt v hom	B6JTyr;B6N	6																								Gif	ENSMUSG00000024682	ENSG00000134812	GIF		0.911645	0.86973	0.911645	0.911645	0.911645	0.911645
Gimap6	Gimap6tm1a(KOMP)Wtsi	wt v hom	B6N	4																								Gimap6	ENSMUSG00000047867	ENSG00000133561	GIMAP6		0.911645	0.955056	0.86973	0.911645	0.911645	0.911645
Git2	Git2Gt(XG510)Byg	wt v hom	CBACa;129P2	6																								Git2	ENSMUSG00000041890	ENSG00000139436	GIT2		7.56117e-07	0.1663	0.871795	0.0100181	0.117545	0.871795		Statistical Test result considered to be a FALSE POSITIVE
Gldc	Gldctm1a(EUCOMM)Wtsi	wt v het	B6N	4																								Gldc	ENSMUSG00000024827	ENSG00000178445	GLDC		0.911645	0.955056	0.86973	0.911645	0.911645	0.911645
Gle1	Gle1tm1a(EUCOMM)Wtsi	wt v het	B6N	4																								Gle1	ENSMUSG00000019715	ENSG00000119392	GLE1		0.0838294	0.955056	0.86973	0.911645	0.911645	0.911645
Glg1	Glg1tm1a(KOMP)Wtsi	wt v het	B6N	4																								Glg1	ENSMUSG00000003316	ENSG00000090863	GLG1		0.911645	0.955056	0.121358	0.911645	0.911645	0.911645
Glo1	Glo1tm1a(KOMP)Wtsi	wt v hom	B6N	4																								Glo1	ENSMUSG00000024026	ENSG00000124767	GLO1		0.911645	0.955056	0.86973	0.911645	0.911645	0.911645
Glt8d2	Glt8d2tm1a(KOMP)Wtsi	wt v hom	B6N	4																								Glt8d2	ENSMUSG00000020251	ENSG00000120820	GLT8D2		0.911645	0.0434116	0.86973	0.911645	0.911645	0.911645
Gm648	Gm648tm1e(KOMP)Wtsi	wt v hemi M	B6N	4																								Gm648	ENSMUSG00000064016				0.911645	0.955056	0.86973	0.911645	0.911645	0.911645
Gm5544	Gm5544tm1a(KOMP)Wtsi	wt v het	B6N	4																								Gm5544	ENSMUSG00000074388				0.911645	0.955056	0.86973	0.911645	0.911645	0.911645
Gm6578	Gm6578tm1a(KOMP)Wtsi	wt v hom	B6N	4																								Gm6578					0.911645	0.955056	0.121358	0.911645	0.911645	0.911645
Gm12253	Gm12253tm1a(KOMP)Wtsi	wt v hom	B6N	4																								Gm12253	ENSMUSG00000058287	ENSMUSG00000058287	GM12253		0.911645	0.955056	0.86973	0.911645	0.911645	0.911645
Gm13119	Gm13119tm2b(KOMP)Wtsi	wt v hom	B6N	9																								Gm13119					0.816747	0.904255	0.736848	0.816747	0.816747	0.816747
Gm13125	Gm13125tm1b(KOMP)Wtsi	wt v hom	B6N	4																								Gm13125	ENSMUSG00000073721	ENSG00000232423	PRAMEF6		0.911645	0.955056	0.86973	0.911645	0.911645	0.911645
Gm13547	Gm13547tm1a(KOMP)Wtsi	wt v hom	B6N	4																								Gm13547	ENSMUSG00000075425				0.911645	0.955056	0.86973	0.911645	0.911645	0.911645
Gm16432	Gm16432tm1b(KOMP)Wtsi	wt v hom	B6N	4																								Gm16432	ENSMUSG00000091476	ENSG00000179397	C1orf101		0.911645	0.955056	0.86973	0.911645	0.911645	0.911645
Gm16515	Gm16515tm1b(EUCOMM)Wtsi	wt v hom	B6N	4																								Gm16515 / Natd1	ENSMUSG00000018931	ENSG00000274180	NATD1		0.911645	0.0434116	0.00856642	0.911645	0.911645	0.911645
Gmds	Gmdstm1a(KOMP)Wtsi	wt v hom	B6N	7																								Gmds	ENSMUSG00000038372	ENSG00000112699	GMDS		0.132664	0.923913	0.786511	0.852843	0.852843	0.132664
Gmnc	Gmnctm1b(EUCOMM)Wtsi	wt v het	B6N	5																								Gmnc	ENSMUSG00000068428	ENSG00000205835	GMNC		0.891386	0.944444	0.840739	0.891386	0.891386	0.891386
Gmnn	Gmnntm1a(KOMP)Wtsi	wt v het	B6JTyr;B6N	4																								Gmnn	ENSMUSG00000006715	ENSG00000112312	GMNN		0.0838294	0.121358	0.0838294	0.0838294	0.0838294	0.0838294
Gpr133	Gpr133tm1b(EUCOMM)Wtsi	wt v hom	B6N	4																								Gpr133 / Adgrd1	ENSMUSG00000044017	ENSG00000111452	ADGRD1		0.911645	0.955056	0.86973	0.911645	0.911645	0.911645
Gnb3	Gnb3tm1b(EUCOMM)Wtsi	wt v hom	B6N	7																								Gnb3	ENSMUSG00000023439	ENSG00000111664	GNB3		0.852843	0.923913	0.786511	0.132664	0.852843	0.852843
Gpbp1l1	Gpbp1l1tm1a(EUCOMM)Wtsi	wt v hom	B6N	4																								Gpbp1l1			GPBP1L1		0.911645	0.955056	0.86973	0.911645	0.911645	0.911645
Gpc5	Gpc5tm1a(KOMP)Wtsi	wt v hom	B6N	4																								Gpc5	ENSMUSG00000022112	ENSG00000179399	GPC5		0.911645	0.955056	0.121358	0.911645	0.911645	0.911645
Gpc6	Gpc6tm2a(EUCOMM)Wtsi	wt v hom	B6N	4																								Gpc6	ENSMUSG00000058571	ENSG00000183098	GPC6		0.834502	0.761139	0.834502	0.834502	0.834502	0.834502
Gpr107	Gpr107tm1a(KOMP)Wtsi	wt v het	B6N	4																								Gpr107	ENSMUSG00000000194	ENSG00000148358	GPR107		0.911645	0.955056	0.86973	0.911645	0.911645	0.911645
Gpr152	Gpr152tm1b(EUCOMM)Wtsi	wt v hom	B6N	9																								Gpr152	ENSMUSG00000044724	ENSG00000175514	GPR152		0.816747	0.904255	0.736848	0.816747	0.00218528	6.73494e-07
Gpr35	Gpr35tm1b(EUCOMM)Hmgu	wt v hom	B6N	4																								Gpr35	ENSMUSG00000026271	ENSG00000178623	GPR35		0.911645	0.955056	0.86973	0.911645	0.911645	0.0838294
Gprc5b	Gprc5btm1a(EUCOMM)Wtsi	wt v hom	B6N	4																		↑		↑	↑			Gprc5b	ENSMUSG00000008734	ENSG00000167191	GPRC5B		0.911645	0.955056	0.86973	0.911645	0.911645	0.911645
Grb2	Grb2tm1a(EUCOMM)Wtsi	wt v het	B6JTyr;B6N	6																								Grb2	ENSMUSG00000059923	ENSG00000177885	GRB2		0.871795	0.813022	0.871795	0.871795	0.871795	0.871795
Grb7	Grb7tm1b(EUCOMM)Wtsi	wt v hom	B6N	4																								Grb7	ENSMUSG00000019312	ENSG00000141738	GRB7		0.911645	0.955056	0.86973	0.911645	0.911645	0.911645
Grin1	Grin1tm1a(EUCOMM)Wtsi	wt v het	B6N	4																								Grin1	ENSMUSG00000026959	ENSG00000176884	GRIN1		0.852843	0.786511	0.852843	0.852843	0.852843	0.852843
Grin2a	Grin2atm1Rsp	wt v hom	B6JIco;129P2	6																								Grin2a	ENSMUSG00000059003	ENSG00000183454	GRIN2A		0.813022	0.813022	0.871795	0.871795	0.1663	0.813022
Grm8	Grm8tm2a(KOMP)Wtsi	wt v hom	B6N	7																								Grm8	ENSMUSG00000024211	ENSG00000179603	GRM8		0.834502	0.913978	0.761139	0.834502	0.834502	0.834502
Grsf1	Grsf1tm1b(EUCOMM)Wtsi	wt v hom	B6N	4																								Grsf1	ENSMUSG00000044221	ENSG00000132463	GRSF1		0.911645	0.955056	0.86973	0.0838294	0.911645	0.911645
Grxcr1	Grxcr1tde	het v hom	STOCK	4									n/a															Grxcr1	ENSMUSG00000068082	ENSG00000215203	GRXCR1		0.000420168	0.00210084	0.00210084	0.00210084	0.00210084	0.00210084
Gsk3a	Gsk3atm1a(EUCOMM)Wtsi	wt v hom	B6JTyr;B6N	9													↓											Gsk3a	ENSMUSG00000057177	ENSG00000105723	GSK3A		0.816747	0.736848	0.816747	0.816747	0.816747	0.0210723
Gsto2	Gsto2tm2a(KOMP)Wtsi	wt v hom	B6N	4																								Gsto2	ENSMUSG00000025069	ENSG00000065621	GSTO2		0.871795	0.934066	0.1663	0.871795	0.871795	0.871795
Gtf2a1	Gtf2a1tm1a(KOMP)Wtsi	wt v het	B6N	5																								Gtf2a1	ENSMUSG00000020962	ENSG00000165417	GTF2A1		0.891386	0.944444	0.840739	0.891386	0.891386	0.891386
Gtf2h2	Gtf2h2tm1a(EUCOMM)Wtsi	wt v het	B6N	4																								Gtf2h2	ENSMUSG00000021639	ENSG00000145736	GTF2H2		0.911645	0.955056	0.86973	0.911645	0.911645	0.911645
Gtf3c5	Gtf3c5tm1a(KOMP)Wtsi	wt v het	B6JTyr;B6N	4																								Gtf3c5	ENSMUSG00000026816	ENSG00000148308	GTF3C5		0.911645	0.86973	0.911645	0.911645	0.911645	0.911645
Gys2	Gys2tm1a(KOMP)Wtsi	wt v hom	B6JTyr;B6N	7																								Gys2	ENSMUSG00000030244	ENSG00000111713	GYS2		0.834502	0.761139	0.834502	0.834502	0.834502	0.834502
H2-Eb1	H2-Eb1tm1a(KOMP)Wtsi	wt v hom	B6N	4																								H2-Eb1	ENSMUSG00000060586	ENSG00000196126	HLA-DRB1		0.911645	0.955056	0.86973	0.911645	0.911645	0.911645
H2-M5	H2-M5tm1(KOMP)Wtsi	wt v hom	B6N	8																								H2-M5	ENSMUSG00000024459	ENSG00000206503	HLA-A		0.834502	0.761139	0.834502	0.834502	0.834502	0.834502
H13	H13tm1b(KOMP)Wtsi	wt v het	B6N	4																								H13	ENSMUSG00000019188	ENSG00000101294	HM13		0.911645	0.955056	0.86973	0.911645	0.911645	0.0838294
Hacl1	Hacl1tm1a(KOMP)Wtsi	wt v hom	B6N	4																								Hacl1	ENSMUSG00000021884	ENSG00000131373	HACL1		0.911645	0.955056	0.86973	0.911645	0.911645	0.911645
Hao2	Hao2em1Wtsi	wt v hom	B6N	4																								Hao2			HAO2		0.911645	0.955056	0.86973	0.911645	0.911645	0.911645
Hbs1l	Hbs1ltm1a(KOMP)Wtsi	wt v hom	B6N	4																								Hbs1l	ENSMUSG00000019977	ENSG00000112339	HBS1L		0.101294	0.0530587	0.0134842	0.891386	0.101294	0.891386
Hdac1	Hdac1tm1a(EUCOMM)Wtsi	wt v het	B6JTyr;B6N	9																								Hdac1	ENSMUSG00000028800	ENSG00000116478	HDAC1		0.816747	0.736848	0.816747	0.816747	0.816747	0.816747
Hdac3	Hdac3tm1a(EUCOMM)Wtsi	wt v het	B6JTyr;B6N	7																								Hdac3	ENSMUSG00000024454	ENSG00000171720	HDAC3		0.852843	0.786511	0.852843	0.852843	0.852843	0.852843
Hdac8	Hdac8tm1a(EUCOMM)Wtsi	wt v hom	B6N	5																								Hdac8	ENSMUSG00000067567	ENSG00000147099	HDAC8		0.101294	0.144955	0.891386	0.891386	0.891386	0.891386
Hdac8	Hdac8tm1a(EUCOMM)Wtsi	wt v hemi M	B6N	4																								Hdac8					0.911645	0.86973	0.911645	0.911645	0.911645	0.911645
Hecw2	Hecw2tm1a(EUCOMM)Wtsi	wt v het	B6N	4																								Hecw2	ENSMUSG00000042807	ENSG00000138411	HECW2		0.911645	0.955056	0.86973	0.911645	0.911645	0.911645
Herc1	Herc1em1Wtsi	wt v hom	B6N	5																								Herc1	ENSMUSG00000038664	ENSG00000103657	HERC1		0.871795	0.934066	0.1663	0.871795	0.0100181	7.56117e-07
Hibadh	Hibadhtm1b(EUCOMM)Wtsi	wt v hom	B6N	4																								Hibadh	ENSMUSG00000029776	ENSG00000106049	HIBADH		0.911645	0.955056	0.86973	0.911645	0.911645	0.911645
Hira	Hiratm1a(EUCOMM)Wtsi	wt v het	B6N	10																								Hira	ENSMUSG00000022702	ENSG00000100084	HIRA		0.799552	0.232689	0.799552	0.799552	0.799552	0.799552
Hmgxb3	Hmgxb3tm1a(EUCOMM)Wtsi	wt v het	B6N	7																								Hmgxb3			HMGXB3		0.852843	0.923913	0.786511	0.852843	0.852843	0.852843
Hmx3	Hmx3hx	wt v hom	STOCK	8																								Hmx3	ENSMUSG00000040148	ENSG00000188620	HMX3		0.370588	0.370588	0.211765	0.529412	0.529412	1
Homez	Homeztm1e(KOMP)Wtsi	wt v hom	B6N	4																								Homez	ENSMUSG00000057156	ENSG00000215271	HOMEZ		0.911645	0.955056	0.86973	0.911645	0.911645	0.911645
Hp1bp3	Hp1bp3tm1a(EUCOMM)Wtsi	wt v het	B6JTyr;B6N	4																								Hp1bp3	ENSMUSG00000028759	ENSG00000127483	HP1BP3		0.911645	0.86973	0.911645	0.911645	0.911645	0.911645
Hp1bp3	Hp1bp3tm1a(EUCOMM)Wtsi	wt v hom	B6JTyr;B6N	7													↓					↑		↑	↑			Hp1bp3					0.852843	0.185581	0.132664	0.852843	0.852843	0.852843
Hprt1	Hprt1Tg(CMV-Cre)Brd	wt v hom F	B6N	4																								Hprt1	ENSMUSG00000025630	ENSG00000165704	HPRT1		0.911645	0.86973	0.911645	0.911645	0.911645	0.911645
Hprt1	Hprt1Tg(CMV-Cre)Brd	wt v hemi M	B6N	7																								Hprt1					0.852843	0.786511	0.852843	0.852843	0.852843	0.852843
Hrnr	Hrnrem1Wtsi	wt v hom	B6N	4																								Hrnr			HRNR		0.911645	0.955056	0.86973	0.911645	0.911645	0.911645
Hrsp12	Hrsp12tm1a(KOMP)Wtsi	wt v hom	B6N	4																								Hrsp12	ENSMUSG00000022323	ENSG00000132541	HRSP12		0.911645	0.955056	0.86973	0.911645	0.911645	0.0838294
Hsp90aa1	Hsp90aa1tm1(KOMP)Wtsi	wt v hom	B6N	4																								Hsp90aa1	ENSMUSG00000021270	ENSG00000080824	HSP90AA1		0.911645	0.955056	0.86973	0.911645	0.911645	0.911645
Hspb11	Hspb11tm1a(EUCOMM)Wtsi	wt v het	B6JTyr;B6N	6																								Hspb11	ENSMUSG00000063172	ENSG00000081870	HSPB11		0.813022	0.813022	0.871795	0.871795	0.813022	0.813022
Ide	Idetm1a(EUCOMM)Wtsi	wt v hom	B6JTyr;B6N	4																								Ide	ENSMUSG00000056999	ENSG00000119912	IDE		0.911645	0.86973	0.911645	0.911645	0.911645	0.911645
Ido1	Ido1tm1a(EUCOMM)Wtsi	wt v hom	B6N	8																								Ido1	ENSMUSG00000031551	ENSG00000131203	IDO1		0.891386	0.840739	0.891386	0.891386	0.891386	0.891386
Ido2	Ido2tm3a(EUCOMM)Wtsi	wt v hom	B6N	4																								Ido2	ENSMUSG00000031549	ENSG00000188676	IDO2		0.911645	0.955056	0.121358	0.911645	0.911645	0.911645
Ifi27	Ifi27tm1b(EUCOMM)Wtsi	wt v hom	B6N	4																								Ifi27	ENSMUSG00000064215	ENSG00000165949	IFI27		0.911645	0.955056	0.86973	0.911645	0.911645	0.911645
Ifitm3	Ifitm3tm1Masu	wt v hom	B6JIco;B6JTyr;129P2	4																								Ifitm3	ENSMUSG00000025492	ENSG00000142089	IFITM3		0.911645	0.86973	0.911645	0.911645	0.911645	0.911645
Ifnar1	Ifnar1tm2a(EUCOMM)Wtsi	wt v hom	B6N	8																								Ifnar1	ENSMUSG00000022967	ENSG00000142166	IFNAR1		0.834502	0.0794764	0.761139	0.834502	0.834502	0.834502
Ifnlr1	Ifnlr1tm1a(EUCOMM)Wtsi	wt v hom	B6N	4																								Ifnlr1	ENSMUSG00000062157	ENSG00000185436	IFNLR1		0.911645	0.955056	0.86973	0.911645	0.911645	0.911645
Ift80	Ift80tm1a(KOMP)Wtsi	wt v het	B6N	4																								Ift80	ENSMUSG00000027778	ENSG00000068885	IFT80		0.911645	0.955056	0.86973	0.911645	0.911645	0.911645
Ift80	Ift80tm1a(KOMP)Wtsi	wt v hom	B6N	6																								Ift80					0.871795	0.934066	0.813022	0.871795	0.871795	0.871795
Ift140	Ift140tm1a(KOMP)Wtsi	wt v het	B6N	4																								Ift140	ENSMUSG00000024169	ENSG00000187535	IFT140		0.911645	0.955056	0.86973	0.911645	0.911645	0.911645
Ikbkap	Ikbkaptm1a(KOMP)Wtsi	wt v het	B6JTyr;B6N	4																								Ikbkap	ENSMUSG00000028431	ENSG00000070061	IKBKAP		0.911645	0.86973	0.911645	0.911645	0.911645	0.911645
Ikbkb	Ikbkbtm1a(EUCOMM)Wtsi	wt v het	B6JTyr;B6N	10																								Ikbkb	ENSMUSG00000031537	ENSG00000104365	IKBKB		0.171947	0.232689	0.0252313	0.171947	0.171947	0.799552
Il10rb	Il10rbtm1a(KOMP)Wtsi	wt v hom	B6N	4																								Il10rb	ENSMUSG00000022969	ENSG00000243646	IL10RB		0.911645	0.955056	0.86973	0.911645	0.911645	0.911645
Il1r2	Il1r2tm1a(EUCOMM)Wtsi	wt v hom	B6N	4																								Il1r2	ENSMUSG00000026073	ENSG00000115590	IL1R2		0.911645	0.955056	0.86973	0.911645	0.911645	0.911645
Il22ra1	Il22ra1tm1a(EUCOMM)Wtsi	wt v hom	B6N	6																								Il22ra1	ENSMUSG00000037157	ENSG00000142677	IL22RA1		0.871795	0.813022	0.871795	0.871795	0.871795	0.871795
Il23r	Il23rtm2a(EUCOMM)Wtsi	wt v hom	B6N	4																								Il23r	ENSMUSG00000049093	ENSG00000162594	IL23R		0.911645	0.955056	0.86973	0.911645	0.911645	0.911645
Ildr1	Ildr1tm1(KOMP)Wtsi	wt v hom	B6N	7									n/a															Ildr1	ENSMUSG00000022900	ENSG00000145103	ILDR1		9.13184e-10	1.14148e-10	4.10933e-09	9.13184e-10	9.13184e-10	9.13184e-10
Impad1	Impad1tm1a(KOMP)Wtsi	wt v het	B6	6																								Impad1	ENSMUSG00000066324	ENSG00000104331	IMPAD1		0.813022	0.813022	0.871795	0.871795	0.1663	0.813022
Inpp1	Inpp1tm1a(KOMP)Wtsi	wt v hom	B6JTyr;B6N	4																								Inpp1	ENSMUSG00000026102	ENSG00000151689	INPP1		0.0838294	0.86973	0.911645	0.911645	0.0838294	0.911645
Inpp1	Inpp1tm1b(KOMP)Wtsi	wt v hom	B6JTyr;B6N	8																								Inpp1					0.834502	0.913978	0.0319279	0.834502	0.834502	0.834502
Ints2	Ints2tm1a(KOMP)Wtsi	wt v het	B6N	4																								Ints2	ENSMUSG00000018068	ENSG00000108506	INTS2		0.911645	0.0434116	0.86973	0.911645	0.911645	0.911645
Ints12	Ints12tm1a(EUCOMM)Wtsi	wt v het	B6JTyr;B6N	4																								Ints12	ENSMUSG00000028016	ENSG00000138785	INTS12		0.911645	0.86973	0.911645	0.911645	0.911645	0.911645
Irak1	Irak1tm1b(EUCOMM)Hmgu	wt v hom	B6N	4																								Irak1	ENSMUSG00000031392	ENSG00000184216	IRAK1		0.911645	0.955056	0.86973	0.911645	0.911645	0.911645
Irf1	Irf1tm1a(EUCOMM)Wtsi	wt v hom	B6JTyr;B6N	4																								Irf1	ENSMUSG00000018899	ENSG00000125347	IRF1		0.911645	0.86973	0.911645	0.911645	0.911645	0.911645
Irf5	Irf5tm1e(EUCOMM)Wtsi	wt v hom	B6N	5																								Irf5	ENSMUSG00000029771	ENSG00000128604	IRF5		0.891386	0.944444	0.840739	0.891386	0.891386	0.891386
Irf7	Irf7tm1(KOMP)Wtsi	wt v hom	B6N	6																								Irf7	ENSMUSG00000025498	ENSG00000185507	IRF7		0.871795	0.934066	0.1663	0.117545	0.871795	0.871795
Isg20	Isg20tm1a(KOMP)Wtsi	wt v hom	B6N	6																								Isg20	ENSMUSG00000039236	ENSG00000172183	ISG20		0.117545	0.0622711	0.1663	0.117545	0.117545	0.117545
Izumo1r	Izumo1rtm2a(KOMP)Wtsi	wt v hom	B6N	4																								Izumo1r	ENSMUSG00000031933	ENSG00000183560	IZUMO1R		0.911645	0.955056	0.86973	0.911645	0.911645	0.911645
Jarid2	Jarid2tm1a(KOMP)Wtsi	wt v het	B6	4																								Jarid2	ENSMUSG00000038518	ENSG00000008083	JARID2		0.911645	0.121358	0.911645	0.911645	0.911645	0.911645
Jmjd1c	Jmjd1ctm1a(EUCOMM)Wtsi	wt v het	B6N	4																								Jmjd1c	ENSMUSG00000037876	ENSG00000171988	JMJD1C		0.911645	0.955056	0.86973	0.911645	0.911645	0.911645
Kat2b	Kat2bem1Wtsi	wt v hom	B6N	6																								Kat2b			KAT2B		0.871795	0.934066	0.1663	0.0100181	0.871795	0.871795
Kazn	Kazntm1a(EUCOMM)Wtsi	wt v hom	B6N	8																								Kazn	ENSMUSG00000040606	ENSG00000189337	KAZN		0.834502	0.761139	0.834502	0.834502	0.834502	0.834502
Kcne2	Kcne2tm1a(EUCOMM)Wtsi	wt v hom	B6N	9																								Kcne2	ENSMUSG00000039672	ENSG00000159197	KCNE2		0.0210723	0.0388667	0.0210723	0.0210723	0.816747	0.816747
Kcnip4	Kcnip4tm1a(KOMP)Wtsi	wt v hom	B6N	4																								Kcnip4	ENSMUSG00000029088	ENSG00000185774	KCNIP4		0.911645	0.955056	0.86973	0.911645	0.911645	0.911645
Kcnh4	Kcnh4tm1b(KOMP)Wtsi	wt v hom	B6N	4																								Kcnh4	ENSMUSG00000035355	ENSG00000089558	KCNH4		0.911645	0.955056	0.86973	0.911645	0.911645	0.911645
Kcnv2	Kcnv2tm1Wtsi	wt v hom	B6N	6																								Kcnv2	ENSMUSG00000047298	ENSG00000168263	KCNV2		0.871795	0.934066	0.813022	0.871795	0.871795	0.871795
Kctd10	Kctd10Gt(RRG305)Byg	wt v het	CBACa;129P2	10	n/a								n/a															Kctd10	ENSMUSG00000001098	ENSG00000110906	KCTD10		n/a	1	1	0.62963	0.62963	0.62963
Kdm4b	Kdm4btm1a(EUCOMM)Wtsi	wt v het	B6JTyr;B6N	9																								Kdm4b	ENSMUSG00000024201	ENSG00000127663	KDM4B		0.816747	0.736848	0.816747	0.816747	0.816747	0.816747
Kdm4c	Kdm4ctm1a(KOMP)Wtsi	wt v hom	B6N	4																								Kdm4c	ENSMUSG00000028397	ENSG00000107077	KDM4C		0.911645	0.86973	0.911645	0.911645	0.911645	0.911645
Kdm4d	Kdm4dtm2a(EUCOMM)Wtsi	wt v hom	B6N	4																								Kdm4d	ENSMUSG00000053914	ENSG00000235268	KDM4E		0.911645	0.955056	0.86973	0.911645	0.911645	0.911645
Kdm7a	Kdm7atm1a(EUCOMM)Wtsi	wt v hom	B6N	6																								Kdm7a	ENSMUSG00000042599	ENSG00000006459	KDM7A		0.871795	0.934066	0.813022	0.871795	0.871795	0.871795
Kdm8	Kdm8tm1a(EUCOMM)Wtsi/Ics	wt v het	B6N	4																								Kdm8	ENSMUSG00000030752	ENSG00000155666	KDM8		0.911645	0.955056	0.86973	0.911645	0.911645	0.911645
Kif3b	Kif3btm1b(EUCOMM)Wtsi	wt v het	B6N	4																								Kif3b	ENSMUSG00000027475	ENSG00000101350	KIF3B		0.911645	0.955056	0.86973	0.911645	0.911645	0.911645
Kif13b	Kif13btm1b(EUCOMM)Wtsi	wt v hom	B6N	4																								Kif13b			KIF13B		0.911645	0.955056	0.86973	0.911645	0.911645	0.911645
Kif18b	Kif18btm1a(EUCOMM)Wtsi	wt v het	B6N	4																								Kif18b			KIF18B		0.911645	0.955056	0.86973	0.911645	0.911645	0.911645
Kif21b	Kif21btm1a(KOMP)Wtsi	wt v hom	B6N	8																								Kif21b	ENSMUSG00000041642	ENSG00000116852	KIF21B		0.834502	0.761139	0.834502	0.834502	0.834502	0.834502
Kif24	Kif24tm1b(KOMP)Wtsi	wt v hom	B6N	4																								Kif24	ENSMUSG00000028438	ENSG00000186638	KIF24		0.911645	0.955056	0.86973	0.911645	0.911645	0.911645
Kifap3	Kifap3tm1a(KOMP)Wtsi	wt v het	B6N	4																								Kifap3	ENSMUSG00000026585	ENSG00000075945	KIFAP3		0.911645	0.955056	0.121358	0.0838294	0.911645	0.911645
Kng2	Kng2tm1a(KOMP)Wtsi	wt v hom	B6N	4																								Kng2	ENSMUSG00000060459	ENSG00000113889	KNG1		0.911645	0.86973	0.911645	0.911645	0.911645	0.911645
Klc2	Klc2tm1e(EUCOMM)Wtsi	wt v hom	B6N	13													↓		↓	↓	↓	↓		↓	↓			Klc2	ENSMUSG00000024862	ENSG00000174996	KLC2		2.60521e-15	1.86086e-16	1.95391e-14	7.97194e-12	4.14209e-09	2.09485e-10
Klf17	Klf17tm1b(KOMP)Wtsi	wt v hom	B6N	8																								Klf17	ENSMUSG00000048626	ENSG00000171872	KLF17		0.834502	0.913978	0.761139	0.146726	0.834502	0.834502
Klhl18	Klhl18tm1a(KOMP)Wtsi	wt v hom	B6N	8											↓		↓											Klhl18	ENSMUSG00000054792	ENSG00000114648	KLHL18		8.83727e-11	9.81919e-12	4.41863e-10	8.83727e-11	6.59849e-09	0.017118
Klhl21	Klhl21tm1a(KOMP)Wtsi	wt v het	B6N	4																								Klhl21	ENSMUSG00000073700	ENSG00000162413	KLHL21		0.911645	0.955056	0.86973	0.911645	0.911645	0.911645
Klhl30	Klhl30tm1a(KOMP)Wtsi	wt v hom	B6N	4																								Klhl30	ENSMUSG00000026308	ENSG00000168427	KLHL30		0.911645	0.955056	0.86973	0.911645	0.911645	0.911645
Klk5	Klk5tm2a(KOMP)Wtsi	wt v hom	B6N	4																								Klk5	ENSMUSG00000074155	ENSG00000167754	KLK5		0.911645	0.955056	0.86973	0.911645	0.911645	0.911645
Klk6	Klk6em1Wtsi	wt v hom	B6N	4																								Klk6			KLK6		0.911645	0.955056	0.86973	0.911645	0.911645	0.911645
Klk9	Klk9tm1a(KOMP)Wtsi	wt v hom	B6N	5																								Klk9	ENSMUSG00000047884	ENSG00000213022	KLK9		0.891386	0.944444	0.840739	0.891386	0.891386	0.891386
Klrb1a	Klrb1atm1a(KOMP)Wtsi	wt v hom	B6N	4																								Klrb1a	ENSMUSG00000030361	ENSG00000111796	KLRB1		0.911645	0.955056	0.86973	0.911645	0.911645	0.911645
Kptn	Kptntm1a(EUCOMM)Wtsi	wt v hom	B6JTyr;B6N	4												↑												Kptn	ENSMUSG00000006021	ENSG00000118162	KPTN		0.911645	0.86973	0.911645	0.911645	0.911645	0.911645
Krt7	Krt7tm1b(KOMP)Wtsi	wt v hom	B6N	4																								Krt7	ENSMUSG00000023039	ENSG00000135480	KRT7		0.911645	0.955056	0.86973	0.911645	0.911645	0.911645
Krt31	Krt31tm1e(KOMP)Wtsi	wt v hom	B6N	8																								Krt31	ENSMUSG00000048981	ENSG00000094796	KRT31		0.834502	0.913978	0.761139	0.834502	0.834502	0.834502
Krt76	Krt76tm1a(KOMP)Wtsi	wt v het	B6JTyr;B6N	5																								Krt76	ENSMUSG00000075402	ENSG00000185069	KRT76		0.911645	0.86973	0.911645	0.911645	0.911645	0.911645
L3mbtl2	L3mbtl2tm1e(EUCOMM)Wtsi	wt v het	B6N	4																								L3mbtl2	ENSMUSG00000022394	ENSG00000100395	L3MBTL2		0.911645	0.955056	0.86973	0.911645	0.0838294	0.0838294
Lacc1	Lacc1tm1a(KOMP)Wtsi	wt v hom	B6N	4																								Lacc1	ENSMUSG00000044350	ENSG00000179630	LACC1		0.911645	0.86973	0.911645	0.911645	0.911645	0.911645
Lamc3	Lamc3tm1a(KOMP)Wtsi	wt v hom	B6N	4																								Lamc3	ENSMUSG00000026840	ENSG00000050555	LAMC3		0.911645	0.955056	0.86973	0.911645	0.911645	0.911645
Laptm5	Laptm5tm1a(EUCOMM)Wtsi	wt v hom	B6N	9																								Laptm5	ENSMUSG00000028581	ENSG00000162511	LAPTM5		0.816747	0.736848	0.816747	0.816747	0.816747	0.159798
Lars	Larstm1b(KOMP)Wtsi	wt v het	B6N	4																								Lars	ENSMUSG00000024493	ENSG00000133706	LARS		0.911645	0.955056	0.86973	0.911645	0.911645	0.911645
Lce3c	Lce3ctm2a(EUCOMM)Wtsi	wt v hom	B6N	4																								Lce3c	ENSMUSG00000045475	ENSG00000187238	LCE3B		0.911645	0.955056	0.86973	0.911645	0.911645	0.911645
Lce1m	Lce1mtm1b(EUCOMM)Wtsi	wt v hom	B6N	4																								Lce1m	ENSMUSG00000027912				0.911645	0.955056	0.86973	0.911645	0.911645	0.911645
Ldha	Ldhatm1a(EUCOMM)Wtsi	wt v het	B6JTyr;B6N	4																								Ldha	ENSMUSG00000063229	ENSG00000134333	LDHA		0.911645	0.86973	0.911645	0.911645	0.911645	0.911645
Ldhb	Ldhbtm1b(KOMP)Wtsi	wt v hom	B6N	10													↓		↑		↑	↑			↑			Ldhb	ENSMUSG00000030246	ENSG00000111716	LDHB		0.799552	0.894737	0.713579	0.171947	0.171947	0.00295752
Ldlrad4	Ldlrad4tm1b(EUCOMM)Wtsi	wt v hom	B6N	5																								Ldlrad4	ENSMUSG00000024544	ENSG00000168675	LDLRAD4		0.891386	0.944444	0.144955	0.891386	0.891386	0.891386
Leo1	Leo1tm1a(EUCOMM)Wtsi	wt v het	B6N	4																								Leo1	ENSMUSG00000042487	ENSG00000166477	LEO1		0.911645	0.955056	0.86973	0.911645	0.911645	0.911645
Leprot	Leprottm2a(KOMP)Wtsi	wt v hom	B6N	4																								Leprot	ENSMUSG00000035212	ENSG00000213625	LEPROT		0.911645	0.955056	0.86973	0.0838294	0.911645	0.911645
Leprot	Leprottm2b(KOMP)Wtsi	wt v hom	B6N	4																								Leprot					0.911645	0.955056	0.86973	0.911645	0.911645	0.911645
Lix1l	Lix1ltm1a(EUCOMM)Wtsi	wt v het	B6N	4																								Lix1l	ENSMUSG00000049288	ENSG00000271601	LIX1L		0.911645	0.86973	0.911645	0.911645	0.911645	0.911645
Lgals7	Lgals7tm1a(EUCOMM)Wtsi	wt v hom	B6N	4																								Lgals7	ENSMUSG00000053522	ENSG00000205076	LGALS7		0.911645	0.955056	0.86973	0.911645	0.911645	0.911645
Lgals7	Lgals7tm1b(EUCOMM)Wtsi	wt v hom	B6N	4																								Lgals7					0.911645	0.955056	0.86973	0.911645	0.911645	0.911645
Lmnb1	Lmnb1tm1a(EUCOMM)Wtsi	wt v het	B6JTyr;B6N	6																								Lmnb1	ENSMUSG00000024590	ENSG00000113368	LMNB1		0.0100181	0.813022	0.117545	0.117545	0.871795	0.117545
Lmnb2	Lmnb2tm1a(KOMP)Wtsi	wt v het	B6JTyr;B6N	9																								Lmnb2	ENSMUSG00000062075	ENSG00000176619	LMNB2		0.159798	0.218625	0.816747	0.159798	0.816747	0.816747
Lnx2	Lnx2tm1a(EUCOMM)Wtsi	wt v hom	B6N	10																								Lnx2	ENSMUSG00000016520	ENSG00000139517	LNX2		0.799552	0.713579	0.799552	0.799552	0.799552	0.799552
Lonrf3	Lonrf3tm1a(KOMP)Wtsi	wt v hom	B6N	4																								Lonrf3	ENSMUSG00000016239	ENSG00000175556	LONRF3		0.911645	0.955056	0.86973	0.911645	0.911645	0.911645
Lonrf3	Lonrf3tm1b(KOMP)Wtsi	wt v hemi M	B6N	4																								Lonrf3					0.911645	0.955056	0.121358	0.911645	0.911645	0.911645
Lpar5	Lpar5tm1a(KOMP)Wtsi	wt v hom	B6N	11																								Lpar5	ENSMUSG00000067714	ENSG00000184574	LPAR5		0.782895	0.691279	0.782895	0.782895	0.782895	0.782895
Lpxn	Lpxntm1b(EUCOMM)Hmgu	wt v hom	B6N	7																								Lpxn			LPXN		0.132664	0.0710702	0.185581	0.132664	0.132664	0.852843
Lrig1	Lrig1tm1a(EUCOMM)Wtsi	wt v hom	B6JTyr;B6N	9			20dB	20dB																				Lrig1	ENSMUSG00000030029	ENSG00000144749	LRIG1		6.73494e-07	0.000521068	1.25558e-05	2.68502e-08	6.73494e-07	6.73494e-07
Lrmp	Lrmptm1b(EUCOMM)Wtsi	wt v hom	B6N	4																								Lrmp			LRMP		0.911645	0.955056	0.86973	0.911645	0.911645	0.911645
Lrpprc	Lrpprctm1a(KOMP)Wtsi	wt v het	B6N	7																								Lrpprc	ENSMUSG00000024120	ENSG00000138095	LRPPRC		0.852843	0.786511	0.852843	0.852843	0.852843	0.852843
Lrrc16a	Lrrc16atm1a(KOMP)Wtsi	wt v hom	B6JTyr;B6N	4																								Lrrc16a	ENSMUSG00000021338	ENSG00000079691	LRRC16A		0.911645	0.86973	0.911645	0.911645	0.911645	0.911645
Lrrc23	Lrrc23tm1a(EUCOMM)Wtsi	wt v hom	B6N	6																								Lrrc23	ENSMUSG00000030125	ENSG00000010626	LRRC23		0.871795	0.934066	0.813022	0.871795	0.871795	0.871795
Lrrc67	Lrrc67tm1a(KOMP)Wtsi	wt v hom	B6N	4																								Lrrc67 / Ppp1r42	ENSMUSG00000025916	ENSG00000178125	PPP1R42		0.0838294	0.0434116	0.121358	0.0838294	0.0838294	0.911645
Lrrc71	Lrrc71tm1a(KOMP)Wtsi	wt v hom	B6N	4																								Lrrc71	ENSMUSG00000023084	ENSG00000160838	LRRC71		0.911645	0.0434116	0.121358	0.911645	0.911645	0.911645
Lrrc8d	Lrrc8dtm1a(EUCOMM)Wtsi	wt v hom	B6N	4																								Lrrc8d	ENSMUSG00000046079	ENSG00000171492	LRRC8D		0.911645	0.955056	0.86973	0.911645	0.911645	0.911645
Lsm10	Lsm10tm1a(KOMP)Wtsi	wt v het	B6N	6																								Lsm10	ENSMUSG00000050188	ENSG00000181817	LSM10		0.871795	0.813022	0.871795	0.871795	0.871795	0.871795
Lsm11	Lsm11tm1a(KOMP)Wtsi	wt v het	B6N	4																								Lsm11	ENSMUSG00000044847	ENSG00000155858	LSM11		0.911645	0.86973	0.911645	0.911645	0.911645	0.911645
Ltbp1	Ltbp1tm1a(EUCOMM)Wtsi	wt v hom	B6JTyr;B6N	4																								Ltbp1	ENSMUSG00000001870	ENSG00000049323	LTBP1		0.911645	0.86973	0.911645	0.911645	0.911645	0.911645
Lyplal1	Lyplal1tm1a(KOMP)Wtsi	wt v hom	B6N	4																								Lyplal1	ENSMUSG00000039246	ENSG00000143353	LYPLAL1		0.911645	0.955056	0.86973	0.911645	0.911645	0.911645
Lyrm9	Lyrm9tm1a(KOMP)Mbp	wt v hom	B6N	4																								Lyrm9	ENSMUSG00000072640	ENSG00000232859	LYRM9		0.911645	0.955056	0.86973	0.911645	0.911645	0.911645
Lztr1	Lztr1tm1a(EUCOMM)Wtsi	wt v het	B6N	4																								Lztr1	ENSMUSG00000022761	ENSG00000099949	LZTR1		0.911645	0.955056	0.121358	0.911645	0.911645	0.911645
Macrod1	Macrod1em1Wtsi	wt v hom	B6N	5																								Macrod1			MACROD1		0.891386	0.944444	0.840739	0.891386	0.891386	0.891386
Mad2l2	Mad2l2tm1a(EUCOMM)Wtsi	wt v het	B6N	7																								Mad2l2	ENSMUSG00000029003	ENSG00000116670	MAD2L2		0.117545	0.1663	0.117545	0.117545	0.117545	0.871795
Magi2	Magi2tm1Grnt	wt v het	129S5;129P2	6																								Magi2	ENSMUSG00000040003	ENSG00000187391	MAGI2		1	0.12766	0.12766	1	1	1
Mamstr	Mamstrtm1b(EUCOMM)Wtsi	wt v hom	B6N	8																								Mamstr	ENSMUSG00000042918	ENSG00000176909	MAMSTR		0.834502	0.913978	0.20297	0.834502	0.834502	0.834502
Man2b2	Man2b2tm1b(KOMP)Wtsi	wt v hom	B6N	4																								Man2b2	ENSMUSG00000029119	ENSG00000013288	MAN2B2		0.911645	0.955056	0.86973	0.911645	0.911645	0.911645
Maneal	Manealtm1a(KOMP)Wtsi	wt v hom	B6N	4																								Maneal	ENSMUSG00000042763	ENSG00000185090	MANEAL		0.911645	0.86973	0.911645	0.911645	0.911645	0.911645
Map2k2	Map2k2tm1a(EUCOMM)Wtsi	wt v hom	B6JTyr;B6N	7																								Map2k2	ENSMUSG00000035027	ENSG00000126934	MAP2K2		0.852843	0.786511	0.852843	0.852843	0.852843	0.852843
Map2k7	Map2k7tm1a(EUCOMM)Wtsi	wt v het	B6N	4																								Map2k7	ENSMUSG00000002948	ENSG00000076984	MAP2K7		0.911645	0.955056	0.86973	0.911645	0.911645	0.911645
Map3k1	Map3k1tm1a(KOMP)Wtsi	wt v het	B6N	4																								Map3k1	ENSMUSG00000021754	ENSG00000095015	MAP3K1		0.911645	0.955056	0.86973	0.911645	0.911645	0.0838294
Mapk1	Mapk1tm1a(EUCOMM)Wtsi	wt v het	B6JTyr;B6N	4																								Mapk1	ENSMUSG00000063358	ENSG00000100030	MAPK1		0.911645	0.86973	0.911645	0.911645	0.911645	0.911645
Mapk10	Mapk10tm1a(EUCOMM)Wtsi	wt v hom	B6N	4													↑											Mapk10	ENSMUSG00000046709	ENSG00000109339	MAPK10		0.911645	0.955056	0.86973	0.911645	0.911645	0.911645
March5	March5tm1a(EUCOMM)Wtsi	wt v het	B6N	6																								March5	ENSMUSG00000023307	ENSG00000198060	MARCH5		0.871795	0.813022	0.871795	0.871795	0.871795	0.871795
Mast2	Mast2tm1a(KOMP)Wtsi	wt v hom	B6N	4																								Mast2	ENSMUSG00000003810	ENSG00000086015	MAST2		0.911645	0.955056	0.121358	0.911645	0.911645	0.911645
Matn1	Matn1tm1Goe	wt v hom	B6JTyr;B6;129S5	6																								Matn1	ENSMUSG00000040533	ENSG00000162510	MATN1		0.185581	0.786511	0.852843	0.852843	0.786511	0.786511
Matn3	Matn3tm1Brd	wt v hom	B6JTyr;B6;129S5	6																								Matn3	ENSMUSG00000020583	ENSG00000132031	MATN3		0.813022	0.813022	0.871795	0.871795	0.813022	0.813022
Mau2	Mau2tm1b(KOMP)Wtsi	wt v het	B6N	4																								Mau2	ENSMUSG00000031858	ENSG00000129933	MAU2		0.911645	0.955056	0.86973	0.911645	0.911645	0.911645
Mbd1	Mbd1em1Wtsi	wt v hom	B6N	6																								Mbd1			MBD1		0.871795	0.934066	0.813022	0.871795	0.871795	0.871795
Mbl2	Mbl2em1Wtsi	wt v hom	B6N	6																								Mbl2			MBL2		0.117545	0.0622711	0.813022	0.871795	0.871795	0.117545
Mbtd1	Mbtd1tm1a(EUCOMM)Wtsi	wt v het	B6JTyr;B6N	4																								Mbtd1	ENSMUSG00000059474	ENSG00000011258	MBTD1		0.911645	0.86973	0.911645	0.911645	0.911645	0.911645
Mcf2l	Mcf2ltm1a(EUCOMM)Hmgu	wt v hom	B6N	4																								Mcf2l	ENSMUSG00000031442	ENSG00000126217	MCF2L		0.911645	0.955056	0.86973	0.911645	0.911645	0.911645
Mcph1	Mcph1tm1a(EUCOMM)Wtsi	wt v hom	B6JTyr;B6N	11																								Mcph1	ENSMUSG00000039842	ENSG00000147316	MCPH1		1.04442e-08	2.17409e-09	1.04442e-08	4.04815e-10	1.04442e-08	0.000423603
Mdn1	Mdn1tm1a(KOMP)Wtsi	wt v het	B6JTyr;B6N	6																								Mdn1	ENSMUSG00000058006	ENSG00000112159	MDN1		0.871795	0.1663	0.117545	0.871795	0.871795	0.871795
Mecr	Mecrtm2a(EUCOMM)Wtsi	wt v het	B6JTyr;B6N	6																								Mecr	ENSMUSG00000028910	ENSG00000116353	MECR		0.813022	0.813022	0.871795	0.871795	0.813022	0.813022
Med22	Med22tm1a(EUCOMM)Wtsi	wt v het	B6N	4																								Med22	ENSMUSG00000015776	ENSG00000148297	MED22		0.891386	0.944444	0.840739	0.891386	0.891386	0.891386
Med23	Med23em1Wtsi	wt v het	B6N	4																								Med23			MED23		0.911645	0.955056	0.86973	0.911645	0.911645	0.911645
Medag	Medagtm2b(KOMP)Wtsi	wt v hom	B6N	4																								Medag	ENSMUSG00000029659	ENSG00000102802	MEDAG		0.911645	0.955056	0.86973	0.911645	0.911645	0.911645
Melk	Melktm1a(KOMP)Wtsi	wt v hom	B6N	4																								Melk	ENSMUSG00000035683	ENSG00000165304	MELK		0.911645	0.86973	0.911645	0.911645	0.911645	0.911645
Metrnl	Metrnltm1b(KOMP)Wtsi	wt v hom	B6N	4																								Metrnl	ENSMUSG00000039208	ENSG00000176845	METRNL		0.911645	0.955056	0.86973	0.911645	0.911645	0.911645
Mettl24	Mettl24tm1a(KOMP)Wtsi	wt v hom	B6N	4																								Mettl24	ENSMUSG00000045555	ENSG00000053328	METTL24		0.911645	0.0434116	0.86973	0.0838294	0.911645	0.911645
Mfrp	Mfrptm2a(EUCOMM)Wtsi	wt v hom	B6N	5																								Mfrp	ENSMUSG00000034739	ENSG00000235718	MFRP		0.891386	0.840739	0.891386	0.891386	0.891386	0.891386
Mfsd2b	Mfsd2btm1a(KOMP)Wtsi	wt v hom	B6JTyr;B6N	5																								Mfsd2b	ENSMUSG00000037336	ENSG00000205639	MFSD2B		0.891386	0.840739	0.891386	0.891386	0.891386	0.891386
Mgat4c	Mgat4ctm1a(EUCOMM)Wtsi	wt v hom	B6N	4																								Mgat4c	ENSMUSG00000019888	ENSG00000182050	MGAT4C		0.834502	0.0794764	0.20297	0.834502	0.834502	0.834502
Mgst3	Mgst3tm1a(KOMP)Wtsi	wt v hom	B6N	6																								Mgst3	ENSMUSG00000026688	ENSG00000143198	MGST3		0.911645	0.121358	0.911645	0.0838294	0.0838294	0.911645
Mgst3	Mgst3tm1b(KOMP)Wtsi	wt v hom	B6JTyr;B6N	4																								Mgst3					0.911645	0.86973	0.911645	0.911645	0.911645	0.911645
Mier1	Mier1tm1a(EUCOMM)Wtsi	wt v hom	B6JTyr;B6N	5																								Mier1	ENSMUSG00000028522	ENSG00000198160	MIER1		0.0134842	0.840739	0.891386	0.891386	0.840739	0.840739
Mir32	Mir32(tm1)Brd	wt v hom	B6N	9																								Mir32	ENSMUSG00000065544	ENSG00000207698	MIR32		0.000184152	0.904255	0.736848	1.25558e-05	6.73494e-07	6.73494e-07		Statistical Test result considered to be a FALSE POSITIVE, due to effects of an untargeted mutation
Mir96	Mir96Dmdo	wt v het	C3Fe	6									n/a															Mir96	ENSMUSG00000065586	ENSG00000199158	MIR96		3.68568e-05	0.000257998	0.000257998	0.000257998	0.000257998	0.000257998
Mir96	Mir96Dmdo	wt v hom	C3Fe	6									n/a															Mir96					3.68568e-05	0.000257998	0.000257998	0.000257998	0.000257998	0.000257998
Mir122	(no gene)(tm1)Brd	wt v hom	B6N	4							20dB																	mir122	ENSMUSG00000065402	ENSG00000207778	MIR122		0.911645	0.0434116	0.86973	0.911645	0.911645	0.00438642		????????????
Mir145	(no gene)mir145-KO	wt v hom	B6N	4																								Mir145	ENSMUSG00000065592	ENSG00000276365	MIR145		0.834502	0.00611357	0.0319279	0.017118	0.017118	0.834502
Mir146a	(no gene)mir146a-KO	wt v hom	B6N	4																								Mir146a	ENSMUSG00000065601	ENSG00000277727	MIR146A		0.911645	0.955056	0.86973	0.911645	0.911645	0.911645
Mir146a/Mir145	(no gene)mir146a-KO	wt v het	B6N	4																								Mir146a/Mir145					0.834502	0.00611357	0.0319279	0.017118	0.017118	0.834502
Mir210	ENSMUSG00000065551(tm1)Brd	wt v hom	B6Brd;B6Dnk;B6N-Tyr<c-Brd>	4																								Mir210	ENSMUSG00000065551	ENSG00000199038	MIR210		0.911645	0.955056	0.86973	0.911645	0.911645	0.911645
Mis18bp1	Mis18bp1tm1a(EUCOMM)Wtsi	wt v het	B6JTyr;B6N	5																								Mis18bp1	ENSMUSG00000047534	ENSG00000129534	MIS18BP1		0.891386	0.840739	0.891386	0.891386	0.891386	0.891386
Mkrn2	Mkrn2tm1b(KOMP)Wtsi	wt v hom	B6N	10																								Mkrn2	ENSMUSG00000000439	ENSG00000075975	MKRN2		0.171947	0.0951848	0.713579	0.799552	0.171947	1.54195e-06
Mkrn2	Mkrn2em1Wtsi	wt v hom	B6N	4																								Mkrn2			MKRN2		0.0838294	0.0434116	0.86973	0.911645	0.911645	0.911645
Mks1	Mks1tm1a(EUCOMM)Wtsi	wt v het	B6JTyr;B6N	4																								Mks1	ENSMUSG00000034121	ENSG00000011143	MKS1		0.911645	0.86973	0.911645	0.911645	0.911645	0.911645
Mlec	Mlectm1a(EUCOMM)Wtsi	wt v hom	B6N	4																								Mlec	ENSMUSG00000048578	ENSG00000110917	MLEC		0.911645	0.955056	0.86973	0.911645	0.911645	0.911645
Mms22l	Mms22ltm1a(EUCOMM)Wtsi	wt v het	B6JTyr;B6N	9																								Mms22l	ENSMUSG00000045751	ENSG00000146263	MMS22L		0.00218528	0.00509488	0.00218528	0.00218528	0.00218528	0.00218528
mmu-mir-211 KO	ENSMUSG00000065585(tm1)Brd	wt v hom	B6N	4																								Mir211	ENSMUSG00000065585	ENSG00000207702	MIR211		0.911645	0.955056	0.86973	0.911645	0.911645	0.911645
Mospd1	Mospd1tm1a(KOMP)Wtsi	wt v hemi M	B6N	5																								Mospd1	ENSMUSG00000023074	ENSG00000101928	MOSPD1		0.891386	0.944444	0.144955	0.891386	0.891386	0.891386
Mpg	Mpgtm1a(EUCOMM)Wtsi	wt v hom	B6N	4																								Mpg	ENSMUSG00000020287	ENSG00000103152	MPG		0.911645	0.955056	0.86973	0.911645	0.911645	0.911645
Mrap2	Mrap2tm1a(EUCOMM)Wtsi	wt v hom	B6N	4																								Mrap2	ENSMUSG00000042761	ENSG00000135324	MRAP2		0.911645	0.955056	0.86973	0.911645	0.911645	0.911645
Mrm1	Mrm1tm2a(EUCOMM)Wtsi	wt v hom	B6N	4																								Mrm1	ENSMUSG00000018405	ENSG00000278619	MRM1		0.911645	0.955056	0.86973	0.911645	0.911645	0.911645
Mroh4	Mroh4tm1b(KOMP)Wtsi	wt v hom	B6N	4																								Mroh4					0.871795	0.813022	0.871795	0.871795	0.871795	0.871795
Mroh9	Mroh9tm1a(EUCOMM)Wtsi	wt v hom	B6N	7																								Mroh9			MROH9		0.852843	0.923913	0.786511	0.852843	0.852843	0.852843
Mrps21	Mrps21tm1e(EUCOMM)Wtsi	wt v het	B6N	4																								Mrps21	ENSMUSG00000054312	ENSG00000266472	MRPS21		0.871795	0.934066	0.813022	0.871795	0.871795	0.871795
Mrps5	Mrps5tm1b(EUCOMM)Wtsi	wt v het	B6N	4																								Mrps5	ENSMUSG00000027374	ENSG00000144029	MRPS5		0.911645	0.955056	0.121358	0.911645	0.911645	0.911645
Mst1	Mst1tm1(KOMP)Wtsi	wt v hom	B6N	4																								Mst1	ENSMUSG00000032591	ENSG00000173531	MST1		0.852843	0.786511	0.852843	0.852843	0.852843	0.852843
Mta1	Mta1tm1aWtsi	wt v het	129/SvEv	9	n/a								n/a															Mta1	ENSMUSG00000021144	ENSG00000182979	MTA1		n/a	0.108696	1	0.108696	0.108696	0.108696
Mta1	Mta1tm1aWtsi	wt v hom	129/SvEv	5	n/a								n/a															Mta1					n/a	0.108696	1	0.108696	0.108696	0.108696
Mta3	Mta3tm1a(KOMP)Wtsi	wt v hom	B6JTyr;B6JIco	5																								Mta3	ENSMUSG00000055817	ENSG00000057935	MTA3		0.840739	0.840739	0.891386	0.891386	0.840739	0.840739
Mta3	Mta3tm1a(KOMP)Wtsi	wt v het	B6JTyr;B6JIco	10	n/a								n/a															Mta3					n/a	0.840739	0.891386	0.891386	0.840739	0.840739
Mtfmt	Mtfmttm1a(KOMP)Wtsi	wt v het	B6JTyr;B6N	6																								Mtfmt	ENSMUSG00000059183	ENSG00000103707	MTFMT		0.891386	0.840739	0.891386	0.891386	0.891386	0.891386
Mthfd1l	Mthfd1ltm1a(EUCOMM)Wtsi	wt v het	B6JTyr;B6N	5																								Mthfd1l	ENSMUSG00000040675	ENSG00000120254	MTHFD1L		0.891386	0.840739	0.891386	0.891386	0.891386	0.891386
Mroh7	Mroh7tm1a(EUCOMM)Wtsi	wt v hom	B6N	4																								Mroh7	ENSMUSG00000047502	ENSG00000184313	MROH7		0.871795	0.813022	0.871795	0.871795	0.871795	0.871795
Mtor	Mtortm1a(EUCOMM)Wtsi	wt v het	B6N	6																								Mtor	ENSMUSG00000028991	ENSG00000198793	MTOR		0.871795	0.813022	0.871795	0.871795	0.871795	0.871795
Mtrf1l	Mtrf1ltm1a(KOMP)Wtsi	wt v het	B6JTyr;B6N	5																								Mtrf1l	ENSMUSG00000019774	ENSG00000112031	MTRF1L		0.891386	0.840739	0.891386	0.891386	0.891386	0.891386
Mtss1l	Mtss1ltm1a(KOMP)Wtsi	wt v hom	B6N	4																								Mtss1l	ENSMUSG00000033763	ENSG00000132613	MTSS1L		0.911645	0.955056	0.86973	0.911645	0.911645	0.911645
Mx1	Mx1tm1a(EUCOMM)Wtsi	wt v hom	B6N	6																								Mx1	ENSMUSG00000000386	ENSG00000157601	MX1		0.871795	0.813022	0.871795	0.871795	0.871795	0.871795
Mybphl	Mybphltm1a(KOMP)Wtsi	wt v hom	B6N	4																								Mybphl	ENSMUSG00000068745	ENSG00000221986	MYBPHL		0.911645	0.955056	0.86973	0.911645	0.911645	0.911645
Mybphl	Mybphltm1b(KOMP)Wtsi	wt v het	B6N	4																								Mybphl					0.0838294	0.955056	0.121358	0.911645	0.911645	0.911645
Myd88	Myd88tm1a(EUCOMM)Wtsi	wt v hom	B6N	4																								Myd88	ENSMUSG00000032508	ENSG00000172936	MYD88		0.911645	0.86973	0.911645	0.911645	0.911645	0.911645
Myh7b	Myh7btm1a(KOMP)Wtsi	wt v hom	B6N	4																								Myh7b			MYH7B		0.911645	0.955056	0.86973	0.911645	0.911645	0.911645
Myh9	Myh9tm1a(EUCOMM)Wtsi	wt v het	B6JTyr;B6N	8																								Myh9	ENSMUSG00000022443	ENSG00000100345	MYH9		0.834502	0.761139	0.834502	0.834502	0.834502	0.834502
Myh14	Myh14tm1a(EUCOMM)Wtsi	wt v hom	B6N	8																								Myh14	ENSMUSG00000030739	ENSG00000105357	MYH14		0.834502	0.0794764	0.761139	0.834502	0.834502	0.834502
Myl12b	Myl12btm1a(EUCOMM)Wtsi	wt v hom	B6JTyr;B6N	4																								Myl12b	ENSMUSG00000034868	ENSG00000118680	MYL12B		0.911645	0.86973	0.911645	0.911645	0.911645	0.911645
Myo15	Myo15tm1a(EUCOMM)Wtsi	wt v hom	B6N	6									n/a															Myo15	ENSMUSG00000042678	ENSG00000091536	MYO15A		1.05016e-08	4.20065e-08	1.05016e-08	1.05016e-08	1.05016e-08	1.05016e-08
Myo5a	Myo5atm1a(KOMP)Wtsi	wt v hom	B6JTyr;B6N	6																								Myo5a	ENSMUSG00000034593	ENSG00000197535	MYO5A		0.132664	0.786511	0.852843	0.852843	0.852843	0.852843
Myo6	Myo6sv	het v hom	B6JIco;B10	6									n/a															Myo6	ENSMUSG00000033577	ENSG00000196586	MYO6		0.0151515	0.0151515	0.0151515	0.0151515	0.0021645	0.0151515
Myo7a	Myo7aHdb	wt v hom	C3Fe	6									n/a															Myo7a	ENSMUSG00000030761	ENSG00000137474	MYO7A		3.68568e-05	0.000257998	0.000257998	0.000257998	0.000257998	0.000257998
Myo7a	Myo7ash1-6J	het v hom	AK;BKS	5									n/a															Myo7a					3.68568e-05	0.000257998	0.000257998	0.000257998	0.000257998	0.000257998
Myo7a	Myo7atm1a(EUCOMM)Wtsi	wt v hom	B6N	8									n/a															Myo7a					8.83727e-11	9.81919e-12	4.41863e-10	8.83727e-11	8.83727e-11	8.83727e-11
Myo9a	Myo9atm1b(EUCOMM)Wtsi	wt v het	B6N	4																								Myo9a	ENSMUSG00000039585	ENSG00000066933	MYO9A		0.911645	0.955056	0.86973	0.911645	0.911645	0.911645
Myo10	Myo10tm2(KOMP)Wtsi	wt v hom	B6N	11																								Myo10	ENSMUSG00000022272	ENSG00000145555	MYO10		0.0295533	0.0109066	0.000129048	0.0295533	0.183231	0.782895
Myrfl	Myrfltm1a(EUCOMM)Wtsi	wt v hom	B6N	6																								Myrfl	ENSMUSG00000034057	ENSG00000166268	MYRFL		0.891386	0.944444	0.840739	0.891386	0.891386	0.891386
Mysm1	Mysm1tm1a(KOMP)Wtsi	wt v het	B6	6																								Mysm1	ENSMUSG00000062627	ENSG00000162601	MYSM1		0.891386	0.944444	0.840739	0.891386	0.891386	0.891386
Mysm1	Mysm1tm1a(KOMP)Wtsi	wt v hom	B6	3																								Mysm1					0.900069	0.0953015	0.0650652	0.932602	0.900069	0.900069
Myt1l	Myt1ltm1a(EUCOMM)Wtsi	wt v hom	B6N	4																								Myt1l	ENSMUSG00000061911	ENSG00000186487	MYT1L		0.911645	0.955056	0.86973	0.911645	0.911645	0.911645
N6amt2	N6amt2tm1a(EUCOMM)Wtsi	wt v hom	B6N	4																								N6amt2	ENSMUSG00000021951	ENSG00000150456	N6AMT2		0.911645	0.955056	0.86973	0.911645	0.911645	0.911645
Naaa	Naaatm1a(KOMP)Wtsi	wt v hom	B6N	9																								Naaa	ENSMUSG00000029413	ENSG00000138744	NAAA		0.816747	0.904255	0.736848	0.816747	0.816747	0.816747
Nacad	Nacadtm1(KOMP)Wtsi	wt v hom	B6N	8																					↑			Nacad	ENSMUSG00000041073	ENSG00000136274	NACAD		0.146726	0.0794764	0.761139	0.834502	0.834502	0.017118
Nacc2	Nacc2tm2b(EUCOMM)Wtsi	wt v hom	B6N	6																								Nacc2	ENSMUSG00000026932	ENSG00000148411	NACC2		0.871795	0.934066	0.813022	0.871795	0.871795	0.117545
Nadk2	Nadk2tm1b(EUCOMM)Wtsi	wt v het	B6N	8																								Nadk2	ENSMUSG00000022253	ENSG00000152620	NADK2		0.834502	0.913978	0.761139	0.834502	0.834502	0.834502
Naga	Nagatm1a(EUCOMM)Wtsi	wt v hom	B6N	4																								Naga	ENSMUSG00000022453	ENSG00000198951	NAGA		0.911645	0.955056	0.86973	0.911645	0.911645	0.911645
Nat10	Nat10tm1a(KOMP)Wtsi	wt v het	B6N	4																								Nat10	ENSMUSG00000027185	ENSG00000135372	NAT10		0.0838294	0.955056	0.121358	0.0838294	0.911645	0.911645
Nbeal2	Nbeal2tm1a(EUCOMM)Wts	wt v hom	B6N	4																								Nbeal2	ENSMUSG00000056724	ENSG00000160796	NBEAL2		0.911645	0.955056	0.86973	0.911645	0.911645	0.911645
Ncaph	Ncaphtm1a(EUCOMM)Wtsi	wt v het	B6N	4																								Ncaph	ENSMUSG00000034906	ENSG00000121152	NCAPH		0.911645	0.86973	0.911645	0.911645	0.911645	0.911645
Ncaph2	Ncaph2tm1a(EUCOMM)Wtsi	wt v het	B6JTyr;B6N	6															↑		↑							Ncaph2	ENSMUSG00000008690	ENSG00000025770	NCAPH2		0.813022	0.813022	0.871795	0.871795	0.813022	0.813022
Ncf2	Ncf2tm1a(EUCOMM)Wtsi	wt v hom	B6N	4																								Ncf2	ENSMUSG00000026480	ENSG00000116701	NCF2		0.911645	0.955056	0.86973	0.911645	0.911645	0.911645
Ndufb8	Ndufb8tm1a(EUCOMM)Wtsi	wt v het	B6N	4																								Ndufb8	ENSMUSG00000025204	ENSG00000166136	NDUFB8		0.911645	0.955056	0.86973	0.911645	0.911645	0.911645
Ndufs3	Ndufs3tm1a(EUCOMM)Wtsi	wt v het	B6JTyr;B6N	4																								Ndufs3	ENSMUSG00000005510	ENSG00000213619	NDUFS3		0.911645	0.86973	0.911645	0.911645	0.911645	0.911645
Nebl	Nebltm1b(EUCOMM)Wtsi	wt v hom	B6N	4																								Nebl			NEBL		0.911645	0.955056	0.86973	0.911645	0.911645	0.911645
Necab2	Necab2tm2a(KOMP)Wtsi	wt v hom	B6JTyr;B6N	5																								Necab2	ENSMUSG00000031837	ENSG00000103154	NECAB2		0.891386	0.840739	0.101294	0.891386	0.101294	0.891386
Nek3	Nek3tm1b(EUCOMM)Wtsi	wt v hom	B6N	4																								Nek3	ENSMUSG00000031478	ENSG00000136098	NEK3		0.911645	0.955056	0.121358	0.911645	0.911645	0.911645
Nek9	Nek9tm1a(EUCOMM)Wtsi	wt v het	B6N	4																								Nek9	ENSMUSG00000034290	ENSG00000119638	NEK9		0.911645	0.955056	0.86973	0.911645	0.911645	0.911645
Nelfe	Nelfetm1a(EUCOMM)Wtsi	wt v het	B6N	7																								Nelfe			NELFE		0.852843	0.0710702	0.786511	0.852843	0.852843	0.852843
Nf1	Nf1tm1a(KOMP)Wtsi	wt v hom	B6JTyr;B6N	5																								Nf1	ENSMUSG00000020716	ENSG00000196712	NF1		0.891386	0.840739	0.891386	0.891386	0.891386	0.891386
Nfkb1	Nfkb1tm1a(KOMP)Wtsi	wt v hom	B6JTyr;B6N	5																								Nfkb1	ENSMUSG00000028163	ENSG00000109320	NFKB1		0.891386	0.840739	0.891386	0.00698578	0.891386	0.891386
Nfkbil1	Nfkbil1tm1a(KOMP)Wtsi	wt v hom	B6N	4																								Nfkbil1	ENSMUSG00000042419	ENSG00000204498	NFKBIL1		0.911645	0.955056	0.86973	0.911645	0.911645	0.911645
Nfya	NfyaGt(EUCJ0004f10)Hmgu	wt v het	B6	6																								Nfya	ENSMUSG00000023994	ENSG00000001167	NFYA		0.871795	0.813022	0.871795	0.871795	0.871795	0.871795
Ngrn	Ngrntm1a(KOMP)Wtsi	wt v het	B6N	4																								Ngrn	ENSMUSG00000047084	ENSG00000182768	NGRN		0.911645	0.955056	0.86973	0.911645	0.911645	0.911645
Nhlrc2	Nhlrc2tm1a(KOMP)Wtsi	wt v het	B6N	4																								Nhlrc2	ENSMUSG00000025078	ENSG00000196865	NHLRC2		0.911645	0.955056	0.86973	0.911645	0.911645	0.911645
Nhp2	Nhp2tm1a(KOMP)Wtsi	wt v het	B6N	4																								Nhp2	ENSMUSG00000001056	ENSG00000145912	NHP2		0.911645	0.955056	0.86973	0.911645	0.911645	0.911645
Ninj2	Ninj2tm1a(KOMP)Wtsi	wt v hom	B6N	4																								Ninj2	ENSMUSG00000041377	ENSG00000171840	NINJ2		0.911645	0.955056	0.86973	0.0838294	0.911645	0.911645
Ninl	Ninltm1a(EUCOMM)Wtsi	wt v hom	B6JTyr;B6N	5																								Ninl	ENSMUSG00000068115	ENSG00000101004	NINL		0.891386	0.144955	0.891386	0.891386	0.891386	0.891386
Nipa1	Nipa1tm2a(KOMP)Wtsi	wt v hom	B6JTyr;B6N	5																								Nipa1	ENSMUSG00000047037	ENSG00000170113	NIPA1		0.891386	0.840739	0.891386	0.891386	0.891386	0.891386
Nipsnap3a	Nipsnap3atm1b(KOMP)Wtsi	wt v hom	B6N	4																								Nipsnap3a	ENSMUSG00000015242	ENSG00000136783	NIPSNAP3A		0.911645	0.955056	0.86973	0.911645	0.911645	0.911645
Nkiras2	Nkiras2tm1a(EUCOMM)Wtsi	wt v hom	B6N	9																								Nkiras2	ENSMUSG00000017837	ENSG00000168256	NKIRAS2		0.159798	0.218625	0.159798	0.159798	0.159798	0.159798
Nme4	Nme4tm1a(EUCOMM)Wtsi	wt v hom	B6N	4																								Nme4	ENSMUSG00000024177	ENSG00000103202	NME4		0.911645	0.955056	0.86973	0.911645	0.911645	0.911645
Nmrk1	Nmrk1tm1a(KOMP)Wtsi	wt v hom	B6N	4																								Nmrk1	ENSMUSG00000037847	ENSG00000106733	NMRK1		0.911645	0.955056	0.86973	0.911645	0.911645	0.911645
Nom1	Nom1tm1a(KOMP)Wtsi	wt v het	B6JTyr;B6N	5																								Nom1	ENSMUSG00000001569	ENSG00000146909	NOM1		0.891386	0.840739	0.891386	0.891386	0.891386	0.891386
Nploc4	Nploc4tm1a(EUCOMM)Wtsi	wt v het	B6JTyr;B6N	4																								Nploc4	ENSMUSG00000039703	ENSG00000182446	NPLOC4		0.911645	0.86973	0.911645	0.911645	0.911645	0.911645
Nrde2	Nrde2tm2a(KOMP)Wtsi	wt v het	B6N	4																								Nrde2	ENSMUSG00000021179	ENSG00000119720	NRDE2		0.0838294	0.955056	0.86973	0.911645	0.911645	0.911645
Nrbp1	Nrbp1tm3b(EUCOMM)Wtsi	wt v het	B6N	4																								Nrbp1			NRBP1		0.911645	0.955056	0.86973	0.911645	0.911645	0.911645
Nsmf	Nsmftm1a(KOMP)Wtsi	wt v hom	B6N	5																								Nsmf	ENSMUSG00000006476	ENSG00000165802	NSMF		0.891386	0.840739	0.101294	0.891386	0.891386	0.891386
Nsun2	Nsun2tm1a(EUCOMM)Wtsi	wt v hom	B6JTyr;B6N	5																								Nsun2	ENSMUSG00000021595	ENSG00000037474	NSUN2		0.101294	0.144955	0.101294	0.101294	0.101294	0.101294
Nsun2	Nsun2tm1a(EUCOMM)Wtsi	wt v het	B6JTyr;B6N	4																								Nsun2					0.911645	0.86973	0.911645	0.911645	0.911645	0.0838294
Nudt12	Nudt12tm1a(KOMP)Wtsi	wt v hom	B6N	4																								Nudt12	ENSMUSG00000024228	ENSG00000112874	NUDT12		0.911645	0.955056	0.86973	0.911645	0.911645	0.911645
Nup85	Nup85tm1a(KOMP)Wtsi	wt v het	B6N	4																								Nup85	ENSMUSG00000020739	ENSG00000125450	NUP85		0.871795	0.934066	0.813022	0.117545	0.117545	0.871795
Nubpl	Nubpltm1b(KOMP)Wtsi	wt v het	B6N	4																								Nubpl	ENSMUSG00000035142	ENSG00000151413	NUBPL		0.911645	0.955056	0.86973	0.911645	0.911645	0.911645
Nutm2	Nutm2tm2b(EUCOMM)Wtsi	wt v hom	B6N	4																								Nutm2	ENSMUSG00000071909	ENSG00000184923	NUTM2A		0.911645	0.955056	0.86973	0.911645	0.911645	0.911645
Nxn	Nxntm1b(EUCOMM)Wtsi/Ieg	wt v het	B6N	4																								Nxn	ENSMUSG00000020844	ENSG00000167693	NXN		0.911645	0.955056	0.86973	0.911645	0.911645	0.911645
Oaf	Oaftm1a(EUCOMM)Wtsi	wt v hom	B6N	4																								Oaf	ENSMUSG00000032014	ENSG00000184232	OAF		0.911645	0.955056	0.86973	0.911645	0.911645	0.911645
Oas1g	Oas1gtm3a(KOMP)Wtsi	wt v hom	B6N	4																								Oas1g	ENSMUSG00000066861	ENSG00000089127	OAS1		0.911645	0.955056	0.86973	0.911645	0.911645	0.911645
Oasl2	Oasl2tm1a(EUCOMM)Wtsi	wt v hom	B6N	6																								Oasl2	ENSMUSG00000029561				0.871795	0.813022	0.871795	0.871795	0.871795	0.871795
Ocm	Ocmtm1a(EUCOMM)Wtsi	wt v hom	B6N	8																				↓	↓			Ocm	ENSMUSG00000029618	ENSG00000122543	OCM		8.83727e-11	1.04078e-06	4.41863e-10	8.83727e-11	8.83727e-11	8.83727e-11
Ogdh	Ogdhtm1e(KOMP)Wtsi	wt v het	B6N	4																								Ogdh	ENSMUSG00000020456	ENSG00000105953	OGDH		0.911645	0.955056	0.86973	0.911645	0.911645	0.911645
Ogfod1	Ogfod1tm1a(KOMP)Wtsi	wt v hom	B6JTyr;B6N	4																								Ogfod1	ENSMUSG00000033009	ENSG00000087263	OGFOD1		0.911645	0.121358	0.911645	0.911645	0.911645	0.911645
Oog2	Oog2tm1a(EUCOMM)Wtsi	wt v hom	B6N	6																								Oog2	ENSMUSG00000066030				0.871795	0.934066	0.813022	0.871795	0.871795	0.871795
Optn	Optntm1a(EUCOMM)Wtsi	wt v hom	B6N	6																								Optn	ENSMUSG00000026672	ENSG00000123240	OPTN		0.816747	0.736848	0.159798	0.816747	0.159798	0.159798
Orc1	Orc1tm1a(KOMP)Wtsi	wt v het	B6N	4																								Orc1	ENSMUSG00000028587	ENSG00000085840	ORC1		0.911645	0.955056	0.86973	0.911645	0.911645	0.911645
Orc3	Orc3tm1a(EUCOMM)Wtsi	wt v het	B6N	4																								Orc3	ENSMUSG00000040044	ENSG00000135336	ORC3		0.911645	0.955056	0.86973	0.911645	0.911645	0.911645
Os9	Os9tm1a(EUCOMM)Wtsi	wt v hom	B6N	7																								Os9	ENSMUSG00000040462	ENSG00000135506	OS9		0.852843	0.0710702	0.786511	0.852843	0.852843	0.852843
Osbpl3	Osbpl3tm1a(EUCOMM)Wtsi	wt v hom	B6N	4																								Osbpl3	ENSMUSG00000029822	ENSG00000070882	OSBPL3		0.911645	0.955056	0.121358	0.911645	0.911645	0.911645
Osbpl9	Osbpl9tm1a(KOMP)Wtsi	wt v hom	B6JTyr;B6N	4																								Osbpl9	ENSMUSG00000028559	ENSG00000117859	OSBPL9		0.0838294	0.121358	0.911645	0.0838294	0.911645	0.911645
Otub2	Otub2tm1a(EUCOMM)Wtsi	wt v hom	B6N	7																								Otub2	ENSMUSG00000021203	ENSG00000089723	OTUB2		0.852843	0.786511	0.852843	0.852843	0.852843	0.852843
Otud6b	Otud6btm1a(EUCOMM)Wtsi	wt v hom	B6	4																								Otud6b	ENSMUSG00000040550	ENSG00000155100	OTUD6B		0.911645	0.86973	0.911645	0.911645	0.911645	0.911645
Otud7b	Otud7btm1b(EUCOMM)Wtsi	wt v het	B6N	8																								Otud7b	ENSMUSG00000038495	ENSG00000264522	OTUD7B		0.834502	0.913978	0.761139	0.834502	0.834502	0.834502
Oxr1	Oxr1tm1a(EUCOMM)Wtsi	wt v het	B6N	4																								Oxr1	ENSMUSG00000022307	ENSG00000164830	OXR1		0.911645	0.955056	0.86973	0.911645	0.911645	0.911645
Pabpc1l	Pabpc1ltm1a(EUCOMM)Wtsi	wt v hom	B6N	8																								Pabpc1l	ENSMUSG00000054582	ENSG00000101104	PABPC1L		0.146726	0.20297	0.146726	0.146726	0.146726	0.834502
Pabpc4	Pabpc4tm1e(KOMP)Wtsi	wt v hom	B6N	10																								Pabpc4	ENSMUSG00000011257	ENSG00000090621	PABPC4		0.799552	0.713579	0.799552	0.799552	0.799552	0.799552
Pabpc4	Pabpc4tm1a(KOMP)Wtsi	wt v hom	B6N	4																								Pabpc4					0.911645	0.955056	0.121358	0.911645	0.911645	0.0838294
Pabpn1l	Pabpn1ltm1a(EUCOMM)Wtsi	wt v hom	B6N	4																								Pabpn1l	ENSMUSG00000069867	ENSG00000205022	PABPN1L		0.911645	0.955056	0.86973	0.911645	0.911645	0.911645
Pacsin3	Pacsin3tm1a(EUCOMM)Wtsi	wt v hom	B6N	4																								Pacsin3	ENSMUSG00000027257	ENSG00000165912	PACSIN3		0.911645	0.955056	0.86973	0.911645	0.911645	0.911645
Pam16	Pam16tm1b(EUCOMM)Wtsi	wt v het	B6N	4																								Pam16	ENSMUSG00000014301	ENSG00000217930	PAM16		0.911645	0.955056	0.86973	0.911645	0.911645	0.911645
Pced1a	Pced1atm1b(EUCOMM)Wtsi	wt v hom	B6N	7																								Pced1a	ENSMUSG00000037773	ENSG00000132635	PCED1A		0.852843	0.923913	0.786511	0.852843	0.852843	0.132664
Pdcd2	Pdcd2tm1b(EUCOMM)Wtsi	wt v het	B6N	6																								Pdcd2	ENSMUSG00000014771	ENSG00000071994	PDCD2		0.871795	0.934066	0.813022	0.871795	0.871795	0.117545
Pdia4	Pdia4tm1b(EUCOMM)Wtsi	wt v hom	B6N	4																								Pdia4	ENSMUSG00000025823	ENSG00000155660	PDIA4		0.911645	0.955056	0.86973	0.911645	0.911645	0.911645
Pdk3	Pdk3tm2a(KOMP)Wtsi	wt v hom	B6N	4																								Pdk3	ENSMUSG00000035232	ENSG00000067992	PDK3		0.911645	0.955056	0.86973	0.911645	0.911645	0.911645
Pds5b	Pds5btm1a(EUCOMM)Wtsi	wt v het	B6JTyr;B6N	4																								Pds5b	ENSMUSG00000034021	ENSG00000083642	PDS5B		0.911645	0.86973	0.911645	0.911645	0.911645	0.911645
Pdxk	Pdxktm1a(EUCOMM)Wtsi	wt v het	B6N	4																								Pdxk	ENSMUSG00000032788	ENSG00000160209	PDXK		0.911645	0.955056	0.86973	0.911645	0.911645	0.911645
Pdzd3	Pdzd3tm1a(KOMP)Wtsi	wt v hom	B6N	8																								Pdzd3	ENSMUSG00000032105	ENSG00000172367	PDZD3		0.834502	0.0794764	0.20297	0.146726	0.834502	0.834502
Pdzk1	Pdzk1tm2b(EUCOMM)Wtsi	wt v het	B6N	6																								Pdzk1			PDZK1		0.871795	0.934066	0.813022	0.871795	0.117545	0.871795
Pear1	Pear1tm1a(KOMP)Wtsi	wt v hom	B6N	4																								Pear1	ENSMUSG00000028073	ENSG00000187800	PEAR1		0.911645	0.955056	0.86973	0.911645	0.911645	0.911645
Pepd	Pepdtm1a(KOMP)Wtsi	wt v hom	B5N	7																								Pepd	ENSMUSG00000063931	ENSG00000124299	PEPD		0.132664	0.923913	0.786511	0.132664	0.0134155	0.00101633
Pex3	Pex3tm1a(EUCOMM)Wtsi	wt v hom	B6N	14													↓		↑	↑								Pex3	ENSMUSG00000019809	ENSG00000034693	PEX3		3.23172e-11	0.0754	0.00106306	1.57289e-06	3.09467e-14	3.94729e-16
Pfkfb4	Pfkfb4tm1a(KOMP)Wtsi	wt v hom	B6N	4																								Pfkfb4	ENSMUSG00000025648	ENSG00000114268	PFKFB4		0.911645	0.955056	0.121358	0.911645	0.911645	0.911645
Pfkl	Pfkltm1a(EUCOMM)Wtsi	wt v het	B6JTyr;B6N	5																								Pfkl	ENSMUSG00000020277	ENSG00000141959	PFKL		0.891386	0.840739	0.891386	0.891386	0.891386	0.101294
Pfn1	Pfn1tm1a(EUCOMM)Wtsi	wt v het	B6JTyr;B6N	7																								Pfn1	ENSMUSG00000018293	ENSG00000108518	PFN1		0.132664	0.185581	0.132664	0.132664	0.132664	0.00101633
Pgap2	Pgap2tm1b(EUCOMM)Wtsi	wt v het	B6N	4																								Pgap2	ENSMUSG00000030990	ENSG00000148985	PGAP2		0.911645	0.955056	0.86973	0.911645	0.911645	0.911645
Phf20	Phf20tm1a(EUCOMM)Wtsi	wt v hom	B6JTyr;B6N	10																								Phf20	ENSMUSG00000038116	ENSG00000025293	PHF20		8.10218e-08	0.0460263	0.799552	0.000287536	1.54195e-06	0.799552
Phtf2	Phtf2tm1a(EUCOMM)Wtsi	wt v hom	B6N	5																								Phtf2	ENSMUSG00000039987	ENSG00000006576	PHTF2		0.891386	0.944444	0.840739	0.891386	0.891386	0.891386
Pias2	Pias2tm1a(KOMP)Wtsi	wt v hom	B6N	4																								Pias2	ENSMUSG00000025423	ENSG00000078043	PIAS2		0.0838294	0.0434116	0.00856642	0.00438642	0.00438642	0.911645
Pigf	Pigftm1a(KOMP)Wtsi	wt v het	B6N	4																								Pigf	ENSMUSG00000024145	ENSG00000151665	PIGF		0.911645	0.955056	0.121358	0.911645	0.911645	0.911645
Pigl	Pigltm1b(KOMP)Wtsi	wt v het	B6N	4																								Pigl	ENSMUSG00000014245	ENSG00000108474	PIGL		0.0449078	0.977011	0.931836	0.95429	0.95429	0.95429
Pik3cb	Pik3cbtm1a(EUCOMM)Wtsi	wt v het	B6JTyr;B6N	7																								Pik3cb	ENSMUSG00000032462	ENSG00000051382	PIK3CB		0.852843	0.786511	0.852843	0.852843	0.852843	0.852843
Pik3cb	Pik3cbtm1a(EUCOMM)Wtsi	wt v hom	B6JTyr;B6N	4																								Pik3cb					0.852843	0.786511	0.132664	0.852843	0.852843	0.852843
Pik3cg	Pik3cgtm1a(EUCOMM)Wtsi	wt v hom	B6N	6																								Pik3cg	ENSMUSG00000020573	ENSG00000105851	PIK3CG		0.871795	0.813022	0.871795	0.871795	0.871795	0.871795
Pik3r2	Pik3r2tm1e(KOMP)Wtsi	wt v hom	B6N	4																								Pik3r2	ENSMUSG00000031834	ENSG00000105647	PIK3R2		0.0838294	0.86973	0.911645	0.911645	0.911645	0.911645
Pip5k1c	Pip5k1ctm1a(KOMP)Wtsi	wt v het	B6N	4																								Pip5k1c	ENSMUSG00000034902	ENSG00000186111	PIP5K1C		0.911645	0.86973	0.911645	0.911645	0.911645	0.911645
Ppil3	Ppil3tm1b(EUCOMM)Wtsi	wt v hom	B6N	4																								Ppil3	ENSMUSG00000026035	ENSG00000240344	PPIL3		0.852843	0.0710702	0.786511	0.852843	0.852843	0.852843
Pitpnm1	Pitpnm1tm1a(EUCOMM)Wtsi	wt v hom	B6N	7																								Pitpnm1	ENSMUSG00000024851	ENSG00000110697	PITPNM1		0.852843	0.786511	0.852843	0.852843	0.852843	0.852843
Pitrm1	Pitrm1tm1a(KOMP)Wtsi	wt v het	B6N	4																								Pitrm1	ENSMUSG00000021193	ENSG00000107959	PITRM1		0.911645	0.955056	0.86973	0.911645	0.911645	0.911645
Pitx1	Pitx1em1Wtsi	wt v het	B6N	4																								Pitx1			PITX1		0.911645	0.955056	0.86973	0.911645	0.911645	0.0838294
Pla2g6	Pla2g6tm1a(EUCOMM)Wtsi	wt v hom	B6N	4																								Pla2g6	ENSMUSG00000042632	ENSG00000184381	PLA2G6		0.0838294	0.955056	0.121358	0.911645	0.911645	0.911645
Plbd1	Plbd1tm1a(KOMP)Wtsi	wt v hom	B6JTyr;B6N	4																								Plbd1	ENSMUSG00000030214	ENSG00000121316	PLBD1		0.911645	0.86973	0.0838294	0.0838294	0.911645	0.911645
Pld3	Pld3tm1e(EUCOMM)Wtsi	wt v hom	B6N	7																								Pld3	ENSMUSG00000003363	ENSG00000105223	PLD3		0.132664	0.0710702	0.185581	0.132664	0.132664	0.132664
Pld5	Pld5tm1a(KOMP)Wtsi	wt v hom	B6JTyr;B6N	4																								Pld5	ENSMUSG00000055214	ENSG00000180287	PLD5		0.911645	0.86973	0.911645	0.911645	0.911645	0.911645
Pld5	Pld5tm1b(KOMP)Wtsi	wt v hom	B6JTyr;B6N	4																								Pld5					0.911645	0.955056	0.86973	0.911645	0.911645	0.911645
Plekhg1	Plekhg1tm1a(EUCOMM)Wtsi	wt v hom	B6N	4																								Plekhg1	ENSMUSG00000040624	ENSG00000120278	PLEKHG1		0.911645	0.86973	0.911645	0.911645	0.911645	0.911645
Plekhm2	Plekhm2tm1a(EUCOMM)Wtsi	wt v hom	B6JTyr;B6N	9																								Plekhm2	ENSMUSG00000028917	ENSG00000116786	PLEKHM2		0.816747	0.736848	0.816747	0.816747	0.816747	0.816747
Plet1	Plet1em1Wtsi	wt v hom	B6N	4																								Plet1			PLET1		0.911645	0.955056	0.86973	0.911645	0.911645	0.911645
Plin2	Plin2tm1a(EUCOMM)Wtsi	wt v hom	B6N	5																								Plin2	ENSMUSG00000028494	ENSG00000147872	PLIN2		0.891386	0.840739	0.891386	0.891386	0.891386	0.101294
Pls3	Pls3tm1a(EUCOMM)Wtsi	wt v hemi M	B6N	4																								Pls3	ENSMUSG00000016382	ENSG00000102024	PLS3		0.911645	0.955056	0.86973	0.911645	0.0838294	0.911645
Plscr2	Plscr2tm1b(KOMP)Wtsi	wt v hom	B6N	4																								Plscr2	ENSMUSG00000032372	ENSG00000163746	PLSCR2		0.911645	0.0434116	0.121358	0.0838294	0.911645	0.911645
Plxna2	Plxna2tm1a(EUCOMM)Wtsi	wt v hom	B6N	4																								Plxna2	ENSMUSG00000026640	ENSG00000076356	PLXNA2		0.911645	0.955056	0.86973	0.911645	0.911645	0.911645
Plxnb2	Plxnb2tm1a(EUCOMM)Wtsi	wt v het	B6N	4																								Plxnb2	ENSMUSG00000036606	ENSG00000196576	PLXNB2		0.911645	0.86973	0.911645	0.911645	0.911645	0.911645
Plxnb3	Plxnb3tm1a(KOMP)Wtsi	wt v hemi M	B6N	6																								Plxnb3	ENSMUSG00000031385	ENSG00000198753	PLXNB3		0.871795	0.934066	0.813022	0.871795	0.871795	0.871795
Pnpo	Pnpotm1a(KOMP)Wtsi	wt v het	B6	8																								Pnpo	ENSMUSG00000018659	ENSG00000108439	PNPO		0.834502	0.761139	0.834502	0.834502	0.834502	0.146726
Pnpt1	Pnpt1tm1a(KOMP)Wtsi	wt v het	B6JTyr;B6N	4																								Pnpt1	ENSMUSG00000020464	ENSG00000138035	PNPT1		0.911645	0.86973	0.911645	0.911645	0.911645	0.911645
Polb	Polbtm1a(KOMP)Wtsi	wt v het	B6N	4																								Polb	ENSMUSG00000031536	ENSG00000070501	POLB		0.911645	0.955056	0.86973	0.911645	0.911645	0.911645
Pold3	Pold3tm1b(EUCOMM)Wtsi	wt v het	B6N	4																								Pold3	ENSMUSG00000030726	ENSG00000077514	POLD3		0.911645	0.955056	0.86973	0.911645	0.911645	0.911645
Polg2	Polg2tm1a(EUCOMM)Wtsi	wt v het	B6N	4																								Polg2	ENSMUSG00000020718	ENSG00000256525	POLG2		0.911645	0.86973	0.911645	0.911645	0.911645	0.911645
Polr1e	Polr1etm1a(KOMP)Wtsi	wt v het	B6JTyr;B6N	4																								Polr1e	ENSMUSG00000028318	ENSG00000137054	POLR1E		0.911645	0.86973	0.911645	0.911645	0.911645	0.911645
Polr3f	Polr3ftm1a(EUCOMM)Wtsi	wt v het	B6N	4																								Polr3f	ENSMUSG00000027427	ENSG00000132664	POLR3F		0.911645	0.955056	0.86973	0.911645	0.911645	0.911645
Polr3g	Polr3gtm1a(EUCOMM)Wtsi	wt v het	B6N	4																								Polr3g	ENSMUSG00000035834	ENSG00000113356	POLR3G		0.911645	0.955056	0.86973	0.911645	0.911645	0.911645
Pop4	Pop4tm1a(EUCOMM)Wtsi	wt v het	B6N	4																								Pop4	ENSMUSG00000030423	ENSG00000105171	POP4		0.911645	0.955056	0.00856642	0.911645	0.911645	0.911645
Ppil3	Ppil3tm1b(EUCOMM)Wtsi	wt v hom	B6N	7																								Ppil3	ENSMUSG00000026035	ENSG00000240344	PPIL3		0.852843	0.0710702	0.786511	0.852843	0.852843	0.852843
Ppp2r2b	Ppp2r2btm1a(KOMP)Wtsi	wt v hom	B6N	5																								Ppp2r2b	ENSMUSG00000024500	ENSG00000156475	PPP2R2B		0.891386	0.840739	0.891386	0.891386	0.891386	0.891386
Ppp3ca	Ppp3catm2a(EUCOMM)Wtsi	wt v hom	B6JTyr;B6N	4																								Ppp3ca	ENSMUSG00000028161	ENSG00000138814	PPP3CA		0.911645	0.86973	0.911645	0.911645	0.911645	0.911645
Ppp5c	Ppp5ctm1a(EUCOMM)Wtsi	wt v hom	B6JTyr;B6N	4											↑													Ppp5c	ENSMUSG00000003099	ENSG00000011485	PPP5C		0.911645	0.86973	0.0838294	0.0838294	0.911645	0.911645
Pqlc3	Pqlc3tm1a(KOMP)Wtsi	wt v hom	B6N	4																								Pqlc3	ENSMUSG00000045679	ENSG00000162976	PQLC3		0.911645	0.955056	0.86973	0.911645	0.911645	0.911645
Praf2	Praf2tm1e(EUCOMM)Wtsi	wt v hemi M	B6N	4																								Praf2	ENSMUSG00000031149	ENSG00000243279	PRAF2		0.911645	0.955056	0.86973	0.911645	0.911645	0.911645
Praf2	Praf2tm1e(EUCOMM)Wtsi	wt v hom F	B6N	4																								Praf2					0.911645	0.955056	0.86973	0.911645	0.911645	0.911645
Prame	Prametm1a(KOMP)Wtsi	wt v hemi M	B6N	4																								Prame	ENSMUSG00000031411				0.911645	0.955056	0.86973	0.911645	0.911645	0.911645
Prdx6	Prdx6tm1a(EUCOMM)Wtsi	wt v hom	B6JTyr;B6N	6																								Prdx6	ENSMUSG00000026701	ENSG00000117592	PRDX6		0.871795	0.813022	0.871795	0.871795	0.871795	0.871795
Prkab1	Prkab1Gt(RRR454)Byg	wt v het	B6N	6											↑													Prkab1	ENSMUSG00000029513	ENSG00000111725	PRKAB1		0.871795	0.813022	0.117545	0.117545	0.871795	0.871795
Prkab1	Prkab1tm1a(KOMP)Wtsi	wt v hom	B6N	4																								Prkab1					0.911645	0.86973	0.911645	0.911645	0.911645	0.911645
Prkab1	Prkab1tm1b(KOMP)Wtsi	wt v hom	B6N	4																								Prkab1					0.117545	0.934066	0.813022	0.871795	0.871795	0.871795
Prkcz	Prkcztm1a(EUCOMM)Wtsi	wt v hom	B6JTyr;B6N	4																								Prkcz	ENSMUSG00000029053	ENSG00000067606	PRKCZ		0.911645	0.121358	0.911645	0.911645	0.911645	0.911645
Prmt1	Prmt1tm1a(EUCOMM)Wtsi	wt v het	B6JTyr;B6N	5																								Prmt1	ENSMUSG00000052429	ENSG00000126457	PRMT1		0.891386	0.840739	0.891386	0.891386	0.891386	0.891386
Prmt2	Prmt2tm1a(EUCOMM)Wtsi	wt v hom	B6N	8																								Prmt2	ENSMUSG00000020230	ENSG00000160310	PRMT2		0.017118	0.20297	0.146726	0.146726	0.146726	0.146726
Prmt3	Prmt3tm1a(EUCOMM)Wtsi	wt v het	B6JTyr;B6N	6																								Prmt3	ENSMUSG00000030505	ENSG00000185238	PRMT3		0.871795	0.813022	0.871795	0.871795	0.871795	0.871795
Prmt5	Prmt5tm1a(EUCOMM)Wtsi	wt v het	B6JTyr;B6N	4																								Prmt5	ENSMUSG00000023110	ENSG00000100462	PRMT5		0.911645	0.86973	0.911645	0.911645	0.911645	0.911645
Prmt7	Prmt7tm1a(EUCOMM)Wtsi	wt v hom	B6JTyr;B6N	11													↓											Prmt7	ENSMUSG00000060098	ENSG00000132600	PRMT7		0.816747	0.218625	0.0210723	0.00218528	0.816747	0.816747
Prmt8	Prmt8tm1a(EUCOMM)Wtsi	wt v hom	B6JTyr;B6N	7																								Prmt8	ENSMUSG00000030350	ENSG00000111218	PRMT8		0.871795	0.813022	0.871795	0.871795	0.871795	0.871795
Prps1	Prps1tm1a(EUCOMM)Wtsi	wt v het	B6N	3																								Prps1	ENSMUSG00000031432	ENSG00000147224	PRPS1		0.932602	0.965909	0.900069	0.932602	0.932602	0.0650652
Prpsap2	Prpsap2tm2a(EUCOMM)Wtsi	wt v hom	B6JTyr;B6N	6																								Prpsap2	ENSMUSG00000020528	ENSG00000141127	PRPSAP2		0.891386	0.840739	0.891386	0.891386	0.891386	0.891386
Prrc2b	Prrc2btm1a(EUCOMM)Wtsi	wt v het	B6N	4																								Prrc2b	ENSMUSG00000039262	ENSG00000130723	PRRC2B		0.911645	0.955056	0.86973	0.911645	0.911645	0.0838294
Prrg2	Prrg2tm1b(EUCOMM)Wtsi	wt v hom	B6N	4																								Prrg2	ENSMUSG00000007837	ENSG00000126460	PRRG2		0.911645	0.955056	0.86973	0.911645	0.911645	0.911645
Prrt2	Prrt2tm1a(KOMP)Wtsi	wt v hom	B6N	9																		↑		↑	↑			Prrt2	ENSMUSG00000045114	ENSG00000167371	PRRT2		0.816747	0.904255	0.736848	0.816747	0.816747	0.816747
Prss52	Prss52tm2a(KOMP)Wtsi	wt v hom	B6N	4																								Prss52	ENSMUSG00000021966		PRSS52P		0.911645	0.955056	0.86973	0.911645	0.911645	0.911645
Psat1	Psat1tm1a(KOMP)Wtsi	wt v het	B6JTyr;B6N	6																								Psat1	ENSMUSG00000024640	ENSG00000135069	PSAT1		0.871795	0.813022	0.871795	0.871795	0.871795	0.871795
Psph	Psphtm1a(EUCOMM)Hmgu	wt v het	B6N	5																								Psph			PSPH		0.891386	0.944444	0.144955	0.891386	0.101294	0.891386
Ptges2	Ptges2tm1a(EUCOMM)Wtsi	wt v hom	B6N	5																								Ptges2	ENSMUSG00000026820	ENSG00000148334	PTGES2		0.891386	0.840739	0.891386	0.891386	0.891386	0.891386
Pth	Pthtm1a(EUCOMM)Wtsi	wt v hom	B6N	4																								Pth	ENSMUSG00000059077	ENSG00000152266	PTH		0.911645	0.955056	0.86973	0.911645	0.911645	0.0838294
Pth1r	Pth1rtm1a(EUCOMM)Hmgu	wt v het	B6N	4																								Pth1r	ENSMUSG00000032492	ENSG00000160801	PTH1R		0.911645	0.955056	0.86973	0.911645	0.911645	0.911645
Pthlh	Pthlhtm1a(KOMP)Wtsi	wt v hom	B6N	4																								Pthlh	ENSMUSG00000048776	ENSG00000087494	PTHLH		0.911645	0.955056	0.86973	0.911645	0.911645	0.911645
Pth2r	Pth2rtm2a(KOMP)Wtsi	wt v hom	B6N	4																								Pth2r	ENSMUSG00000025946	ENSG00000144407	PTH2R		0.911645	0.955056	0.86973	0.911645	0.911645	0.911645
Ptpn2	Ptpn2tm1a(EUCOMM)Wtsi	wt v het	B6N	10																								Ptpn2	ENSMUSG00000024539	ENSG00000175354	PTPN2		0.000287536	0.000804455	0.000287536	0.000287536	0.00295752	0.799552
Ptprd	Ptprdtm2a(KOMP)Wtsi	wt v hom	B6N	5																								Ptprd	ENSMUSG00000028399	ENSG00000153707	PTPRD		0.00698578	0.00241176	0.0134842	0.00032492	0.00698578	0.891386
Pus7l	Pus7ltm1a(KOMP)Wtsi	wt v hom	B6N	6																								Pus7l	ENSMUSG00000033356	ENSG00000129317	PUS7L		0.871795	0.813022	0.871795	0.871795	0.871795	0.871795
Pus10	Pus10tm1b(EUCOMM)Hmg	wt v hom	B6N	3																								Pus10			PUS10		0.932602	0.965909	0.900069	0.932602	0.932602	0.932602
Pwp1	Pwp1tm1a(EUCOMM)Wtsi	wt v het	B6N	4																								Pwp1	ENSMUSG00000001785	ENSG00000136045	PWP1		0.911645	0.955056	0.86973	0.911645	0.911645	0.911645
Pycr2	Pycr2tm1a(EUCOMM)Wtsi	wt v hom	B6N	9																		↑		↑	↑			Pycr2	ENSMUSG00000026520	ENSG00000143811	PYCR2		0.816747	0.904255	0.736848	0.816747	0.816747	0.816747
Rab15	Rab15tm1a(KOMP)Wtsi	wt v hom	B6N	4																								Rab15	ENSMUSG00000021062	ENSG00000139998	RAB15		0.911645	0.955056	0.86973	0.911645	0.911645	0.911645
Rab5c	Rab5ctm1a(EUCOMM)Wtsi	wt v het	B6N	4																								Rab5c	ENSMUSG00000019173	ENSG00000108774	RAB5C		0.911645	0.955056	0.86973	0.911645	0.911645	0.911645
Rab17	Rab17tm1a(KOMP)Wtsi	wt v hom	B6N	4																								Rab17			RAB17		0.911645	0.955056	0.86973	0.911645	0.911645	0.911645
Rad18	Rad18tm1a(EUCOMM)Wtsi	wt v hom	B6JTyr;B6N	6																								Rad18	ENSMUSG00000030254	ENSG00000070950	RAD18		0.871795	0.813022	0.871795	0.117545	0.117545	0.871795
Rab21	Rab21tm1b(KOMP)Wtsi	wt v het	B6N	4																								Rab21	ENSMUSG00000020132	ENSG00000080371	RAB21		0.911645	0.955056	0.86973	0.911645	0.911645	0.911645
Rab29	Rab29tm1a(EUCOMM)Wtsi	wt v hom	B6N	6																								Rab29	ENSMUSG00000026433	ENSG00000117280	RAB29		0.871795	0.813022	0.871795	0.871795	0.871795	0.871795
Rala	Ralatm1a(EUCOMM)Wtsi	wt v het	B6N	4																								Rala	ENSMUSG00000008859	ENSG00000006451	RALA		0.911645	0.955056	0.121358	0.911645	0.911645	0.911645
Ralb	Ralbtm1a(EUCOMM)Wtsi	wt v hom	B6N	4																								Ralb	ENSMUSG00000004451	ENSG00000144118	RALB		0.911645	0.955056	0.86973	0.911645	0.911645	0.911645
Ralgps2	Ralgps2tm1a(EUCOMM)Wtsi	wt v hom	B6N	4																								Ralgps2	ENSMUSG00000026594	ENSG00000116191	RALGPS2		0.871795	0.0622711	0.1663	0.871795	0.871795	0.117545
Ralgapb	Ralgapbtm1a(KOMP)Wtsi	wt v het	B6N	4																								Ralgapb	ENSMUSG00000027652	ENSG00000170471	RALGAPB		0.0838294	0.955056	0.86973	0.911645	0.911645	0.911645
Rapgefl1	Rapgefl1tm1a(KOMP)Wtsi	wt v hom	B6N	4																								Rapgefl1	ENSMUSG00000038020	ENSG00000108352	RAPGEFL1		0.852843	0.786511	0.852843	0.852843	0.852843	0.852843
Raph1	Raph1tm1b(EUCOMM)Wtsi	wt v hom	B6N	4																								Raph1	ENSMUSG00000026014	ENSG00000173166	RAPH1		0.871795	0.934066	0.813022	0.871795	0.871795	0.871795
Rars	Rarstm1a(EUCOMM)Wtsi	wt v het	B6N	4																								Rars	ENSMUSG00000018848	ENSG00000113643	RARS		0.871795	0.813022	0.871795	0.871795	0.871795	0.871795
Rars2	Rars2tm1a(EUCOMM)Wtsi	wt v het	B6JTyr;B6N	5																								Rars2	ENSMUSG00000028292	ENSG00000146282	RARS2		0.840739	0.840739	0.891386	0.891386	0.840739	0.840739
Rasal2	Rasal2tm1a(EUCOMM)Wtsi	wt v hom	B6N	4																								Rasal2	ENSMUSG00000070565	ENSG00000075391	RASAL2		0.0100181	0.00349837	7.84471e-05	0.0100181	0.0100181	0.0100181
Rasgrp4	Rasgrp4tm2a(KOMP)Wtsi	wt v hom	B6N	4																								Rasgrp4	ENSMUSG00000030589	ENSG00000171777	RASGRP4		0.911645	0.955056	0.86973	0.911645	0.911645	0.911645
Rassf1	Rassf1tm1.2Brd	wt v hom	B6JTyr;B6N	9	n/a								n/a															Rassf1	ENSMUSG00000010067	ENSG00000068028	RASSF1		n/a	0.713579	0.799552	0.0252313	0.736848	0.713579
Rbak	Rbaktm1b(KOMP)Wtsi	wt v hom	B6N	4																								Rbak	ENSMUSG00000061898	ENSG00000146587	RBAK		0.911645	0.955056	0.86973	0.911645	0.911645	0.911645
Rbbp7	Rbbp7tm1a(EUCOMM)Wtsi	wt v hemi M	B6JTyr;B6N	7																								Rbbp7	ENSMUSG00000031353	ENSG00000102054	RBBP7		0.852843	0.786511	0.852843	0.852843	0.852843	0.852843
Rbbp7	Rbbp7tm1a(EUCOMM)Wtsi	wt v hom F	B6JTyr;B6N	8																								Rbbp7					0.146726	0.761139	0.834502	0.834502	0.834502	0.834502
Rbm14	Rbm14tm1a(KOMP)Wtsi	wt v hom	B6N	4																								Rbm14	ENSMUSG00000006456	ENSG00000239306	RBM14		0.911645	0.955056	0.86973	0.911645	0.911645	0.911645
Rbm47	Rbm47tm1a(EUCOMM)Wtsi	wt v hom	B6N	4																								Rbm47	ENSMUSG00000070780	ENSG00000163694	RBM47		0.911645	0.955056	0.121358	0.911645	0.911645	0.911645
Rbmx	Rbmxtm2a(KOMP)Wtsi	wt v hom	B6N	4																								Rbmx	ENSMUSG00000031134	ENSG00000147274	RBMX		0.911645	0.955056	0.86973	0.911645	0.911645	0.911645
Rbmx	Rbmxtm2b(KOMP)Wtsi	wt v hemi M	B6N	4																								Rbmx					0.911645	0.955056	0.86973	0.911645	0.911645	0.911645
Rcor2	Rcor2tm1a(EUCOMM)Wtsi	wt v het	B6N	4																								Rcor2	ENSMUSG00000024968	ENSG00000167771	RCOR2		0.911645	0.86973	0.911645	0.911645	0.911645	0.911645
Rcor2	Rcor2tm1a(EUCOMM)Wtsi	wt v hom	B6N	8																								Rcor2					0.834502	0.761139	0.834502	0.146726	0.834502	0.834502
Rdh16	Rdh16tm1a(KOMP)Wtsi	wt v hom	B6N	9																								Rdh16	ENSMUSG00000069456	ENSG00000139547	RDH16		0.816747	0.736848	0.816747	0.816747	0.816747	0.816747
Reg3d	Reg3dtm1b(EUCOMM)Wtsi	wt v hom	B6N	4																								Reg3d	ENSMUSG00000068341				0.911645	0.955056	0.86973	0.911645	0.911645	0.911645
Reg3g	Reg3gtm1a(KOMP)Wtsi	wt v hom	B6N	4																		↑			↑			Reg3g	ENSMUSG00000030017	ENSG00000143954	REG3G		0.911645	0.955056	0.86973	0.911645	0.911645	0.911645
Repin1	Repin1tm1a(EUCOMM)Wtsi	wt v hom	B6N	4																								Repin1	ENSMUSG00000052751	ENSG00000214022	REPIN1		0.911645	0.955056	0.86973	0.911645	0.911645	0.911645
Ren1	Ren1Ren-1c Enhancer KO	wt v hom	B6JIco	4																								Ren1	ENSMUSG00000070645	ENSG00000143839	REN		0.911645	0.121358	0.911645	0.0838294	0.0838294	0.0838294
Rftn2	Rftn2tm1a(EUCOMM)Wtsi	wt v hom	B6N	5																								Rftn2	ENSMUSG00000025978	ENSG00000162944	RFTN2		0.834502	0.761139	0.834502	0.834502	0.834502	0.834502
Rhd	Rhdtm1a(EUCOMM)Wtsi	wt v hom	B6JTyr;B6N	5																								Rhd	ENSMUSG00000028825	ENSG00000187010	RHD		0.891386	0.840739	0.891386	0.891386	0.891386	0.891386
Rhobtb3	Rhobtb3tm1a(KOMP)Wtsi	wt v hom	B6JTyr;B6N	5																								Rhobtb3	ENSMUSG00000021589	ENSG00000164292	RHOBTB3		0.101294	0.144955	0.101294	0.00698578	0.101294	0.891386
Rhot1	Rhot1tm1a(EUCOMM)Wtsi	wt v het	B6JTyr;B6N	4																								Rhot1	ENSMUSG00000017686	ENSG00000126858	RHOT1		0.911645	0.86973	0.911645	0.911645	0.911645	0.911645
Rhot2	Rhot2tm1(KOMP)Wtsi	wt v hom	B6N	6																								Rhot2	ENSMUSG00000025733	ENSG00000140983	RHOT2		0.871795	0.813022	0.871795	0.871795	0.871795	0.871795
Rhou	Rhoutm1a(KOMP)Wtsi	wt v hom	B6N	7																								Rhou	ENSMUSG00000039960	ENSG00000116574	RHOU		0.132664	0.185581	0.132664	0.852843	0.852843	0.852843
Rhox13	Rhox13tm1a(KOMP)Wtsi	wt v hemi M	B6N	6																								Rhox13	ENSMUSG00000050197	ENSG00000101883	RHOXF1		0.117545	0.0622711	0.0191149	0.117545	0.117545	0.0100181
Rhox13	Rhox13tm1a(KOMP)Wtsi	wt v hom F	B6N	7																								Rhox13					0.132664	0.0710702	0.185581	0.132664	0.132664	0.132664
Rhox13	Rhox13tm1b(KOMP)Wtsi	wt v hemi M	B6N	4																								Rhox13					0.911645	0.955056	0.86973	0.911645	0.911645	0.911645
Rimbp2	Rimbp2em1Wtsi	wt v hom	B6N	8																								Rimbp2			RIMBP2		0.834502	0.0794764	0.761139	0.834502	0.146726	0.146726
Ripk4	Ripk4tm1a(EUCOMM)Wtsi	wt v het	B6N	7																								Ripk4	ENSMUSG00000005251	ENSG00000183421	RIPK4		0.852843	0.786511	0.852843	0.852843	0.852843	0.852843
Ripply3	Ripply3tm1a(EUCOMM)Wtsi	wt v hom	B6N	7																								Ripply3	ENSMUSG00000022941	ENSG00000183145	RIPPLY3		0.0100181	0.1663	0.117545	0.117545	0.117545	0.871795
Rnaseh2b	Rnaseh2btm1a(EUCOMM)Wtsi	wt v het	B6JTyr;B6N	6																								Rnaseh2b	ENSMUSG00000021932	ENSG00000136104	RNASEH2B		0.871795	0.1663	0.871795	0.0100181	0.871795	0.871795
Rnaseh2c	Rnaseh2ctm1(KOMP)Wtsi	wt v het	B6N	5																								Rnaseh2c	ENSMUSG00000024925	ENSG00000172922	RNASEH2C		0.891386	0.944444	0.840739	0.891386	0.891386	0.101294
Rnasek	Rnasektm1b(EUCOMM)Wtsi	wt v het	B6N	4																								Rnasek			RNASEK		0.911645	0.955056	0.121358	0.911645	0.911645	0.911645
Rnf10	Rnf10tm1a(KOMP)Wtsi	wt v hom	B6N	4																								Rnf10	ENSMUSG00000041740	ENSG00000022840	RNF10		0.911645	0.86973	0.911645	0.911645	0.911645	0.911645
Rnf10	Rnf10tm1b(KOMP)Wtsi	wt v hom	B6N	11													↓											Rnf10					0.782895	0.102522	0.245293	0.782895	0.782895	0.183231
Rnf125	Rnf125tm1a(EUCOMM)Wtsi	wt v hom	B6N	4																								Rnf125			RNF125		0.911645	0.955056	0.86973	0.911645	0.911645	0.911645
Rnf138	Rnf138tm1b(EUCOMM)Hmgu	wt v hom	B6N	4																								Rnf138			RNF138		0.00438642	0.955056	0.121358	0.911645	0.911645	0.911645
Rnf157	Rnf157tm1b(EUCOMM)Wtsi	wt v hom	B6N	4																								Rnf157	ENSMUSG00000052949	ENSG00000141576	RNF157		0.911645	0.955056	0.86973	0.911645	0.911645	0.911645
Ropn1l	Ropn1ltm1b(EUCOMM)Wtsi	wt v hom	B6N	8																								Ropn1l	ENSMUSG00000022236	ENSG00000145491	ROPN1L		0.834502	0.0794764	0.20297	0.834502	0.834502	0.834502
Rpap2	Rpap2tm1a(KOMP)Wtsi	wt v het	B6JTyr;B6N	4																								Rpap2	ENSMUSG00000033773	ENSG00000122484	RPAP2		0.911645	0.86973	0.911645	0.911645	0.911645	0.911645
Rpgrip1l	Rpgrip1ltm1a(EUCOMM)Wtsi	wt v het	B6N	4																								Rpgrip1l	ENSMUSG00000033282	ENSG00000103494	RPGRIP1L		0.911645	0.955056	0.86973	0.911645	0.911645	0.911645
Rpia	Rpiatm1a(KOMP)Wtsi	wt v het	B6N	4																								Rpia	ENSMUSG00000053604	ENSG00000153574	RPIA		0.0838294	0.0434116	0.86973	0.911645	0.911645	0.0838294
Rpn2	Rpn2tm1a(EUCOMM)Wtsi	wt v het	B6JTyr;B6N	4																								Rpn2	ENSMUSG00000027642	ENSG00000118705	RPN2		0.911645	0.86973	0.0838294	0.0838294	0.911645	0.911645
Rqcd1	Rqcd1tm1a(EUCOMM)Wtsi	wt v het	B6N	6																								Rqcd1	ENSMUSG00000026174	ENSG00000144580	RQCD1		0.834502	0.761139	0.834502	0.834502	0.834502	0.834502
Rsad1	Rsad1tm1(KOMP)Vlcg	wt v hom	B6N	4																								Rsad1	ENSMUSG00000039096	ENSG00000136444	RSAD1		0.0838294	0.955056	0.86973	0.911645	0.911645	0.911645
Rspo4	Rspo4tm1a(KOMP)Wtsi	wt v hom	B6N	4																								Rspo4	ENSMUSG00000032852	ENSG00000101282	RSPO4		0.911645	0.955056	0.86973	0.911645	0.911645	0.911645
Rtbdn	Rtbdntm1a(EUCOMM)Wtsi	wt v het	B6N	7																								Rtbdn	ENSMUSG00000048617	ENSG00000132026	RTBDN		0.852843	0.786511	0.852843	0.852843	0.852843	0.852843
Rtbdn	Rtbdntm1a(EUCOMM)Wtsi	wt v hom	B6N	4																								Rtbdn					0.911645	0.955056	0.86973	0.911645	0.911645	0.911645
Rtf1	Rtf1tm1a(KOMP)Wtsi	wt v het	B6JTyr;B6N	3																								Rtf1	ENSMUSG00000027304	ENSG00000137815	RTF1		0.932602	0.900069	0.932602	0.932602	0.932602	0.932602
Rufy2	Rufy2tm1a(EUCOMM)Wtsi	wt v het	B6N	4																								Rufy2	ENSMUSG00000020070	ENSG00000204130	RUFY2		0.911645	0.955056	0.86973	0.911645	0.911645	0.911645
Rufy2	Rufy2tm1a(EUCOMM)Wtsi	wt v hom	B6N	5																								Rufy2					0.891386	0.944444	0.840739	0.891386	0.891386	0.891386
Rundc1	Rundc1tm1a(EUCOMM)Wtsi	wt v het	B6N	4																								Rundc1	ENSMUSG00000035007	ENSG00000198863	RUNDC1		0.911645	0.955056	0.86973	0.911645	0.911645	0.911645
Rundc1	Rundc1tm1b(EUCOMM)Wtsi	wt v het	B6N	4																								Rundc1					0.911645	0.955056	0.86973	0.911645	0.911645	0.911645
Rwdd1	Rwdd1tm1b(KOMP)Wtsi	wt v hom	B6N	4																								Rwdd1	ENSMUSG00000019782	ENSG00000111832	RWDD1		0.0838294	0.955056	0.86973	0.911645	0.911645	0.911645
S100b	S100btm1a(EUCOMM)Wtsi	wt v hom	B6JTyr;B6N	4													↑											S100b	ENSMUSG00000033208	ENSG00000160307	S100B		0.911645	0.86973	0.911645	0.911645	0.911645	0.911645
Sag	Sagtm1a(EUCOMM)Wtsi	wt v hom	B6N	4																								Sag	ENSMUSG00000056055	ENSG00000130561	SAG		0.911645	0.955056	0.86973	0.911645	0.911645	0.911645
Sap130	Sap130tm1a(KOMP)Mbp	wt v het	B6N	4																								Sap130	ENSMUSG00000024260	ENSG00000136715	SAP130		0.911645	0.955056	0.86973	0.911645	0.911645	0.911645
Sar1b	Sar1btm1a(EUCOMM)Wtsi	wt v hom	B6N	10																								Sar1b	ENSMUSG00000020386	ENSG00000152700	SAR1B		0.799552	0.713579	0.799552	0.799552	0.799552	0.799552
Sc4mol	Sc4moltm1a(EUCOMM)Wtsi	wt v het	B6N	8																								Sc4mol / Msmo1	ENSMUSG00000031604	ENSG00000052802	MSMO1		0.852843	0.786511	0.852843	0.852843	0.852843	0.852843
Scaf11	Scaf11em1Wtsi	wt v hom	B6N	7																								Scaf11			SCAF11		0.852843	0.923913	0.786511	0.852843	0.852843	0.852843
Scn3b	Scn3btm1a(KOMP)Wtsi	wt v hom	B6N	4																								Scn3b	ENSMUSG00000049281	ENSG00000166257	SCN3B		0.911645	0.955056	0.86973	0.0838294	0.911645	0.911645
Sco1	Sco1tm1a(KOMP)Wtsi	wt v het	B6N	4																								Sco1	ENSMUSG00000069844	ENSG00000133028	SCO1		0.911645	0.86973	0.911645	0.911645	0.911645	0.911645
Sdhc	Sdhctm1a(EUCOMM)Wtsi	wt v het	B6N	4																								Sdhc	ENSMUSG00000058076	ENSG00000143252	SDHC		0.891386	0.840739	0.891386	0.891386	0.891386	0.891386
Sec1	Sec1tm1a(EUCOMM)Wtsi	wt v hom	B6N	4																								Sec1	ENSMUSG00000040364	ENSG00000176920	FUT2		0.911645	0.955056	0.86973	0.911645	0.911645	0.911645
Sec16b	Sec16btm1a(KOMP)Wtsi	wt v hom	B6N	6																								Sec16b	ENSMUSG00000026589	ENSG00000120341	SEC16B		0.871795	0.813022	0.871795	0.871795	0.871795	0.871795
Sec22b	Sec22btm1a(EUCOMM)Wtsi	wt v het	B6N	4																								Sec22b	ENSMUSG00000027879	ENSG00000265808	SEC22B		0.911645	0.955056	0.86973	0.911645	0.911645	0.911645
Sec23a	Sec23atm1a(KOMP)Wtsi	wt v het	B6N	6																								Sec23a	ENSMUSG00000020986	ENSG00000100934	SEC23A		0.871795	0.813022	0.871795	0.871795	0.871795	0.871795
Sec24a	Sec24atm1a(KOMP)Wtsi	wt v hom	B6JTyr;B6N	5																								Sec24a	ENSMUSG00000036391	ENSG00000113615	SEC24A		0.891386	0.0134842	0.101294	0.891386	0.891386	0.891386
Secisbp2	Secisbp2tm1a(EUCOMM)Wtsi/H	wt v het	B6N	4																								Secisbp2	ENSMUSG00000035139	ENSG00000187742	SECISBP2		0.911645	0.86973	0.911645	0.911645	0.911645	0.911645
Secisbp2	Secisbp2tm1c(EUCOMM)Wtsi/H	wt v hom	B6N	4																								Secisbp2					0.911645	0.955056	0.86973	0.911645	0.911645	0.911645
Seh1l	Seh1ltm1a(EUCOMM)Wtsi	wt v het	B6N	4																								Seh1l	ENSMUSG00000079614	ENSG00000085415	SEH1L		0.911645	0.955056	0.86973	0.911645	0.911645	0.911645
Sel1l	Sel1ltm1e(KOMP)Wtsi	wt v het	B6N	4																								Sel1l	ENSMUSG00000020964	ENSG00000071537	SEL1L		0.911645	0.955056	0.86973	0.911645	0.911645	0.911645
Selk	Selktm1a(EUCOMM)Wtsi	wt v hom	B6N	4																								Selk	ENSMUSG00000042682	ENSG00000113811	SELK		0.911645	0.955056	0.86973	0.911645	0.911645	0.911645
Selk	Selktm1b(EUCOMM)wtsi	wt v hom	B6N	7							20dB																	Selk					0.852843	0.923913	0.786511	0.852843	0.852843	0.00101633		???????????
Sepn1	Sepn1tm1a(KOMP)Wtsi	wt v hom	B6JTyr;B6N	6																								Sepn1	ENSMUSG00000050989	ENSG00000162430	SEPN1		0.871795	0.813022	0.871795	0.871795	0.871795	0.871795
Sept10	Sept10tm1a(KOMP)Wtsi	wt v hom	B6N	4																								Sept10	ENSMUSG00000019917	ENSG00000186522	SEPT10		0.911645	0.955056	0.121358	0.911645	0.911645	0.911645
Sept10	Sept10tm1a(KOMP)Wtsi	wt v het	B6N	4																								Sept10					0.911645	0.955056	0.86973	0.911645	0.911645	0.911645
Sepw1	Sepw1tm1b(EUCOMM)Wtsi	wt v hom	B6N	4																								Sepw1	ENSMUSG00000041571	ENSG00000178980	SEPW1		0.911645	0.955056	0.86973	0.911645	0.911645	0.911645
Serinc3	Serinc3tm1a(KOMP)Wtsi	wt v hom	B6N	4																								Serinc3	ENSMUSG00000017707	ENSG00000132824	SERINC3		0.871795	0.0622711	0.813022	0.117545	0.871795	0.871795
Serpina3c	Serpina3ctm1a(KOMP)Wtsi	wt v hom	B6N	4																								Serpina3c	ENSMUSG00000066361	ENSG00000196136	SERPINA3		0.911645	0.955056	0.86973	0.911645	0.911645	0.911645
Sesn3	Sesn3tm1a(EUCOMM)Wtsi	wt v hom	B6N	5																		↑			↑			Sesn3	ENSMUSG00000032009	ENSG00000149212	SESN3		0.891386	0.840739	0.891386	0.891386	0.891386	0.891386
Setd1a	Setd1atm1a(EUCOMM)Wtsi	wt v het	B6N	8																								Setd1a	ENSMUSG00000042308	ENSG00000099381	SETD1A		0.834502	0.761139	0.834502	0.834502	0.834502	0.834502
Setd4	Setd4tm1a(KOMP)Wtsi	wt v hom	B6N	4																								Setd4	ENSMUSG00000022948	ENSG00000185917	SETD4		0.891386	0.944444	0.144955	0.101294	0.891386	0.891386
Setd5	Setd5tm1a(EUCOMM)Wtsi	wt v het	B6N	9							20dB																	Setd5	ENSMUSG00000034269	ENSG00000168137	SETD5		1.25558e-05	0.000585342	0.00509488	0.00218528	0.0210723	0.00218528		Statistical Test result considered to be a FALSE POSITIVE
Setdb1	Setdb1tm1a(EUCOMM)Wtsi	wt v het	B6JTyr;B6N	4																								Setdb1	ENSMUSG00000015697	ENSG00000143379	SETDB1		0.911645	0.121358	0.911645	0.0838294	0.00438642	0.911645
Setmar	Setmartm1a(EUCOMM)Wtsi	wt v hom	B6N	7																								Setmar	ENSMUSG00000034639	ENSG00000170364	SETMAR		0.852843	0.786511	0.852843	0.852843	0.852843	0.852843
Sfxn3	Sfxn3tm1b(KOMP)Wtsi	wt v hom	B6N	4																								Sfxn3	ENSMUSG00000025212	ENSG00000107819	SFXN3		0.0100181	0.00349837	0.0191149	0.0100181	0.0100181	0.0100181
Sgms1	Sgms1tm1a(EUCOMM)Wtsi	wt v hom	B6N	4																								Sgms1	ENSMUSG00000040451	ENSG00000198964	SGMS1		0.911645	0.955056	0.86973	0.911645	0.911645	0.911645
Sgsm1	Sgsm1tm1b(EUCOMM)Wtsi	wt v hom	B6N	4																								Sgsm1	ENSMUSG00000042216	ENSG00000167037	SGSM1		0.911645	0.955056	0.86973	0.911645	0.911645	0.911645
Sgol1	Sgol1tm1a(EUCOMM)Wtsi	wt v het	B6JTyr;B6N	4																								Sgol1	ENSMUSG00000023940	ENSG00000129810	SGOL1		0.911645	0.86973	0.911645	0.911645	0.911645	0.911645
Sgol2	Sgol2tm1a(EUCOMM)Wtsi	wt v hom	B6JTyr;B6N	5																								Sgol2	ENSMUSG00000026039	ENSG00000163535	SGOL2		0.891386	0.840739	0.891386	0.891386	0.891386	0.891386
Sh2d5	Sh2d5tm1a(EUCOMM)Wtsi	wt v hom	B6N	4																								Sh2d5	ENSMUSG00000045349	ENSG00000189410	SH2D5		0.911645	0.955056	0.86973	0.911645	0.911645	0.911645
Sh3bgrl3	Sh3bgrl3tm2b(EUCOMM)Wtsi	wt v hom	B6N	4																								Sh3bgrl3	ENSMUSG00000028843	ENSG00000142669	SH3BGRL3		0.911645	0.955056	0.86973	0.911645	0.911645	0.911645
Sh3bp4	Sh3bp4tm1a(EUCOMM)Wtsi	wt v hom	B6N	4																								Sh3bp4			SH3BP4		0.911645	0.955056	0.86973	0.911645	0.911645	0.911645
Sh3pxd2a	Sh3pxd2atm1b(EUCOMM)Wts	wt v het	B6N	4																								Sh3pxd2a	ENSMUSG00000053617	ENSG00000107957	SH3PXD2A		0.911645	0.955056	0.86973	0.911645	0.911645	0.911645
Sik3	Sik3tm1a(EUCOMM)Hmgu	wt v hom	B6N	4																								Sik3	ENSMUSG00000034135	ENSG00000160584	SIK3		0.911645	0.955056	0.86973	0.911645	0.911645	0.911645
Sirt2	Sirt2tm1a(EUCOMM)Wtsi	wt v hom	B6JTyr;B6N	4																								Sirt2	ENSMUSG00000015149	ENSG00000068903	SIRT2		0.911645	0.86973	0.911645	0.911645	0.911645	0.911645
Sirt3	Sirt3tm1a(EUCOMM)Wtsi	wt v hom	B6N	6																								Sirt3	ENSMUSG00000025486	ENSG00000142082	SIRT3		0.871795	0.934066	0.813022	0.871795	0.871795	0.871795
Skida1	Skida1tm1(KOMP)Wtsi	wt v het	B6N	4																								Skida1	ENSMUSG00000054074	ENSG00000180592	SKIDA1		0.911645	0.955056	0.121358	0.911645	0.911645	0.911645
Slamf9	Slamf9tm1b(EUCOMM)Wtsi	wt v hom	B6N	4																								Slamf9			SLAMF9		0.911645	0.955056	0.86973	0.911645	0.911645	0.911645
Slc1a4	Slc1a4tm1e(KOMP)Wtsi	wt v hom	B6N	4																								Slc1a4	ENSMUSG00000020142	ENSG00000115902	SLC1A4		0.911645	0.955056	0.86973	0.911645	0.911645	0.911645
Slc16a2	Slc16a2tm1a(KOMP)Wtsi	wt v hom	B6JTyr;B6N	6																								Slc16a2	ENSMUSG00000033965	ENSG00000147100	SLC16A2		0.871795	0.813022	0.871795	0.871795	0.871795	0.871795
Slc16a4	Slc16a4tm2e(EUCOMM)Wtsi	wt v hom	B6N	4																								Slc16a4	ENSMUSG00000027896	ENSG00000168679	SLC16A4		0.911645	0.955056	0.86973	0.911645	0.911645	0.911645
Slc16a6	Slc16a6tm1a(EUCOMM)Wtsi	wt v hom	B6N	4																								Slc16a6	ENSMUSG00000041920	ENSG00000108932	SLC16A6		0.911645	0.955056	0.86973	0.911645	0.911645	0.911645
Slc20a2	Slc20a2tm1a(EUCOMM)Wtsi	wt v hom	B6N	6																								Slc20a2	ENSMUSG00000037656	ENSG00000168575	SLC20A2		0.871795	0.934066	0.813022	0.871795	0.871795	0.0100181
Slc20a2	Slc20a2tm1a(EUCOMM)Wtsi	wt v het	B6N	4																								Slc20a2					0.911645	0.955056	0.86973	0.911645	0.911645	0.911645
Slc22a21	Slc22a21tm1a(KOMP)Wtsi	wt v hom	B6JTyr;B6N	9																								Slc22a21	ENSMUSG00000063652	ENSG00000197375	SLC22A5		0.816747	0.736848	0.816747	0.816747	0.816747	0.816747
Slc25a20	Slc25a20tm1a(EUCOMM)Wtsi	wt v het	B6N	4																								Slc25a20	ENSMUSG00000032602	ENSG00000178537	SLC25A20		0.911645	0.955056	0.86973	0.911645	0.911645	0.911645
Slc25a21	Slc25a21tm1a(KOMP)Wtsi	wt v hom	B6JTyr;B6N	14																								Slc25a21	ENSMUSG00000035472	ENSG00000183032	SLC25A21		3.94729e-16	2.29337e-13	3.94729e-16	3.09467e-14	1.22129e-12	1.22129e-12
Slc25a21	Slc25a21tm1b(KOMP)Wtsi	wt v hom	B6JTyr;B6N	9																								Slc25a21					0.146726	0.20297	0.146726	0.146726	0.146726	0.146726
Slc25a21	Slc25a21tm1c(KOMP)Wtsi	wt v hom	B6JTyr;B6N	5																								Slc25a21					0.816747	0.736848	0.816747	0.816747	0.816747	0.816747
Slc25a21	Slc25a21tm1d(KOMP)Wtsi	wt v hom	B6JTyr;B6N	5																								Slc25a21					0.891386	0.944444	0.840739	0.891386	0.891386	0.891386
Slc25a28	Slc25a28tm1b(EUCOMM)Wtsi	wt v hom	B6N	4																								Slc25a28	ENSMUSG00000040414	ENSG00000155287	SLC25A28		0.911645	0.955056	0.86973	0.911645	0.911645	0.911645
Slc25a29	Slc25a29tm1a(KOMP)Wtsi	wt v hom	B6JTyr;B6N	7																								Slc25a29	ENSMUSG00000021265	ENSG00000197119	SLC25A29		0.834502	0.761139	0.834502	0.834502	0.834502	0.834502
Slc25a30	Slc25a30tm1a(EUCOMM)Wtsi	wt v hom	B6N	4																								Slc25a30	ENSMUSG00000022003	ENSG00000174032	SLC25A30		0.911645	0.955056	0.86973	0.911645	0.911645	0.911645
Slc25a4	Slc25a4tm1a(EUCOMM)Wtsi	wt v hom	B6N	4																								Slc25a4	ENSMUSG00000031633	ENSG00000151729	SLC25A4		0.911645	0.955056	0.86973	0.911645	0.911645	0.911645
Slc25a43	Slc25a43tm1a(EUCOMM)Wtsi	wt v hemi M	B6N	5																								Slc25a43	ENSMUSG00000037636	ENSG00000077713	SLC25A43		0.891386	0.840739	0.891386	0.891386	0.891386	0.891386
Slc25a43	Slc25a43tm1a(EUCOMM)Wtsi	wt v hom F	B6N	5																								Slc25a43					0.891386	0.840739	0.891386	0.891386	0.891386	0.891386
Slc30a8	Slc30a8tm1a(KOMP)Wtsi	wt v hom	B6N	4																								Slc30a8	ENSMUSG00000022315	ENSG00000164756	SLC30A8		0.911645	0.86973	0.911645	0.911645	0.911645	0.911645
Slc35f1	Slc35f1tm1a(KOMP)Wtsi	wt v hom	B6JTyr;B6N	4																								Slc35f1	ENSMUSG00000038602	ENSG00000196376	SLC35F1		0.911645	0.86973	0.911645	0.911645	0.911645	0.911645
Slc38a2	Slc38a2tm1a(KOMP)Wtsi	wt v het	B6N	4																								Slc38a2	ENSMUSG00000022462	ENSG00000134294	SLC38A2		0.911645	0.955056	0.86973	0.911645	0.911645	0.911645
Slc38a10	Slc38a10tm3a(EUCOMM)Wtsi	wt v hom	B6N	8																								Slc38a10	ENSMUSG00000061306	ENSG00000157637	SLC38A10		0.146726	0.20297	0.146726	0.146726	0.146726	0.146726
Slc38a10	Slc38a10tm3a(EUCOMM)Wtsi	wt v hom	B6N	5																								Slc38a10					0.891386	0.944444	0.840739	0.891386	0.891386	0.891386
Slc41a3	Slc41a3tm1a(KOMP)Wtsi	wt v hom	B6JTyr;B6N	5																								Slc41a3	ENSMUSG00000030089	ENSG00000114544	SLC41A3		0.891386	0.840739	0.891386	0.891386	0.891386	0.891386
Slc44a5	Slc44a5tm1a(KOMP)Wtsi	wt v hom	B6N	4																								Slc44a5	ENSMUSG00000028360	ENSG00000137968	SLC44A5		0.911645	0.86973	0.911645	0.911645	0.911645	0.911645
Slc5a2	Slc5a2tm1a(KOMP)Wtsi	wt v hom	B6JTyr;B6N	7																								Slc5a2	ENSMUSG00000030781	ENSG00000140675	SLC5A2		0.132664	0.185581	0.132664	0.132664	0.852843	0.852843
Slc5a6	Slc5a6tm1a(EUCOMM)Wtsi	wt v het	B6N	7																								Slc5a6	ENSMUSG00000006641	ENSG00000138074	SLC5A6		0.852843	0.786511	0.852843	0.852843	0.852843	0.852843
Slc5a7	Slc5a7tm1a(KOMP)Wtsi	wt v het	B6N	4																								Slc5a7	ENSMUSG00000023945	ENSG00000115665	SLC5A7		0.911645	0.955056	0.86973	0.911645	0.911645	0.911645
Slc9a3r2	Slc9a3r2tm1a(EUCOMM)Wtsi	wt v hom	B6N	6																								Slc9a3r2			SLC9A3R2		0.871795	0.0622711	0.1663	0.871795	0.871795	0.871795
Slc9a8	Slc9a8tm1a(KOMP)Wtsi	wt v hom	B6JTyr;B6N	4																								Slc9a8	ENSMUSG00000039463	ENSG00000197818	SLC9A8		0.911645	0.86973	0.911645	0.911645	0.911645	0.911645
Slco2b1	Slco2b1tm1a(KOMP)Wtsi	wt v hom	B6N	4																								Slco2b1	ENSMUSG00000030737	ENSG00000137491	SLCO2B1		0.911645	0.86973	0.911645	0.911645	0.911645	0.911645
Slitrk4	Slitrk4tm1b(KOMP)Wtsi	wt v hom	B6N	4																								Slitrk4	ENSMUSG00000046699	ENSG00000179542	SLITRK4		0.911645	0.955056	0.86973	0.911645	0.911645	0.911645
Slu7	Slu7tm1a(KOMP)Wtsi	wt v het	B6N	4																								Slu7	ENSMUSG00000020409	ENSG00000164609	SLU7		0.911645	0.955056	0.86973	0.911645	0.911645	0.911645
Slx4	Btbd12tm1a(EUCOMM)Wtsi	wt v hom	B6JTyr;B6N	5																								Slx4	ENSMUSG00000039738	ENSG00000188827	SLX4		0.891386	0.840739	0.891386	0.891386	0.891386	0.891386
Slx4ip	Slx4iptm1a(EUCOMM)Wtsi	wt v hom	B6N	4																								Slx4ip	ENSMUSG00000027281	ENSG00000149346	SLX4IP		0.911645	0.955056	0.86973	0.911645	0.911645	0.911645
Smarcal1	Smarcal1tm1a(EUCOMM)Wtsi	wt v hom	B6N	5																								Smarcal1	ENSMUSG00000039354	ENSG00000138375	SMARCAL1		0.891386	0.840739	0.891386	0.101294	0.891386	0.891386
Smc3	Smc3tm1a(EUCOMM)Wtsi	wt v het	B6JTyr;B6N	7																								Smc3	ENSMUSG00000024974	ENSG00000108055	SMC3		0.132664	0.185581	0.132664	0.132664	0.132664	0.852843
Smpd4	Smpd4tm2b(KOMP)Wtsi	wt v het	B6N	4																								Smpd4	ENSMUSG00000005899	ENSG00000136699	SMPD4		0.911645	0.0434116	0.86973	0.911645	0.911645	0.911645
Sms	Smstm1a(EUCOMM)Wtsi	wt v het F	B6JTyr;B6N	7																								Sms	ENSMUSG00000071708	ENSG00000102172	SMS		0.852843	0.786511	0.852843	0.852843	0.852843	0.852843
Sms	Smstm1a(EUCOMM)Wtsi	wt v hemi M	B6JTyr;B6N	5																								Sms					0.891386	0.144955	0.891386	0.891386	0.891386	0.891386
Smyd2	Smyd2tm2a(KOMP)Wtsi	wt v hom	B6JTyr;B6N	6																								Smyd2	ENSMUSG00000026603	ENSG00000143499	SMYD2		0.786511	0.786511	0.132664	0.852843	0.786511	0.185581
Smyd3	Smyd3tm2a(KOMP)Wtsi	wt v hom	B6JTyr;B6N	4																								Smyd3	ENSMUSG00000055067	ENSG00000185420	SMYD3		0.911645	0.86973	0.911645	0.911645	0.911645	0.911645
Smyd4	Smyd4tm2a(EUCOMM)Wtsi	wt v hom	B6JTyr;B6N	4																								Smyd4	ENSMUSG00000018809	ENSG00000186532	SMYD4		0.911645	0.121358	0.911645	0.0838294	0.911645	0.911645
Smyd5	Smyd5tm1a(EUCOMM)Wtsi	wt v hom	B6JTyr;B6N	5																								Smyd5	ENSMUSG00000033706	ENSG00000135632	SMYD5		0.840739	0.840739	0.891386	0.891386	0.840739	0.840739
Smyd5	Smyd5tm1a(EUCOMM)Wtsi	wt v hom	B6N	4																								Smyd5					0.0838294	0.955056	0.86973	0.911645	0.911645	0.911645
Snap29	Snap29tm1a(EUCOMM)Wtsi	wt v het	B6N	7																								Snap29	ENSMUSG00000022765	ENSG00000099940	SNAP29		0.852843	0.185581	0.852843	0.852843	0.852843	0.852843
Snap47	Snap47tm1a(EUCOMM)Wtsi	wt v hom	B6N	4																								Snap47	ENSMUSG00000009894	ENSG00000143740	SNAP47		0.911645	0.955056	0.86973	0.911645	0.911645	0.911645
Snapc4	Snapc4tm1a(KOMP)Wtsi	wt v het	B6JTyr;B6N	4																								Snapc4	ENSMUSG00000036281	ENSG00000165684	SNAPC4		0.911645	0.86973	0.911645	0.911645	0.911645	0.911645
Snf8	Snf8tm2a(EUCOMM)Wtsi	wt v het	B6JTyr;B6N	5																								Snf8	ENSMUSG00000006058	ENSG00000159210	SNF8		0.911645	0.86973	0.911645	0.911645	0.911645	0.911645
Snip1	Snip1tm1a(EUCOMM)Wtsi	wt v het	B6JTyr;B6N	6																								Snip1	ENSMUSG00000050213	ENSG00000163877	SNIP1		0.813022	0.813022	0.871795	0.871795	0.813022	0.813022
Snx5	Snx5tm1a(KOMP)Wtsi	wt v hom	B6JTyr;B6N	4																								Snx5	ENSMUSG00000027423	ENSG00000089006	SNX5		0.911645	0.86973	0.911645	0.911645	0.911645	0.911645
Snx8	Snx8tm2a(EUCOMM)Hmgu	wt v hom	B6N	4																								Snx8			SNX8		0.911645	0.955056	0.86973	0.911645	0.911645	0.911645
Snx31	Snx31tm1a(KOMP)Wtsi	wt v hom	B6N	4																								Snx31	ENSMUSG00000013611	ENSG00000174226	SNX31		0.911645	0.955056	0.86973	0.911645	0.911645	0.911645
Socs7	Socs7tm3a(EUCOMM)Wtsi	wt v hom	B6JTyr;B6N	4																								Socs7	ENSMUSG00000038485	ENSG00000274211	SOCS7		0.911645	0.86973	0.911645	0.911645	0.911645	0.911645
Sparc	Sparctm2a(EUCOMM)Wtsi	wt v hom	B6JTyr;B6N	5																								Sparc	ENSMUSG00000018593	ENSG00000113140	SPARC		0.891386	0.840739	0.101294	0.101294	0.101294	0.891386
Spata25	Spata25tm1(KOMP)Wtsi	wt v hom	B6N	8																								Spata25	ENSMUSG00000017767	ENSG00000149634	SPATA25		0.146726	0.913978	0.20297	0.834502	0.834502	0.834502
Spink10	Spink10tm1a(KOMP)Wtsi	wt v hom	B6N	4																								Spink10	ENSMUSG00000044176				0.911645	0.955056	0.86973	0.911645	0.911645	0.911645
Spink14	Spink14tm1e(KOMP)Wtsi	wt v hom	B6N	4																								Spink14	ENSMUSG00000051050	ENSG00000196800	SPINK14		0.911645	0.955056	0.86973	0.911645	0.911645	0.911645
Spns2	Spns2tm1a(KOMP)Wtsi	wt v hom	B6JTyr;B6N	6									n/a															Spns2	ENSMUSG00000040447	ENSG00000183018	SPNS2		1.05016e-08	4.20065e-08	1.05016e-08	1.05016e-08	1.05016e-08	1.05016e-08
Spns2	Spns2tm1b(KOMP)Wtsi	wt v hom	B6JTyr;B6N	8									n/a															Spns2					8.83727e-11	9.81919e-12	4.41863e-10	8.83727e-11	8.83727e-11	8.83727e-11
Spopl	Spopltm1a(EUCOMM)Wtsi	wt v hom	B6N	5																								Spopl	ENSMUSG00000026771	ENSG00000144228	SPOPL		0.891386	0.0530587	0.840739	0.891386	0.891386	0.891386
Sptbn1	Sptbn1tm1a(EUCOMM)Wtsi	wt v het	B6JTyr;B6N	4																								Sptbn1	ENSMUSG00000020315	ENSG00000115306	SPTBN1		0.911645	0.86973	0.911645	0.911645	0.911645	0.911645
Sqle	Sqletm1a(EUCOMM)Wtsi	wt v het	B6N	6																								Sqle	ENSMUSG00000022351	ENSG00000104549	SQLE		0.871795	0.0622711	0.1663	0.871795	0.871795	0.117545
Sqstm1	Sqstm1tm1a(KOMP)Wtsi	wt v hom	B6JTyr;B6N	5																								Sqstm1	ENSMUSG00000015837	ENSG00000161011	SQSTM1		0.891386	0.840739	0.891386	0.891386	0.891386	0.891386
Src	Srctm1a(EUCOMM)Wtsi	wt v het	B6JTyr;B6N	4																								Src	ENSMUSG00000027646	ENSG00000197122	SRC		0.911645	0.86973	0.911645	0.911645	0.911645	0.911645
Srrm4	Srrm4tm1e(EUCOMM)Wtsi	wt v het	B6N	7																								Srrm4	ENSMUSG00000063919	ENSG00000139767	SRRM4		0.852843	0.923913	0.786511	0.852843	0.852843	0.132664
Srrm4	Srrm4tm1e(EUCOMM)Wtsi	wt v hom	B6N	3											↓		↓											Srrm4					3.64511e-05	0.000774586	9.11278e-05	3.64511e-05	3.64511e-05	0.932602
Srsf4	Srsf4tm1a(EUCOMM)Wtsi	wt v hom	B6JTyr;B6N	6																								Srsf4	ENSMUSG00000028911	ENSG00000116350	SRSF4		0.871795	0.813022	0.871795	0.871795	0.871795	0.871795
Srsf7	Srsf7tm1a(EUCOMM)Wtsi	wt v het	B6N	8							20dB																	Srsf7	ENSMUSG00000024097	ENSG00000115875	SRSF7		0.146726	0.913978	0.761139	0.834502	0.017118	0.000109282		?????????
Ssbp1	Ssbp1tm1a(KOMP)Wtsi	wt v het	B6N	5																								Ssbp1	ENSMUSG00000029911	ENSG00000106028	SSBP1		0.911645	0.955056	0.86973	0.911645	0.911645	0.911645
Ssr2	Ssr2tm1b(EUCOMM)Wtsi	wt v het	B6N	4																								Ssr2	ENSMUSG00000041355	ENSG00000163479	SSR2		0.911645	0.955056	0.86973	0.911645	0.911645	0.0838294
St18	St18tm1a(KOMP)Wtsi	wt v hom	B6N	6																								St18	ENSMUSG00000033740	ENSG00000147488	ST18		0.00698578	0.840739	0.00698578	0.101294	0.891386	0.891386
Stard13	Stard13tm1a(KOMP)Wtsi	wt v hom	B6JTyr;B6N	7																								Stard13	ENSMUSG00000016128	ENSG00000133121	STARD13		0.852843	0.786511	0.852843	0.852843	0.852843	0.852843
Stard5	Stard5tm1a(KOMP)Wtsi	wt v hom	B6JTyr;B6N	4																								Stard5	ENSMUSG00000046027	ENSG00000172345	STARD5		0.911645	0.121358	0.0838294	0.0838294	0.911645	0.911645
Stard6	Stard6tm1a(KOMP)Wtsi	wt v hom	B6N	4																								Stard6	ENSMUSG00000079608	ENSG00000174448	STARD6		0.911645	0.86973	0.911645	0.911645	0.911645	0.911645
Stard8	Stard8tm1a(EUCOMM)Wtsi	wt v hemi M	B6N	4																								Stard8	ENSMUSG00000031216	ENSG00000130052	STARD8		0.911645	0.955056	0.86973	0.911645	0.911645	0.0838294
Stard8	Stard8tm1b(EUCOMM)Wtsi	wt v hemi M	B6N	4																								Stard8					0.911645	0.955056	0.86973	0.911645	0.0838294	0.911645
Stau2	Stau2tm1a(EUCOMM)Wtsi	wt v hom	B6N	4																								Stau2			STAU2		0.911645	0.955056	0.86973	0.911645	0.911645	0.911645
Stk32a	Stk32atm1a(EUCOMM)Wtsi	wt v hom	B6N	7																								Stk32a	ENSMUSG00000039954	ENSG00000169302	STK32A		0.852843	0.786511	0.852843	0.852843	0.852843	0.852843
Stk39	Stk39tm1a(EUCOMM)Wtsi	wt v hom	B6N	5																								Stk39	ENSMUSG00000027030	ENSG00000198648	STK39		0.891386	0.840739	0.891386	0.891386	0.891386	0.891386
Stxbp4	Stxbp4tm1a(EUCOMM)Wtsi	wt v hom	B6N	6																								Stxbp4	ENSMUSG00000020546	ENSG00000166263	STXBP4		0.871795	0.934066	0.1663	0.871795	0.871795	0.117545
Stx8	Stx8tm3a(EUCOMM)Wtsi	wt v hom	B6JTyr;B6N	4																								Stx8	ENSMUSG00000020903	ENSG00000170310	STX8		0.911645	0.86973	0.911645	0.911645	0.911645	0.911645
Sult1c1	Sult1c1tm1b(KOMP)Wtsi	wt v hom	B6N	4																								Sult1c1	ENSMUSG00000023943	ENSG00000196228	SULT1C3		0.911645	0.955056	0.86973	0.911645	0.911645	0.911645
Supt3	Supt3tm1a(EUCOMM)Hmgu	wt v het	B6N	4																								Supt3	ENSMUSG00000038954	ENSG00000196284	SUPT3H		0.911645	0.955056	0.86973	0.911645	0.911645	0.911645
Supt5	Supt5tm2a(KOMP)Wtsi	wt v het	B6N	4																								Supt5	ENSMUSG00000003435	ENSG00000196235	SUPT5H		0.911645	0.955056	0.86973	0.911645	0.911645	0.911645
Supt7l	Supt7ltm1a(EUCOMM)Wtsi	wt v het	B6N	4																								Supt7l	ENSMUSG00000053134	ENSG00000119760	SUPT7L		0.911645	0.86973	0.911645	0.911645	0.911645	0.911645
Supv3l1	Supv3l1tm1a(EUCOMM)Wtsi	wt v het	B6JTyr;B6N	5													↓											Supv3l1	ENSMUSG00000020079	ENSG00000156502	SUPV3L1		0.891386	0.144955	0.00698578	0.101294	0.891386	0.891386
Suv420h1	Suv420h1tm1a(KOMP)Wtsi	wt v het	B6JTyr;B6N	4																								Suv420h1	ENSMUSG00000045098	ENSG00000110066	SUV420H1		0.911645	0.86973	0.911645	0.911645	0.911645	0.911645
Suv420h1	Suv420h1tm1a(KOMP)Wtsi	wt v hom	B6JTyr;B6N	3																	↑	↑			↑			Suv420h1					0.932602	0.900069	0.932602	0.932602	0.932602	0.932602
Sympk	Sympktm1a(EUCOMM)Wtsi	wt v het	B6JTyr;B6N	4																								Sympk	ENSMUSG00000023118	ENSG00000125755	SYMPK		0.911645	0.86973	0.911645	0.911645	0.911645	0.911645
Synj2	Synj2tm1a(EUCOMM)Wtsi	wt v hom	B6N	4																								Synj2	ENSMUSG00000023805	ENSG00000078269	SYNJ2		0.852843	0.786511	0.852843	0.852843	0.852843	0.852843
Syt1	Syt1tm1a(EUCOMM)Wtsi	wt v het	B6N	4																								Syt1	ENSMUSG00000035864	ENSG00000067715	SYT1		0.911645	0.955056	0.121358	0.911645	0.0838294	0.911645
Syt16	Syt16tm1a(EUCOMM)Wtsi	wt v hom	B6N	4																								Syt16	ENSMUSG00000044912	ENSG00000139973	SYT16		0.911645	0.955056	0.86973	0.911645	0.911645	0.911645
Sytl1	Sytl1tm1a(KOMP)Wtsi	wt v hom	B6JTyr;B6N	4																								Sytl1	ENSMUSG00000028860	ENSG00000142765	SYTL1		0.911645	0.86973	0.911645	0.911645	0.911645	0.911645
Tatdn3	Tatdn3tm1a(EUCOMM)Wtsi	wt v hom	B6N	5																								Tatdn3	ENSMUSG00000026632	ENSG00000203705	TATDN3		0.891386	0.944444	0.144955	0.891386	0.891386	0.891386
Tatdn3	Tatdn3tm1b(EUCOMM)Wtsi	wt v hom	B6N	8																								Tatdn3					0.834502	0.913978	0.761139	0.834502	0.834502	0.834502
Tbc1d10a	Tbc1d10atm2a(EUCOMM)Wtsi	wt v hom	B6JTyr;B6N	4																								Tbc1d10a	ENSMUSG00000034412	ENSG00000099992	TBC1D10A		0.911645	0.86973	0.911645	0.0838294	0.911645	0.911645
Tbc1d22a	Tbc1d22atm1b(KOMP)Wtsi	wt v hom	B6N	4																								Tbc1d22a	ENSMUSG00000051864	ENSG00000054611	TBC1D22A		0.911645	0.955056	0.86973	0.911645	0.911645	0.911645
Tceal5	Tceal5tm1a(KOMP)Wtsi	wt v hemi M	B6N	4																								Tceal5	ENSMUSG00000054034	ENSG00000204065	TCEAL5		0.911645	0.955056	0.86973	0.911645	0.911645	0.911645
Tceal5	Tceal5tm1b(KOMP)Wtsi	wt v hemi M	B6N	4																								Tceal5					0.911645	0.955056	0.86973	0.911645	0.911645	0.911645
Tcf4	Tcf4tm1a(EUCOMM)Wtsi	wt v het	B6N	4																								Tcf4	ENSMUSG00000053477	ENSG00000196628	TCF4		0.911645	0.955056	0.86973	0.911645	0.911645	0.911645
Tcf7l1	Tcf7l1tm1a(EUCOMM)Wtsi	wt v het	B6JTyr;B6N	4																								Tcf7l1	ENSMUSG00000055799	ENSG00000152284	TCF7L1		0.911645	0.86973	0.911645	0.911645	0.911645	0.911645
Tcf7l2	Tcf7l2tm1a(EUCOMM)Wtsi	wt v het	B6N	4																								Tcf7l2	ENSMUSG00000024985	ENSG00000148737	TCF7L2		0.911645	0.955056	0.86973	0.911645	0.911645	0.911645
Tchp	Tchptm1a(EUCOMM)Wtsi	wt v hom	B6N	4																								Tchp	ENSMUSG00000002486	ENSG00000139437	TCHP		0.911645	0.955056	0.86973	0.911645	0.911645	0.911645
Tcp11	Tcp11tm1a(EUCOMM)Wtsi	wt v hom	B6N	6																								Tcp11	ENSMUSG00000062859	ENSG00000124678	TCP11		0.117545	0.0622711	0.1663	0.117545	0.117545	0.117545
Tcte1	Tcte1tm1a(KOMP)Wtsi	wt v hom	B6N	4																								Tcte1	ENSMUSG00000023949	ENSG00000146221	TCTE1		0.911645	0.955056	0.86973	0.911645	0.911645	0.911645
Tctex1d2	Tctex1d2tm1e(EUCOMM)Wtsi	wt v hom	B6N	4																								Tctex1d2	ENSMUSG00000014075	ENSG00000213123	TCTEX1D2		0.911645	0.955056	0.86973	0.911645	0.911645	0.0838294
Tead3	Tead3tm1a(EUCOMM)Wtsi	wt v hom	B6N	4																								Tead3	ENSMUSG00000002249	ENSG00000007866	TEAD3		0.911645	0.955056	0.86973	0.911645	0.911645	0.911645
Tet1	Tet1tm1a(KOMP)Wtsi	wt v het	B6N	4																								Tet1	ENSMUSG00000047146	ENSG00000138336	TET1		0.911645	0.955056	0.86973	0.911645	0.911645	0.911645
Tex38	Tex38tm1a(KOMP)Wtsi	wt v hom	B6N	4																								Tex38	ENSMUSG00000044556	ENSG00000186118	TEX38		0.911645	0.955056	0.86973	0.911645	0.911645	0.911645
Tff1	Tff1tm1a(EUCOMM)Wtsi	wt v hom	B6N	6																								Tff1	ENSMUSG00000024032	ENSG00000160182	TFF1		0.871795	0.934066	0.813022	0.871795	0.871795	0.871795
Tgfb1i1	Tgfb1i1tm1b(KOMP)Wtsi	wt v hom	B6N	7																								Tgfb1i1	ENSMUSG00000108631	ENSG00000140682	TGFB1I1		0.852843	0.923913	0.786511	0.852843	0.852843	0.852843
Tgm6	Tgm6tm1a(KOMP)Wtsi	wt v hom	B6N	5																								Tgm6	ENSMUSG00000027403	ENSG00000166948	TGM6		0.101294	0.944444	0.840739	0.891386	0.891386	0.891386
Timeless	Timelesstm1b(EUCOMM)Hmgu	wt v het	B6N	4																								Timeless			TIMELESS		0.911645	0.955056	0.86973	0.911645	0.911645	0.911645
Timmdc1	Timmdc1tm1b(EUCOMM)Wtsi	wt v het	B6N	4																								Timmdc1	ENSMUSG00000002846	ENSG00000113845	TIMMDC1		0.891386	0.944444	0.144955	0.891386	0.891386	0.891386
Tk1	Tk1tm1Brd	wt v het	B6N	4																								Tk1	ENSMUSG00000025574	ENSG00000167900	TK1		0.911645	0.955056	0.86973	0.911645	0.911645	0.911645
Tm9sf4	Tm9sf4tm1a(KOMP)Wtsi	wt v hom	B6N	4																								Tm9sf4	ENSMUSG00000068040	ENSG00000101337	TM9SF4		0.117545	0.813022	0.871795	0.871795	0.871795	0.871795
Tm9sf4	Tm9sf4tm1a(KOMP)Wtsi	wt v hom	B6N	5																								Tm9sf4					0.891386	0.944444	0.840739	0.891386	0.891386	0.891386
Tmc1	Tmc1dn	het v hom	STOCK	6									n/a															Tmc1	ENSMUSG00000024749	ENSG00000165091	TMC1		0.00407925	0.00407925	0.00407925	0.00407925	0.00407925	0.00407925
Tmc3	Tmc3tm2b(KOMP)Wtsi	wt v homs	B6N	7																								Tmc3	ENSMUSG00000038540	ENSG00000188869	TMC3		0.852843	0.0710702	0.786511	0.132664	0.852843	0.852843
Tmc6	Tmc6tm1a(EUCOMM)Wtsi	wt v hom	B6N	5																								Tmc6	ENSMUSG00000025572	ENSG00000141524	TMC6		0.891386	0.840739	0.891386	0.891386	0.891386	0.891386
Tmem9	Tmem9tm1a(EUCOMM)Wtsi	wt v hom	B6N	4																								Tmem9	ENSMUSG00000026411	ENSG00000116857	TMEM9		0.911645	0.86973	0.911645	0.911645	0.911645	0.911645
Tmem18	Tmem18tm1b(EUCOMM)Wtsi	wt v hom	B6N	4																								Tmem18	ENSMUSG00000043061	ENSG00000151353	TMEM18		0.911645	0.955056	0.86973	0.911645	0.911645	0.911645
Tmem30a	Tmem30atm1a(KOMP)Wtsi	wt v het	B6N	4																								Tmem30a	ENSMUSG00000032328	ENSG00000112697	TMEM30A		0.891386	0.944444	0.840739	0.891386	0.891386	0.891386
Tmem37	Tmem37tm1a(EUCOMM)Wtsi	wt v hom	B6N	4																								Tmem37			TMEM241		0.911645	0.955056	0.86973	0.911645	0.911645	0.911645
Tmem42	Tmem42tm1b(KOMP)Wtsi	wt v hom	B6N	4																								Tmem42	ENSMUSG00000066233	ENSG00000169964	TMEM42		0.911645	0.955056	0.86973	0.911645	0.0838294	0.0838294
Tmem98	Tmem98tm1a(EUCOMM)Wtsi	wt v het	B6N	4																								Tmem98	ENSMUSG00000035413	ENSG00000006042	TMEM98		0.911645	0.86973	0.911645	0.911645	0.911645	0.911645
Tmem110	Tmem110tm2b(KOMP)Wts	wt v hom	B6N	6																								Tmem110	ENSMUSG00000006526	ENSG00000248592	TMEM110-MUSTN1		0.117545	0.0622711	0.1663	0.117545	0.117545	0.871795
Tmem126a	Tmem126atm1a(EUCOMM)Wtsi	wt v hom	B6N	4																								Tmem126a	ENSMUSG00000030615	ENSG00000171202	TMEM126A		0.911645	0.955056	0.121358	0.911645	0.911645	0.911645
Tmem127	Tmem127tm1(KOMP)Wtsi	wt v hom	B6N	4																								Tmem127	ENSMUSG00000034850	ENSG00000135956	TMEM127		0.911645	0.0434116	0.86973	0.911645	0.911645	0.911645
Tmem165	Tmem165tm1a(EUCOMM)Wtsi	wt v hom	B6JTyr;B6N	5																								Tmem165	ENSMUSG00000029234	ENSG00000134851	TMEM165		0.101294	0.144955	0.101294	0.101294	0.101294	0.891386
Tmem189	Tmem189tm1a(KOMP)Wtsi	wt v hom	B6JTyr;B6N	5													↓		↑	↑	↑	↑		↑	↑			Tmem189	ENSMUSG00000090213	ENSG00000240849	TMEM189		0.101294	0.840739	0.891386	0.891386	0.891386	0.891386
Tmem241	Tmem241tm1b(EUCOMM)Wtsi	wt v hom	B6N	4																								Tmem241					0.911645	0.955056	0.86973	0.911645	0.911645	0.911645
Tmem254b	Tmem254btm1a(KOMP)Wtsi	wt v hom	B6N	4																								Tmem254b	ENSMUSG00000021867	ENSG00000133678	TMEM254		0.911645	0.0434116	0.121358	0.911645	0.911645	0.911645
Tmod1	Tmod1tm1a(KOMP)Wtsi	wt v het	B6N	5																				↑				Tmod1	ENSMUSG00000028328	ENSG00000136842	TMOD1		0.891386	0.840739	0.891386	0.891386	0.891386	0.891386
Tmprss15	Tmprss15tm1a(KOMP)Wtsi	wt v hom	B6N	10																								Tmprss15	ENSMUSG00000022857	ENSG00000154646	TMPRSS15		0.799552	0.713579	0.799552	0.171947	0.171947	0.799552
Tnfaip1	Tnfaip1tm1a(EUCOMM)Wtsi/H	wt v hom	B6N	7																								Tnfaip1	ENSMUSG00000017615	ENSG00000109079	TNFAIP1		0.0134155	0.0253065	0.0134155	0.0134155	0.0134155	0.132664
Tnik	Tniktm3a(EUCOMM)Wtsi	wt v hom	B6N	5																								Tnik	ENSMUSG00000027692	ENSG00000154310	TNIK		0.891386	0.944444	0.840739	0.891386	0.891386	0.891386
Tomm20l	Tomm20ltm1a(EUCOMM)Wtsi	wt v hom	B6N	5																								Tomm20l	ENSMUSG00000021078	ENSG00000196860	TOMM20L		0.101294	0.944444	0.0134842	0.891386	0.891386	0.891386
Tomm20l	Tomm20ltm1b(EUCOMM)Wtsi	wt v hom	B6N	4																								Tomm20l					0.852843	0.923913	0.185581	0.852843	0.132664	0.852843
Top3b	Top3bgt(DC0348)SIGTR	wt v hom	OTHER	4																								Top3b	ENSMUSG00000022779	ENSG00000100038	TOP3B		0.0838294	0.86973	0.911645	0.911645	0.911645	0.0838294
Tpd52l2	Tpd52l2tm1a(KOMP)Wtsi	wt v hom	B6JTyr;B6N	4																								Tpd52l2	ENSMUSG00000000827	ENSG00000101150	TPD52L2		0.911645	0.86973	0.911645	0.911645	0.911645	0.911645
Tpi1	Tpi1tm1a(EUCOMM)Wtsi	wt v het	B6JTyr;B6N	4																								Tpi1	ENSMUSG00000023456	ENSG00000111669	TPI1		0.911645	0.86973	0.911645	0.911645	0.911645	0.911645
Tpm1	Tpm1tm1aWtsi	wt v het	129/SvEv	10	n/a								n/a															Tpm1	ENSMUSG00000032366	ENSG00000140416	TPM1		n/a	0.0352941	1	1	1	0.196078
Traf2	Traf2tm1a(EUCOMM)Wtsi	wt v het	B6N	4																								Traf2	ENSMUSG00000026942	ENSG00000127191	TRAF2		0.911645	0.955056	0.121358	0.911645	0.911645	0.911645
Traf3ip3	Traf3ip3tm1a(KOMP)Wtsi	wt v hom	B6N	11																								Traf3ip3	ENSMUSG00000037318	ENSG00000009790	TRAF3IP3		0.00385478	0.00878975	0.00385478	0.00385478	0.00385478	0.183231
Traf6	Traf6tm2a(EUCOMM)Wtsi	wt v het	B6N	4																								Traf6	ENSMUSG00000027164	ENSG00000175104	TRAF6		0.911645	0.955056	0.86973	0.911645	0.911645	0.911645
Trafd1	Trafd1tm1a(EUCOMM)Wtsi	wt v hom	B6JTyr;B6N	9																								Trafd1	ENSMUSG00000042726	ENSG00000135148	TRAFD1		0.117545	0.0191149	0.117545	0.0100181	0.871795	0.871795
Tram2	Tram2tm1a(KOMP)Wtsi	wt v hom	B6N	8																								Tram2	ENSMUSG00000041779	ENSG00000065308	TRAM2		8.83727e-11	8.34631e-10	4.41863e-10	8.83727e-11	8.83727e-11	6.59849e-09
Trappc9	Trappc9tm1a(EUCOMM)Wtsi	wt v hom	B6N	4																								Trappc9			TRAPPC9		0.911645	0.955056	0.121358	0.911645	0.911645	0.911645
Trappc10	Trappc10tm1b(KOMP)Wtsi	wt v hom	B6N	6																								Trappc10	ENSMUSG00000000374	ENSG00000160218	TRAPPC10		0.871795	0.0622711	0.1663	0.871795	0.871795	0.117545
Trem1	Trem1tm1(KOMP)Vlcg	wt v hom	B6N	4																								Trem1	ENSMUSG00000042265	ENSG00000124731	TREM1		0.911645	0.955056	0.86973	0.911645	0.911645	0.911645
Trex1	Trex1tm1(KOMP)Wtsi	wt v het	B6N	4																								Trex1	ENSMUSG00000049734	ENSG00000213689	TREX1		0.911645	0.86973	0.911645	0.911645	0.911645	0.911645
Trim17	Trim17tm1e(EUCOMM)Wtsi	wt v hom	B6N	4																								Trim17	ENSMUSG00000036964	ENSG00000162931	TRIM17		0.911645	0.955056	0.86973	0.911645	0.911645	0.911645
Trim21	Trim21em1Wtsi	wt v hom	B6N	6																								Trim21			TRIM21		0.871795	0.934066	0.813022	0.871795	0.871795	0.871795
Trim25	Trim25tm2b(EUCOMM)Hmgu	wt v hom	B6N	4																								Trim25			TRIM25		0.911645	0.955056	0.86973	0.911645	0.911645	0.911645
Trim29	Trim29tm1a(EUCOMM)Wtsi	wt v hom	B6N	4																								Trim29	ENSMUSG00000032013	ENSG00000137699	TRIM29		0.911645	0.955056	0.86973	0.911645	0.911645	0.911645
Trim29	Trim29tm1b(EUCOMM)Wtsi	wt v hom	B6N	4																								Trim29					0.911645	0.955056	0.00856642	0.0838294	0.911645	0.911645
Trim45	Trim45tm1aWtsi	wt v het	B6JTyr;B6N	4																								Trim45	ENSMUSG00000033233	ENSG00000134253	TRIM45		0.911645	0.86973	0.911645	0.0838294	0.911645	0.911645
Trim56	Trim56tm1a(EUCOMM)Wtsi	wt v hom	B6N	4																								Trim56	ENSMUSG00000043279	ENSG00000169871	TRIM56		0.911645	0.955056	0.86973	0.911645	0.911645	0.911645
Trim65	Trim65tm1b(KOMP)Wtsi	wt v hom	B6N	4																								Trim65	ENSMUSG00000054517	ENSG00000141569	TRIM65		0.911645	0.955056	0.86973	0.911645	0.911645	0.911645
Trim66	Trim66tm1a(EUCOMM)Wtsi	wt v hom	B6N	7																								Trim66	ENSMUSG00000031026	ENSG00000166436	TRIM66		0.852843	0.786511	0.852843	0.852843	0.852843	0.852843
Trmt2a	Trmt2atm2b(EUCOMM)Wtsi	wt v hom	B6N	5																								Trmt2a	ENSMUSG00000022721	ENSG00000099899	TRMT2A		0.891386	0.944444	0.840739	0.891386	0.891386	0.891386
Trmt10a	Trmt10atm1a(EUCOMM)Wtsi	wt v hom	B6N	8																								Trmt10a	ENSMUSG00000004127	ENSG00000145331	TRMT10A		0.834502	0.761139	0.146726	0.017118	0.834502	0.834502
Trp53rkb	Trp53rktm1a(EUCOMM)Wtsi	wt v hom	B6N	4																								Trp53rkb	ENSMUSG00000042854	ENSG00000172315	TP53RK		0.0838294	0.0434116	0.121358	0.911645	0.911645	0.911645
Trpc4ap	Trpc4aptm1a(KOMP)Wtsi	wt v het	B6JTyr;B6N	4																								Trpc4ap	ENSMUSG00000038324	ENSG00000100991	TRPC4AP		0.911645	0.86973	0.911645	0.911645	0.911645	0.911645
Trrap	Trraptm1a(EUCOMM)Wtsi	wt v het	B6JTyr;B6N	4																								Trrap	ENSMUSG00000045482	ENSG00000196367	TRRAP		0.911645	0.86973	0.911645	0.911645	0.911645	0.911645
Trub2	Trub2tm2a(EUCOMM)Wtsi	wt v het	B6N	4																								Trub2	ENSMUSG00000039826	ENSG00000167112	TRUB2		0.911645	0.955056	0.86973	0.911645	0.911645	0.911645
Tsfm	Tsfmtm1a(EUCOMM)Wtsi	wt v het	B6N	4																								Tsfm	ENSMUSG00000040521	ENSG00000123297	TSFM		0.911645	0.955056	0.86973	0.911645	0.911645	0.911645
Tsga14	Tsga14tm1a(EUCOMM)Wtsi	wt v hom	B6N	10																								Tsga14 / Cep41	ENSMUSG00000029790	ENSG00000106477	CEP41		0.00295752	0.713579	0.799552	0.799552	0.799552	0.0252313
Ttc39b	Ttc39btm1a(EUCOMM)Wtsi	wt v hom	B6	6																								Ttc39b	ENSMUSG00000038172	ENSG00000155158	TTC39B		0.813022	0.813022	0.871795	0.871795	0.813022	0.813022
Ttll3	Ttll3tm1a(EUCOMM)Wtsi	wt v hom	B6JTyr;B6N	5																								Ttll3	ENSMUSG00000030276	ENSG00000214021	TTLL3		0.871795	0.813022	0.871795	0.871795	0.871795	0.871795
Ttll4	Ttll4tm1a(EUCOMM)Wtsi/H	wt v hom	B6N	6																								Ttll4	ENSMUSG00000033257	ENSG00000135912	TTLL4		0.799552	0.713579	0.171947	0.799552	0.799552	0.799552
Ttll11	Ttll11tm1a(EUCOMM)Wtsi	wt v hom	B6N	4																								Ttll11	ENSMUSG00000026885	ENSG00000175764	TTLL11		0.911645	0.955056	0.86973	0.911645	0.911645	0.911645
Tuba3a	Tuba3atm1b(KOMP)Wtsi	wt v hom	B6N	4																								Tuba3a	ENSMUSG00000067702	ENSG00000075886	TUBA3D		0.911645	0.955056	0.86973	0.911645	0.911645	0.911645
Tuft1	Tuft1tm1a(KOMP)Wtsi	wt v hom	B6N	4																								Tuft1	ENSMUSG00000005968	ENSG00000143367	TUFT1		0.911645	0.955056	0.86973	0.911645	0.911645	0.911645
Twf1	Twf1tm1a(EUCOMM)Wtsi	wt v hom	B6N	4																								Twf1	ENSMUSG00000022451	ENSG00000151239	TWF1		0.911645	0.86973	0.911645	0.911645	0.911645	0.911645
Uba2	Uba2tm1a(KOMP)Wtsi	wt v het	B6JTyr;B6N	4																								Uba2	ENSMUSG00000052997	ENSG00000126261	UBA2		0.911645	0.86973	0.911645	0.911645	0.0838294	0.911645
Ubap1	Ubap1tm1a(EUCOMM)Wtsi	wt v het	B6JTyr;B6N	4																								Ubap1	ENSMUSG00000028437	ENSG00000165006	UBAP1		0.911645	0.121358	0.911645	0.0838294	0.911645	0.911645
Ubash3a	Ubash3atm1a(KOMP)Wtsi	wt v hom	B6N	4																								Ubash3a	ENSMUSG00000042345	ENSG00000160185	UBASH3A		0.911645	0.955056	0.86973	0.911645	0.911645	0.911645
Ube2d1	Ube2d1tm3e(EUCOMM)Wtsi	wt v hom	B6N	4																								Ube2d1	ENSMUSG00000019927	ENSG00000072401	UBE2D1		0.911645	0.955056	0.86973	0.911645	0.911645	0.911645
Ube3b	Ube3bGt(RRJ142)Byg	wt v het	CBACa;129P2	4																								Ube3b	ENSMUSG00000029577	ENSG00000151148	UBE3B		1	1	1	0.809524	0.32381	0.0766917
Ube3b	Ube3bGt(RRJ142)Byg	wt v hom	CBACa;129P2	2																								Ube3b					0.105263	1	0.105263	0.19883	0.19883	0.19883
Ubxn10	Ubxn10tm1b(EUCOMM)Wtsi	wt v hom	B6N	7																								Ubxn10	ENSMUSG00000043621	ENSG00000162543	UBXN10		0.852843	0.00473802	0.002424	0.852843	0.852843	0.0134155
Uck1	Uck1tm2a(KOMP)Wtsi	wt v hom	B6N	4																								Uck1	ENSMUSG00000002550	ENSG00000130717	UCK1		0.911645	0.86973	0.911645	0.911645	0.911645	0.911645
Uevld	Uevldtm1a(EUCOMM)Wtsi	wt v hom	B6N	4																								Uevld	ENSMUSG00000043262	ENSG00000151116	UEVLD		0.911645	0.955056	0.86973	0.911645	0.911645	0.911645
Ufl1	Ufl1tm1a(EUCOMM)Wtsi	wt v het	B6N	7																								Ufl1	ENSMUSG00000040359	ENSG00000014123	UFL1		0.852843	0.786511	0.852843	0.852843	0.852843	0.852843
Unk	Unktm1a(KOMP)Wtsi	wt v hom	B6N	6																								Unk			UNK		0.117545	0.934066	0.1663	0.871795	0.871795	0.0100181
Upb1	Upb1tm1a(EUCOMM)Wtsi	wt v hom	B6N	4																								Upb1			UPB1		0.911645	0.955056	0.121358	0.911645	0.911645	0.911645
Uri1	Uri1tm1a(EUCOMM)Wtsi	wt v hom	B6N	4																								Uri1	ENSMUSG00000030421	ENSG00000105176	URI1		0.911645	0.955056	0.86973	0.911645	0.911645	0.0838294
Ush1c	Ush1ctm1a(KOMP)Wtsi	wt v hom	B6N	6									n/a															Ush1c	ENSMUSG00000030838	ENSG00000006611	USH1C		1.05016e-08	1.50023e-09	4.20065e-08	1.05016e-08	1.05016e-08	1.05016e-08
Ushbp1	Ushbp1tm1a(EUCOMM)Wtsi	wt v hom	B6N	8																								Ushbp1	ENSMUSG00000034911	ENSG00000130307	USHBP1		0.834502	0.913978	0.761139	0.834502	0.834502	0.834502
Usp3	Usp3tm1a(EUCOMM)Wtsi	wt v hom	B6N	1																								Usp3	ENSMUSG00000032376	ENSG00000140455	USP3		0.976744	0.988372	0.965116	0.976744	0.976744	0.976744
Usp3	Usp3tm1a(EUCOMM)Wtsi	wt v het	B6N	4																								Usp3					0.911645	0.955056	0.86973	0.911645	0.911645	0.911645
Usp4	Usp4tm1a(EUCOMM)Wtsi	wt v hom	B6N	4																								Usp4	ENSMUSG00000032612	ENSG00000114316	USP4		0.871795	0.813022	0.871795	0.871795	0.871795	0.871795
Usp5	Usp5tm1a(EUCOMM)Hmgu	wt v het	B6N	4																								Usp5	ENSMUSG00000038429	ENSG00000111667	USP5		0.911645	0.955056	0.86973	0.911645	0.911645	0.911645
Usp11	Usp11tm1(KOMP)Wtsi	wt v hom	B6N	4																								Usp11	ENSMUSG00000031066	ENSG00000102226	USP11		0.911645	0.955056	0.121358	0.911645	0.911645	0.911645
Usp20	Usp20tm1a(EUCOMM)Hmgu	wt v hom	B6N	4																								Usp20	ENSMUSG00000026854	ENSG00000136878	USP20		0.911645	0.955056	0.86973	0.911645	0.911645	0.911645
Usp21	Usp21tm1a(EUCOMM)Wtsi	wt v hom	B6N	4																								Usp21	ENSMUSG00000053483	ENSG00000143258	USP21		0.911645	0.955056	0.86973	0.911645	0.911645	0.911645
Usp22	Usp22tm1a(KOMP)Wtsi	wt v het	B6N	4																								Usp22	ENSMUSG00000042506	ENSG00000124422	USP22		0.911645	0.955056	0.86973	0.911645	0.911645	0.911645
Usp24	Usp24tm1a(KOMP)Wtsi	wt v hom	B6N	4																								Usp24	ENSMUSG00000028514	ENSG00000162402	USP24		0.911645	0.0434116	0.121358	0.911645	0.911645	0.911645
Usp30	Usp30tm2b(EUCOMM)Hmgu	wt v hom	B6N	4																								Usp30	ENSMUSG00000029592	ENSG00000135093	USP30		0.911645	0.955056	0.86973	0.911645	0.911645	0.911645
Usp33	Usp33tm1a(EUCOMM)Wtsi	wt v hom	B6N	8																								Usp33	ENSMUSG00000025437	ENSG00000077254	USP33		0.146726	0.761139	0.146726	0.146726	0.146726	0.834502
Usp37	Usp37em1Wtsi	wt v het	B6N	4																								Usp37			USP37		0.911645	0.955056	0.121358	0.911645	0.911645	0.911645
Usp42	Usp42tm2a(EUCOMM)Wtsi	wt v hom	B6JTyr;B6N	10							20dB				↓		↓											Usp42	ENSMUSG00000051306	ENSG00000106346	USP42		0.171947	0.713579	0.799552	0.799552	0.799552	0.00295752		?????????
Vamp3	Vamp3tm2b(EUCOMM)Wtsi	wt v hom	B6N	7																								Vamp3			VAMP3		0.132664	0.923913	0.185581	0.852843	0.852843	0.852843
Vangl1	Vangl1tm1a(KOMP)Wtsi	wt v het	B6N	4																								Vangl1	ENSMUSG00000027860	ENSG00000173218	VANGL1		0.911645	0.86973	0.911645	0.911645	0.911645	0.911645
Vangl1	Vangl1tm1a(KOMP)Wtsi	wt v hom	B6N	5																								Vangl1					0.891386	0.144955	0.101294	0.101294	0.891386	0.891386
Vps13a	Vps13atm1b(EUCOMM)Wtsi	wt v hom	B6N	6																								Vps13a	ENSMUSG00000046230	ENSG00000197969	VPS13A		0.117545	0.934066	0.813022	0.871795	0.871795	0.871795
Vps33b	Vps33btm1a(EUCOMM)Wtsi	wt v het	B6N	4																								Vps33b	ENSMUSG00000030534	ENSG00000184056	VPS33B		0.911645	0.955056	0.121358	0.911645	0.911645	0.911645
Vps51	Vps51tm1a(KOMP)Wtsi	wt v het	B6N	6																								Vps51	ENSMUSG00000024797	ENSG00000149823	VPS51		0.117545	0.0622711	0.813022	0.871795	0.117545	0.871795
Vps53	Vps53tm1a(KOMP)Wtsi	wt v het	B6N	4																								Vps53	ENSMUSG00000017288	ENSG00000141252	VPS53		0.911645	0.955056	0.86973	0.911645	0.911645	0.911645
Vps72	Vps72tm1a(EUCOMM)Wtsi	wt v het	B6N	6																								Vps72	ENSMUSG00000008958	ENSG00000163159	VPS72		0.117545	0.934066	0.0191149	0.871795	0.117545	0.871795
Vwa3a	Vwa3atm1b(KOMP)Wtsi	wt v hom	B6N	4																								Vwa3a	ENSMUSG00000030889	ENSG00000175267	VWA3A		0.911645	0.0434116	0.00856642	0.0838294	0.911645	0.911645
Vwa5b1	Vwa5b1tm1a(KOMP)Wtsi	wt v hom	B6N	5																								Vwa5b1	ENSMUSG00000028753	ENSG00000158816	VWA5B1		0.891386	0.840739	0.891386	0.891386	0.891386	0.891386
Wbp2	Wbp2tm1a(EUCOMM)Wtsi	wt v hom	B6N	14													↓		↑									Wbp2	ENSMUSG00000034341	ENSG00000132471	WBP2		0.212434	0.2755	0.735931	0.00106306	1.22129e-12	3.94729e-16
Wbp5	Wbp5tm1a(KOMP)Wtsi	wt v hemi M	B6N	4																								Wbp5	ENSMUSG00000042712	ENSG00000185222	WBP5		0.911645	0.955056	0.121358	0.911645	0.911645	0.911645
Wdr3	Wdr3tm1a(KOMP)Wtsi	wt v het	B6N	4																								Wdr3	ENSMUSG00000033285	ENSG00000065183	WDR3		0.911645	0.86973	0.911645	0.911645	0.911645	0.0838294
Wdr37	Wdr37tm1a(KOMP)Wtsi	wt v hom	B6N	4																								Wdr37	ENSMUSG00000021147	ENSG00000047056	WDR37		0.911645	0.955056	0.86973	0.911645	0.911645	0.911645
Wdr47	Wdr47tm1a(EUCOMM)Wtsi	het v hom	B6JTyr;B6N	4																								Wdr47	ENSMUSG00000040389	ENSG00000085433	WDR47		0.911645	0.00856642	0.0838294	0.911645	0.911645	0.911645
Wdr89	Wdr89tm1a(KOMP)Wtsi	wt v hom	B6N	4																								Wdr89	ENSMUSG00000045690	ENSG00000140006	WDR89		0.891386	0.944444	0.840739	0.891386	0.891386	0.891386
Wdtc1	Wdtc1tm1a(KOMP)Wtsi	wt v hom	B6N	7																								Wdtc1	ENSMUSG00000037622	ENSG00000142784	WDTC1		5.84095e-05	0.923913	0.0253065	5.84095e-05	5.84095e-05	5.84095e-05
Wfikkn2	Wfikkn2tm1b(EUCOMM)Wtsi	wt v hom	B6N	3																								Wfikkn2			WFIKKN2		0.932602	0.965909	0.900069	0.932602	0.932602	0.932602
Whrn	Whrnwi	het v hom	STOCK	5									n/a															Whrn	ENSMUSG00000039137	ENSG00000095397	DFNB31		0.002997	0.002997	0.002997	0.002997	0.002997	0.0004995
Whrn	Whrntm1a(EUCOMM)Wtsi	wt v hom	B6N	11																	↓	↓		↓	↓			Whrn					1.36072e-13	8.84469e-13	1.36072e-13	1.36072e-13	1.36072e-13	1.36072e-13
Wnt3	Wnt3tm2a(EUCOMM)Wtsi	wt v het	B6N	6																								Wnt3	ENSMUSG00000000125	ENSG00000108379	WNT3		0.871795	0.934066	0.813022	0.871795	0.871795	0.871795
Wnt16	Wnt16tm2b(EUCOMM)Wtsi	wt v het	B6N	4																								Wnt16	ENSMUSG00000029671	ENSG00000002745	WNT16		0.911645	0.955056	0.86973	0.911645	0.911645	0.911645
Wrap53	Wrap53tm1b(EUCOMM)Wtsi	wt v het	B6N	4																								Wrap53	ENSMUSG00000041346	ENSG00000141499	WRAP53		0.911645	0.955056	0.86973	0.911645	0.911645	0.911645
Xbp1	Xbp1tm1a(EUCOMM)Wtsi/Ics	wt v het	B6N	4																								Xbp1	ENSMUSG00000020484	ENSG00000100219	XBP1		0.911645	0.955056	0.86973	0.911645	0.0838294	0.911645
Xkrx	Xkrxtm1b(EUCOMM)Wtsi	wt v hemi M	B6N	4																								Xkrx			XKRX		0.911645	0.955056	0.86973	0.911645	0.911645	0.911645
Xndc1	Xndc1tm1a(EUCOMM)Wtsi	wt v hom	B6N	5																								Xndc1	ENSMUSG00000099481	ENSG00000254469	RP11-849H4.2		0.891386	0.944444	0.840739	0.891386	0.891386	0.891386
Xpnpep1	Xpnpep1tm1a(KOMP)Wtsi	wt v hom	B6N	7																								Xpnpep1	ENSMUSG00000025027	ENSG00000108039	XPNPEP1		0.132664	0.00473802	0.185581	0.852843	0.852843	0.852843
Xpnpep1	Xpnpep1tm1a(KOMP)Wtsi	wt v het	B6N	4																								Xpnpep1					0.911645	0.955056	0.86973	0.911645	0.0838294	0.911645
Xxylt1	Xxylt1tm1a(EUCOMM)Hmgu	wt v hom	B6N	4																								Xxylt1	ENSMUSG00000047434	ENSG00000173950	XXYLT1		0.911645	0.955056	0.86973	0.911645	0.911645	0.911645
Ydjc	Ydjctm1(KOMP)Wtsi	wt v hom	B6N	4																								Ydjc	ENSMUSG00000041774	ENSG00000161179	YDJC		0.911645	0.955056	0.86973	0.911645	0.911645	0.911645
Yipf1	Yipf1tm1a(EUCOMM)Wtsi	wt v hom	B6JTyr;B6N	5																								Yipf1	ENSMUSG00000057375	ENSG00000058799	YIPF1		0.891386	0.840739	0.891386	0.891386	0.891386	0.891386
Yipf7	Yipf7tm1e(KOMP)Wtsi	wt v hom	B6N	4																								Yipf7	ENSMUSG00000029158	ENSG00000177752	YIPF7		0.911645	0.955056	0.86973	0.911645	0.911645	0.911645
Ypel4	Ypel4tm1a(EUCOMM)Wtsi	wt v hom	B6N	3																								Ypel4	ENSMUSG00000034059	ENSG00000166793	YPEL4		0.911645	0.955056	0.86973	0.911645	0.911645	0.911645
Ywhae	Ywhaetm1e(EUCOMM)Wtsi	wt v hom	"OTHER"	12							20dB				no baseline													Ywhae	ENSMUSG00000020849	ENSG00000108953	YWHAE		1.41403e-12	1.19238e-13	3.22752e-10	5.50882e-11	5.50882e-11	5.70626e-06
Zbed5	Zbed5tm1b(EUCOMM)Wtsi	wt v hom	B6N	4																								Zbed5	ENSMUSG00000034173	ENSG00000221886	ZBED8		0.911645	0.955056	0.86973	0.911645	0.911645	0.911645
Zc3h14	Zc3h14tm1a(KOMP)Wtsi	wt v hom	B6N	4																								Zc3h14			ZC3H14		0.0838294	0.955056	0.121358	0.911645	0.911645	0.911645
Zc3hc1	Zc3hc1tm1a(KOMP)Wtsi	wt v hom	B6JTyr;B6N	6																								Zc3hc1	ENSMUSG00000039130	ENSG00000091732	ZC3HC1		0.0100181	0.0191149	0.871795	0.117545	0.871795	0.871795
Zcchc14	Zcchc14tm1a(KOMP)Wtsi	wt v het	B6N	4																								Zcchc14	ENSMUSG00000061410	ENSG00000140948	ZCCHC14		0.911645	0.955056	0.86973	0.911645	0.911645	0.911645
Zcchc14	Zcchc14tm1a(KOMP)Wtsi	wt v hom	B6N	3																								Zcchc14					0.932602	0.000774586	0.00453816	0.0650652	0.932602	0.932602		????????
Zfp84	Zfp84tm1b(KOMP)Wtsi	wt v hom	B6N	4																								Zfp84	ENSMUSG00000046185	ENSG00000196357	ZNF565		0.911645	0.955056	0.86973	0.911645	0.911645	0.911645
Zfp106	Zfp106tm1a(KOMP)Wtsi	wt v het	B6JTyr;B6N	4																								Zfp106	ENSMUSG00000027288	ENSG00000103994	ZNF106		0.911645	0.86973	0.911645	0.911645	0.911645	0.911645
Zfp182	Zfp182tm1a(KOMP)Wtsi	wt v hemi M	B6N	4																								Zfp182	ENSMUSG00000054737	ENSG00000147118	ZNF182		0.911645	0.955056	0.121358	0.911645	0.911645	0.911645
Zfp182	Zfp182tm1b(KOMP)Wtsi	wt v hemi M	B6N	4																								Zfp182					0.911645	0.955056	0.86973	0.911645	0.911645	0.911645
Zfp184	Zfp184tm1a(KOMP)Wtsi	wt v hom	B6	6																								Zfp184	ENSMUSG00000006720	ENSG00000096654	ZNF184		0.813022	0.813022	0.871795	0.871795	0.813022	0.0191149
Zfp239	Zfp239tm1b(KOMP)Wtsi	wt v hom	B6N	4																								Zfp239	ENSMUSG00000042097	ENSG00000196793	ZNF239		0.911645	0.955056	0.86973	0.911645	0.911645	0.911645
Zfp266	Zfp266tm1b(EUCOMM)Wtsi	wt v hom	B6N	4																								Zfp266	ENSMUSG00000060510	ENSG00000224689	ZNF812		0.911645	0.955056	0.86973	0.911645	0.911645	0.911645
Zfp287	Zfp287tm1b(EUCOMM)Wtsi	wt v hom	B6N	8																								Zfp287	ENSMUSG00000005267	ENSG00000141040	ZNF287		0.146726	0.913978	0.761139	0.834502	0.834502	0.017118
Zfp341	Zfp341tm1a(KOMP)Wtsi	wt v hom	B6N	4																								Zfp341					0.911645	0.955056	0.86973	0.911645	0.911645	0.911645
Zfp365	Zfp365tm1a(KOMP)Wtsi	wt v hom	B6N	4																								Zfp365	ENSMUSG00000037855	ENSG00000138311	ZNF365		0.911645	0.955056	0.86973	0.911645	0.911645	0.911645
Zfp367	Zfp367tm1a(KOMP)Wtsi	wt v hom	B6JTyr;B6N	6																								Zfp367	ENSMUSG00000044934	ENSG00000165244	ZNF367		0.891386	0.840739	0.891386	0.891386	0.891386	0.891386
Zfp408	Zfp408tm1b(EUCOMM)Wtsi	wt v hom	B6N	4																								Zfp408	ENSMUSG00000075040	ENSG00000175213	ZNF408		0.911645	0.955056	0.121358	0.911645	0.911645	0.911645
Zfp616	Zfp616tm1b(KOMP)Wtsi	wt v hom	B6N	4																								Zfp616	ENSMUSG00000069476	ENSG00000197608	ZNF841		0.911645	0.955056	0.86973	0.911645	0.911645	0.911645
Zfp658	Zfp658tm1b(EUCOMM)Wtsi	wt v hom	B6N	4																								Zfp658	ENSMUSG00000056592				0.911645	0.955056	0.86973	0.911645	0.911645	0.911645
Zfp719	Zfp719tm1a(EUCOMM)Wtsi	wt v hom	B6N	10											↓													Zfp719	ENSMUSG00000030469	ENSG00000105497	ZNF175		1.08858e-12	3.61704e-10	6.53146e-12	1.08858e-12	1.08858e-12	1.08858e-12
Zfp719	Zfp719tm1b(EUCOMM)Wtsi	wt v hom	B6N	11									n/a															Zfp719					1.36072e-13	1.13393e-14	8.84469e-13	1.36072e-13	1.36072e-13	1.36072e-13
Zfp763	Zfp763em1Wtsi	wt v hom	B6N	4																								Zfp763					0.911645	0.955056	0.86973	0.911645	0.911645	0.911645
Zfp791	Zfp791tm1a(KOMP)Wtsi	wt v hom	B6N	8																								Zfp791	ENSMUSG00000074194	ENSG00000173875	ZNF791		0.834502	0.913978	0.761139	0.834502	0.834502	0.834502
Zfp879	Zfp879tm2b(KOMP)Wtsi	wt v hom	B6N	4																								Zfp879	ENSMUSG00000044296	ENSG00000234284	ZNF879		0.911645	0.955056	0.86973	0.911645	0.911645	0.0838294
Zfyve20	Zfyve20tm1a(EUCOMM)Wtsi	wt v het	B6N	4																								Zfyve20 / Rbsn	ENSMUSG00000014550	ENSG00000131381	RBSN		0.911645	0.955056	0.121358	0.911645	0.911645	0.911645
Zfyve28	Zfyve28tm1b(EUCOMM)Wtsi	wt v hom	B6N	4																								Zfyve28	ENSMUSG00000037224	ENSG00000159733	ZFYVE28		0.911645	0.955056	0.86973	0.911645	0.911645	0.911645
Zscan2	Zscan2tm1a(KOMP)Wtsi	wt v hom	B6N	4																								Zscan2	ENSMUSG00000038797	ENSG00000176371	ZSCAN2		0.911645	0.0434116	0.86973	0.0838294	0.911645	0.911645
Zscan10	Zscan10tm2a(EUCOMM)Wtsi	wt v het	B6N	4																								Zscan10	ENSMUSG00000023902	ENSG00000130182	ZSCAN10		0.911645	0.955056	0.86973	0.0838294	0.911645	0.911645
Zkscan14	Zkscan14tm1a(EUCOMM)Wtsi	wt v het	B6N	8																								Zkscan14	ENSMUSG00000029627	ENSG00000160908	ZNF394		0.852843	0.786511	0.132664	0.852843	0.852843	0.852843
Zkscan17	Zkscan17tm1b(EUCOMM)Wtsi	wt v het	B6N	4																								Zkscan17	ENSMUSG00000020472	ENSG00000162714	ZNF496		0.911645	0.955056	0.121358	0.911645	0.911645	0.911645
Zmynd8	Zmynd8tm1a(EUCOMM)Wtsi	wt v het	B6JTyr;B6N	4																								Zmynd8	ENSMUSG00000039671	ENSG00000101040	ZMYND8		0.911645	0.86973	0.911645	0.911645	0.911645	0.911645
Zp1	Zp1tm1a(KOMP)Wtsi	wt v hom	B6N	7																								Zp1	ENSMUSG00000024734	ENSG00000149506	ZP1		0.852843	0.786511	0.132664	0.852843	0.852843	0.852843
Zranb1	Zranb1tm1a(EUCOMM)Hmgu	wt v hom	STOCK Zranb1<tm1a(EUCOMM)Hmgu>	4																								Zranb1	ENSMUSG00000030967	ENSG00000019995	ZRANB1		0.911645	0.955056	0.86973	0.911645	0.911645	0.911645
Zranb2	Zranb2tm1a(EUCOMM)Wtsi	wt v het	B6JTyr;B6N	6																								Zranb2	ENSMUSG00000028180	ENSG00000132485	ZRANB2		0.813022	0.813022	0.871795	0.117545	0.813022	0.813022
Zzz3	Zzz3tm1a(EUCOMM)Wtsi	wt v het	B6JTyr;B6N	6																								Zzz3	ENSMUSG00000039068	ENSG00000036549	ZZZ3		0.871795	0.813022	0.871795	0.871795	0.871795	0.871795
Pax9 (Slc25a21)	Slc25a21tm1a(KOMP)Wtsi	wt v hom	B6JTyr;B6N	14																								Pax9	ENSMUSG00000001497	ENSG00000198807	PAX9		3.94729e-16	2.29337e-13	3.94729e-16	3.09467e-14	1.22129e-12	1.22129e-12
