# Supplementary material for: Mouse screen reveals multiple new genes underlying mouse and human hearing loss
Source: PLoS Biol. 2019 Apr 11;17(4):e3000194. doi: 10.1371/journal.pbio.3000194 (PMC6459510; doi:10.1371/journal.pbio.3000194)
Supplement: S1 Data — (XLSX) [file pbio.3000194.s009.xlsx]

## Sheet: A-F. Wildtype Waveforms
WILDTYPE		Time(ms)	0dB SPL	Time(ms)	5dB SPL	Time(ms)	10dB SPL	Time(ms)	15dB SPL	Time(ms)	20dB SPL	Time(ms)	25dB SPL	Time(ms)	30dB SPL	Time(ms)	35dB SPL	Time(ms)	40dB SPL	Time(ms)	45dB SPL	Time(ms)	50dB SPL	Time(ms)	55dB SPL	Time(ms)	60dB SPL	Time(ms)	65dB SPL	Time(ms)	70dB SPL	Time(ms)	75dB SPL	Time(ms)	80dB SPL	Time(ms)	85dB SPL			Time(ms)	20dB SPL	Time(ms)	25dB SPL	Time(ms)	30dB SPL	Time(ms)	35dB SPL	Time(ms)	40dB SPL
WAVEFORM	CLICK	0	-0.0653966	0	4.83496	0	10.1861	0	15.1731	0	20.3611	0	24.5961	0	30.5891	0	34.7486	0	40.1708	0	44.8576	0	50.3313	0	55.2199	0	60.0633	0	65.0844	0	70.0711	0	75.3373	0	80.3823	0	84.7955		6kHz	0	20.0538	0	25.3851	0	29.8836	0	35.3639	0	39.6408
EXAMPLES	(dB scaled amplitude)	0.01024	-0.0851616	0.01024	4.83226	0.01024	10.1883	0.01024	15.194	0.01024	20.3625	0.01024	24.6056	0.01024	30.5627	0.01024	34.7364	0.01024	40.1728	0.01024	44.8567	0.01024	50.3429	0.01024	55.2166	0.01024	60.0649	0.01024	65.0948	0.01024	70.0495	0.01024	75.3291	0.01024	80.3781	0.01024	84.8069			0.01024	20.0562	0.01024	25.3741	0.01024	29.8742	0.01024	35.3536	0.01024	39.6329
		0.0204801	-0.11036	0.0204801	4.8377	0.0204801	10.189	0.0204801	15.2147	0.0204801	20.3591	0.0204801	24.6154	0.0204801	30.5338	0.0204801	34.7214	0.0204801	40.1822	0.0204801	44.8559	0.0204801	50.3495	0.0204801	55.2108	0.0204801	60.0691	0.0204801	65.0988	0.0204801	70.027	0.0204801	75.3165	0.0204801	80.374	0.0204801	84.8183			0.0204801	20.0658	0.0204801	25.3682	0.0204801	29.8699	0.0204801	35.3417	0.0204801	39.631
		0.0307201	-0.136128	0.0307201	4.84682	0.0307201	10.1891	0.0307201	15.2309	0.0307201	20.3534	0.0307201	24.6245	0.0307201	30.5067	0.0307201	34.7037	0.0307201	40.1996	0.0307201	44.8524	0.0307201	50.3553	0.0307201	55.2031	0.0307201	60.0796	0.0307201	65.099	0.0307201	70.0069	0.0307201	75.2988	0.0307201	80.3728	0.0307201	84.8267			0.0307201	20.0809	0.0307201	25.3636	0.0307201	29.8668	0.0307201	35.3309	0.0307201	39.6269
		0.0409601	-0.165672	0.0409601	4.86125	0.0409601	10.1916	0.0409601	15.2465	0.0409601	20.3457	0.0409601	24.6359	0.0409601	30.4785	0.0409601	34.6839	0.0409601	40.2179	0.0409601	44.8496	0.0409601	50.3591	0.0409601	55.1941	0.0409601	60.0902	0.0409601	65.0917	0.0409601	69.989	0.0409601	75.2766	0.0409601	80.3749	0.0409601	84.8342			0.0409601	20.1033	0.0409601	25.365	0.0409601	29.8672	0.0409601	35.3198	0.0409601	39.6291
		0.0512001	-0.195344	0.0512001	4.8805	0.0512001	10.1967	0.0512001	15.2572	0.0512001	20.3401	0.0512001	24.6452	0.0512001	30.4512	0.0512001	34.666	0.0512001	40.238	0.0512001	44.8448	0.0512001	50.3629	0.0512001	55.182	0.0512001	60.1088	0.0512001	65.0777	0.0512001	69.9769	0.0512001	75.2531	0.0512001	80.3813	0.0512001	84.8431			0.0512001	20.1271	0.0512001	25.3683	0.0512001	29.8674	0.0512001	35.3055	0.0512001	39.6301
		0.0614402	-0.225139	0.0614402	4.90361	0.0614402	10.2066	0.0614402	15.2649	0.0614402	20.3275	0.0614402	24.6539	0.0614402	30.4275	0.0614402	34.6485	0.0614402	40.2575	0.0614402	44.8414	0.0614402	50.3679	0.0614402	55.1705	0.0614402	60.1291	0.0614402	65.0601	0.0614402	69.9692	0.0614402	75.2257	0.0614402	80.3934	0.0614402	84.8464			0.0614402	20.1535	0.0614402	25.3764	0.0614402	29.8696	0.0614402	35.2932	0.0614402	39.6367
		0.0716802	-0.251135	0.0716802	4.9234	0.0716802	10.2199	0.0716802	15.2673	0.0716802	20.3213	0.0716802	24.6592	0.0716802	30.405	0.0716802	34.6376	0.0716802	40.2733	0.0716802	44.8384	0.0716802	50.3678	0.0716802	55.1575	0.0716802	60.1572	0.0716802	65.0363	0.0716802	69.9679	0.0716802	75.1993	0.0716802	80.4073	0.0716802	84.8522			0.0716802	20.1794	0.0716802	25.3894	0.0716802	29.8692	0.0716802	35.2775	0.0716802	39.6429
		0.0819202	-0.27317	0.0819202	4.94454	0.0819202	10.2348	0.0819202	15.2696	0.0819202	20.3081	0.0819202	24.6649	0.0819202	30.3832	0.0819202	34.6293	0.0819202	40.2879	0.0819202	44.8371	0.0819202	50.3731	0.0819202	55.1443	0.0819202	60.187	0.0819202	65.0097	0.0819202	69.971	0.0819202	75.1705	0.0819202	80.427	0.0819202	84.8521			0.0819202	20.2023	0.0819202	25.4017	0.0819202	29.8686	0.0819202	35.2624	0.0819202	39.6506
		0.0921603	-0.287457	0.0921603	4.96	0.0921603	10.2533	0.0921603	15.2689	0.0921603	20.2952	0.0921603	24.6678	0.0921603	30.3658	0.0921603	34.6347	0.0921603	40.2991	0.0921603	44.8389	0.0921603	50.3729	0.0921603	55.1292	0.0921603	60.2209	0.0921603	64.9782	0.0921603	69.979	0.0921603	75.1419	0.0921603	80.4467	0.0921603	84.8521			0.0921603	20.2224	0.0921603	25.4165	0.0921603	29.8652	0.0921603	35.2461	0.0921603	39.6594
		0.1024	-0.297261	0.1024	4.97434	0.1024	10.269	0.1024	15.2658	0.1024	20.2785	0.1024	24.6706	0.1024	30.3488	0.1024	34.6444	0.1024	40.3092	0.1024	44.8439	0.1024	50.3721	0.1024	55.1153	0.1024	60.2535	0.1024	64.9464	0.1024	69.9893	0.1024	75.1143	0.1024	80.4666	0.1024	84.8428			0.1024	20.2367	0.1024	25.4319	0.1024	29.8629	0.1024	35.2314	0.1024	39.6671
		0.11264	-0.296697	0.11264	4.98114	0.11264	10.2838	0.11264	15.2625	0.11264	20.2619	0.11264	24.674	0.11264	30.3335	0.11264	34.6681	0.11264	40.3192	0.11264	44.852	0.11264	50.3689	0.11264	55.0965	0.11264	60.2894	0.11264	64.9114	0.11264	70.0029	0.11264	75.0883	0.11264	80.4809	0.11264	84.8329			0.11264	20.248	0.11264	25.4432	0.11264	29.8581	0.11264	35.2158	0.11264	39.6775
		0.12288	-0.290874	0.12288	4.98667	0.12288	10.293	0.12288	15.256	0.12288	20.2394	0.12288	24.6794	0.12288	30.3218	0.12288	34.697	0.12288	40.3312	0.12288	44.8643	0.12288	50.3642	0.12288	55.0796	0.12288	60.3184	0.12288	64.8745	0.12288	70.0143	0.12288	75.0611	0.12288	80.4951	0.12288	84.8147			0.12288	20.2548	0.12288	25.4563	0.12288	29.8573	0.12288	35.1999	0.12288	39.6848
		0.13312	-0.280737	0.13312	4.98885	0.13312	10.3022	0.13312	15.2458	0.13312	20.2176	0.13312	24.688	0.13312	30.3107	0.13312	34.7369	0.13312	40.3446	0.13312	44.8802	0.13312	50.3608	0.13312	55.0589	0.13312	60.3462	0.13312	64.8376	0.13312	70.0259	0.13312	75.0392	0.13312	80.5003	0.13312	84.7941			0.13312	20.2583	0.13312	25.4613	0.13312	29.8572	0.13312	35.186	0.13312	39.6958
		0.14336	-0.264957	0.14336	4.98981	0.14336	10.3054	0.14336	15.2332	0.14336	20.1954	0.14336	24.6992	0.14336	30.3028	0.14336	34.7789	0.14336	40.3611	0.14336	44.8977	0.14336	50.3549	0.14336	55.038	0.14336	60.3675	0.14336	64.7959	0.14336	70.0346	0.14336	75.0171	0.14336	80.5004	0.14336	84.7683			0.14336	20.2565	0.14336	25.4681	0.14336	29.8595	0.14336	35.1722	0.14336	39.7053
		0.1536	-0.250593	0.1536	4.99015	0.1536	10.3088	0.1536	15.216	0.1536	20.1708	0.1536	24.7151	0.1536	30.295	0.1536	34.8248	0.1536	40.3799	0.1536	44.9167	0.1536	50.3525	0.1536	55.0136	0.1536	60.3839	0.1536	64.7551	0.1536	70.0406	0.1536	74.999	0.1536	80.4959	0.1536	84.7414			0.1536	20.2527	0.1536	25.4697	0.1536	29.8647	0.1536	35.1598	0.1536	39.7153
		0.16384	-0.233084	0.16384	4.98877	0.16384	10.3114	0.16384	15.1968	0.16384	20.1461	0.16384	24.731	0.16384	30.2915	0.16384	34.8689	0.16384	40.4022	0.16384	44.9381	0.16384	50.3482	0.16384	54.9927	0.16384	60.3918	0.16384	64.7082	0.16384	70.0435	0.16384	74.9812	0.16384	80.484	0.16384	84.7164			0.16384	20.2433	0.16384	25.4727	0.16384	29.8688	0.16384	35.1487	0.16384	39.7249
		0.174081	-0.222417	0.174081	4.98797	0.174081	10.3137	0.174081	15.1757	0.174081	20.1222	0.174081	24.7538	0.174081	30.2852	0.174081	34.9122	0.174081	40.4228	0.174081	44.957	0.174081	50.3486	0.174081	54.9694	0.174081	60.3962	0.174081	64.6648	0.174081	70.0414	0.174081	74.9659	0.174081	80.469	0.174081	84.6928			0.174081	20.2307	0.174081	25.4721	0.174081	29.8727	0.174081	35.1383	0.174081	39.7332
		0.184321	-0.207166	0.184321	4.98278	0.184321	10.3175	0.184321	15.1544	0.184321	20.1019	0.184321	24.7766	0.184321	30.2825	0.184321	34.9502	0.184321	40.4462	0.184321	44.9751	0.184321	50.3462	0.184321	54.9501	0.184321	60.396	0.184321	64.6199	0.184321	70.0388	0.184321	74.952	0.184321	80.4474	0.184321	84.6755			0.184321	20.2133	0.184321	25.4741	0.184321	29.873	0.184321	35.1316	0.184321	39.7436
		0.194561	-0.199487	0.194561	4.9743	0.194561	10.3209	0.194561	15.1356	0.194561	20.082	0.194561	24.8016	0.194561	30.278	0.194561	34.983	0.194561	40.4641	0.194561	44.9895	0.194561	50.3505	0.194561	54.9334	0.194561	60.3893	0.194561	64.5804	0.194561	70.0301	0.194561	74.9378	0.194561	80.4218	0.194561	84.6617			0.194561	20.1932	0.194561	25.4764	0.194561	29.8697	0.194561	35.1244	0.194561	39.7493
		0.204801	-0.188749	0.204801	4.9624	0.204801	10.3262	0.204801	15.1183	0.204801	20.0695	0.204801	24.8295	0.204801	30.2754	0.204801	35.0102	0.204801	40.4812	0.204801	45.0024	0.204801	50.3523	0.204801	54.9227	0.204801	60.3837	0.204801	64.549	0.204801	70.0205	0.204801	74.9248	0.204801	80.3919	0.204801	84.6563			0.204801	20.1696	0.204801	25.4785	0.204801	29.862	0.204801	35.1214	0.204801	39.7596
		0.215041	-0.178195	0.215041	4.9427	0.215041	10.3277	0.215041	15.1062	0.215041	20.0645	0.215041	24.8596	0.215041	30.2715	0.215041	35.0283	0.215041	40.4917	0.215041	45.0109	0.215041	50.3571	0.215041	54.9173	0.215041	60.3764	0.215041	64.5306	0.215041	70.0068	0.215041	74.9136	0.215041	80.3593	0.215041	84.6557			0.215041	20.143	0.215041	25.4794	0.215041	29.8502	0.215041	35.12	0.215041	39.7689
		0.225281	-0.166805	0.225281	4.91868	0.225281	10.3297	0.225281	15.096	0.225281	20.0629	0.225281	24.8875	0.225281	30.267	0.225281	35.0433	0.225281	40.4976	0.225281	45.0164	0.225281	50.3629	0.225281	54.9177	0.225281	60.3698	0.225281	64.5249	0.225281	69.9918	0.225281	74.9008	0.225281	80.3229	0.225281	84.6598			0.225281	20.1168	0.225281	25.4799	0.225281	29.8392	0.225281	35.1239	0.225281	39.7799
		0.235521	-0.152409	0.235521	4.88911	0.235521	10.33	0.235521	15.0898	0.235521	20.072	0.235521	24.9192	0.235521	30.2613	0.235521	35.0494	0.235521	40.497	0.235521	45.0169	0.235521	50.371	0.235521	54.9273	0.235521	60.3661	0.235521	64.539	0.235521	69.9754	0.235521	74.8908	0.235521	80.2865	0.235521	84.6688			0.235521	20.0859	0.235521	25.4783	0.235521	29.825	0.235521	35.1304	0.235521	39.7917
		0.245761	-0.136312	0.245761	4.86018	0.245761	10.3271	0.245761	15.0855	0.245761	20.0814	0.245761	24.9466	0.245761	30.2555	0.245761	35.0522	0.245761	40.4893	0.245761	45.0144	0.245761	50.3759	0.245761	54.9389	0.245761	60.3648	0.245761	64.5674	0.245761	69.9592	0.245761	74.8823	0.245761	80.246	0.245761	84.6783			0.245761	20.0567	0.245761	25.4749	0.245761	29.8148	0.245761	35.1423	0.245761	39.8041
		0.256001	-0.115113	0.256001	4.82578	0.256001	10.326	0.256001	15.0839	0.256001	20.0951	0.256001	24.9718	0.256001	30.2462	0.256001	35.0487	0.256001	40.4774	0.256001	45.0077	0.256001	50.3776	0.256001	54.9588	0.256001	60.3665	0.256001	64.6121	0.256001	69.9435	0.256001	74.8768	0.256001	80.2141	0.256001	84.6888			0.256001	20.0251	0.256001	25.4673	0.256001	29.8066	0.256001	35.1595	0.256001	39.8154
		0.266241	-0.0923524	0.266241	4.79734	0.266241	10.3191	0.266241	15.0813	0.266241	20.1071	0.266241	24.994	0.266241	30.2335	0.266241	35.0454	0.266241	40.4592	0.266241	44.9966	0.266241	50.378	0.266241	54.9777	0.266241	60.3712	0.266241	64.6668	0.266241	69.9294	0.266241	74.8718	0.266241	80.1769	0.266241	84.7			0.266241	19.9939	0.266241	25.4595	0.266241	29.8012	0.266241	35.1814	0.266241	39.8245
		0.276481	-0.0662841	0.276481	4.77031	0.276481	10.3193	0.276481	15.0818	0.276481	20.1168	0.276481	25.0103	0.276481	30.2222	0.276481	35.0391	0.276481	40.4373	0.276481	44.9829	0.276481	50.3702	0.276481	54.9999	0.276481	60.3779	0.276481	64.7282	0.276481	69.9195	0.276481	74.8732	0.276481	80.1485	0.276481	84.7073			0.276481	19.963	0.276481	25.4502	0.276481	29.7997	0.276481	35.2058	0.276481	39.8271
		0.286721	-0.0391045	0.286721	4.75155	0.286721	10.3139	0.286721	15.0836	0.286721	20.1225	0.286721	25.0199	0.286721	30.2054	0.286721	35.0331	0.286721	40.4128	0.286721	44.9643	0.286721	50.3567	0.286721	55.0163	0.286721	60.3873	0.286721	64.7937	0.286721	69.9119	0.286721	74.8739	0.286721	80.1204	0.286721	84.7147			0.286721	19.9341	0.286721	25.4403	0.286721	29.7967	0.286721	35.2322	0.286721	39.8256
		0.296961	-0.0101365	0.296961	4.7361	0.296961	10.3155	0.296961	15.0877	0.296961	20.1249	0.296961	25.027	0.296961	30.1892	0.296961	35.0289	0.296961	40.3883	0.296961	44.9446	0.296961	50.3373	0.296961	55.0325	0.296961	60.3939	0.296961	64.8556	0.296961	69.9095	0.296961	74.8785	0.296961	80.0984	0.296961	84.7187			0.296961	19.9061	0.296961	25.4314	0.296961	29.7976	0.296961	35.2581	0.296961	39.8162
		0.307201	0.0160806	0.307201	4.73072	0.307201	10.3157	0.307201	15.0951	0.307201	20.1258	0.307201	25.026	0.307201	30.1742	0.307201	35.0243	0.307201	40.3612	0.307201	44.9221	0.307201	50.3153	0.307201	55.0402	0.307201	60.4012	0.307201	64.9121	0.307201	69.9101	0.307201	74.8831	0.307201	80.0805	0.307201	84.7215			0.307201	19.8829	0.307201	25.4192	0.307201	29.7936	0.307201	35.2825	0.307201	39.802
		0.317441	0.0433158	0.317441	4.72922	0.317441	10.3207	0.317441	15.1081	0.317441	20.123	0.317441	25.02	0.317441	30.1587	0.317441	35.0196	0.317441	40.3372	0.317441	44.8995	0.317441	50.2886	0.317441	55.0434	0.317441	60.4075	0.317441	64.9636	0.317441	69.9137	0.317441	74.8882	0.317441	80.0645	0.317441	84.7218			0.317441	19.8602	0.317441	25.4085	0.317441	29.7894	0.317441	35.3021	0.317441	39.7831
		0.327681	0.0639375	0.327681	4.73388	0.327681	10.3261	0.327681	15.1249	0.327681	20.1216	0.327681	25.0114	0.327681	30.1466	0.327681	35.0166	0.327681	40.3132	0.327681	44.8809	0.327681	50.2621	0.327681	55.0395	0.327681	60.4097	0.327681	65.0035	0.327681	69.9184	0.327681	74.8917	0.327681	80.0554	0.327681	84.7229			0.327681	19.8434	0.327681	25.393	0.327681	29.783	0.327681	35.3183	0.327681	39.7623
		0.337921	0.0811126	0.337921	4.74126	0.337921	10.3328	0.337921	15.1476	0.337921	20.1185	0.337921	24.9962	0.337921	30.1338	0.337921	35.011	0.337921	40.2912	0.337921	44.8626	0.337921	50.2382	0.337921	55.0311	0.337921	60.4113	0.337921	65.0379	0.337921	69.9246	0.337921	74.894	0.337921	80.0448	0.337921	84.7214			0.337921	19.8267	0.337921	25.3737	0.337921	29.7725	0.337921	35.3294	0.337921	39.7425
		0.348161	0.0912174	0.348161	4.75023	0.348161	10.3402	0.348161	15.1703	0.348161	20.1145	0.348161	24.9819	0.348161	30.1268	0.348161	35.0062	0.348161	40.2713	0.348161	44.8525	0.348161	50.2147	0.348161	55.0188	0.348161	60.4108	0.348161	65.0634	0.348161	69.9299	0.348161	74.8959	0.348161	80.0387	0.348161	84.7205			0.348161	19.8167	0.348161	25.3501	0.348161	29.7636	0.348161	35.3337	0.348161	39.7276
		0.358401	0.094772	0.358401	4.76067	0.358401	10.3435	0.358401	15.1992	0.358401	20.1073	0.358401	24.9638	0.358401	30.1211	0.358401	35.0001	0.358401	40.2523	0.358401	44.8474	0.358401	50.1972	0.358401	55.0047	0.358401	60.4086	0.358401	65.0822	0.358401	69.9335	0.358401	74.8973	0.358401	80.0298	0.358401	84.721			0.358401	19.8065	0.358401	25.3235	0.358401	29.7515	0.358401	35.3373	0.358401	39.7173
		0.368641	0.0936579	0.368641	4.76905	0.368641	10.346	0.368641	15.2233	0.368641	20.0981	0.368641	24.9478	0.368641	30.1168	0.368641	34.9948	0.368641	40.2331	0.368641	44.8523	0.368641	50.183	0.368641	54.9914	0.368641	60.4067	0.368641	65.0986	0.368641	69.934	0.368641	74.8984	0.368641	80.0201	0.368641	84.7189			0.368641	19.8022	0.368641	25.2914	0.368641	29.7417	0.368641	35.3347	0.368641	39.7128
		0.378881	0.0844439	0.378881	4.77692	0.378881	10.3442	0.378881	15.2499	0.378881	20.0851	0.378881	24.935	0.378881	30.1173	0.378881	34.9899	0.378881	40.2164	0.378881	44.8626	0.378881	50.1746	0.378881	54.9794	0.378881	60.4029	0.378881	65.1078	0.378881	69.9294	0.378881	74.9047	0.378881	80.0087	0.378881	84.7192			0.378881	19.7987	0.378881	25.2609	0.378881	29.733	0.378881	35.3319	0.378881	39.7145
		0.389121	0.0729512	0.389121	4.78385	0.389121	10.3392	0.389121	15.2702	0.389121	20.0723	0.389121	24.9254	0.389121	30.1182	0.389121	34.9861	0.389121	40.1984	0.389121	44.8826	0.389121	50.1718	0.389121	54.9732	0.389121	60.4007	0.389121	65.117	0.389121	69.9227	0.389121	74.9127	0.389121	79.9925	0.389121	84.7172			0.389121	19.8016	0.389121	25.2304	0.389121	29.7268	0.389121	35.3239	0.389121	39.7203
		0.399361	0.0590486	0.399361	4.78981	0.399361	10.3322	0.399361	15.2885	0.399361	20.0541	0.399361	24.9213	0.399361	30.1228	0.399361	34.9864	0.399361	40.1802	0.399361	44.9077	0.399361	50.1724	0.399361	54.9674	0.399361	60.4001	0.399361	65.1231	0.399361	69.9076	0.399361	74.9257	0.399361	79.9752	0.399361	84.7151			0.399361	19.8033	0.399361	25.2029	0.399361	29.723	0.399361	35.3153	0.399361	39.7269
		0.409601	0.0450611	0.409601	4.7946	0.409601	10.3259	0.409601	15.3026	0.409601	20.0401	0.409601	24.9278	0.409601	30.1302	0.409601	34.9857	0.409601	40.1616	0.409601	44.9396	0.409601	50.1811	0.409601	54.9717	0.409601	60.3985	0.409601	65.1292	0.409601	69.891	0.409601	74.9434	0.409601	79.9543	0.409601	84.7123			0.409601	19.8082	0.409601	25.1809	0.409601	29.7223	0.409601	35.3038	0.409601	39.7323
		0.419841	0.031755	0.419841	4.80012	0.419841	10.3208	0.419841	15.3135	0.419841	20.0234	0.419841	24.9344	0.419841	30.1374	0.419841	34.9917	0.419841	40.1414	0.419841	44.9736	0.419841	50.1903	0.419841	54.9755	0.419841	60.4011	0.419841	65.1339	0.419841	69.867	0.419841	74.9636	0.419841	79.9324	0.419841	84.708			0.419841	19.8167	0.419841	25.1609	0.419841	29.7251	0.419841	35.2866	0.419841	39.733
		0.430081	0.0218618	0.430081	4.80374	0.430081	10.3174	0.430081	15.3206	0.430081	20.0138	0.430081	24.9546	0.430081	30.1446	0.430081	34.9952	0.430081	40.1228	0.430081	45.013	0.430081	50.2055	0.430081	54.9841	0.430081	60.4021	0.430081	65.1371	0.430081	69.8417	0.430081	74.9874	0.430081	79.9106	0.430081	84.7042			0.430081	19.8227	0.430081	25.1486	0.430081	29.7301	0.430081	35.2671	0.430081	39.7284
		0.440321	0.0137999	0.440321	4.80841	0.440321	10.322	0.440321	15.3253	0.440321	20.0019	0.440321	24.9747	0.440321	30.1526	0.440321	35.0062	0.440321	40.1013	0.440321	45.0542	0.440321	50.2223	0.440321	54.9947	0.440321	60.4069	0.440321	65.1412	0.440321	69.816	0.440321	75.0108	0.440321	79.8871	0.440321	84.6983			0.440321	19.8328	0.440321	25.1375	0.440321	29.7374	0.440321	35.2434	0.440321	39.7164
		0.450561	0.00938996	0.450561	4.81252	0.450561	10.3271	0.450561	15.3292	0.450561	19.9984	0.450561	24.9997	0.450561	30.1562	0.450561	35.0156	0.450561	40.0843	0.450561	45.0992	0.450561	50.2394	0.450561	55.0051	0.450561	60.411	0.450561	65.1423	0.450561	69.7894	0.450561	75.0336	0.450561	79.8657	0.450561	84.693			0.450561	19.8444	0.450561	25.1289	0.450561	29.7457	0.450561	35.2151	0.450561	39.6952
		0.460801	0.00495318	0.460801	4.8156	0.460801	10.3384	0.460801	15.3291	0.460801	19.9968	0.460801	25.0267	0.460801	30.1563	0.460801	35.0288	0.460801	40.0675	0.460801	45.144	0.460801	50.2565	0.460801	55.0141	0.460801	60.4138	0.460801	65.1405	0.460801	69.7664	0.460801	75.0557	0.460801	79.8444	0.460801	84.6865			0.460801	19.8575	0.460801	25.1232	0.460801	29.7531	0.460801	35.1844	0.460801	39.6716
		0.471041	0.00352222	0.471041	4.81833	0.471041	10.3504	0.471041	15.3287	0.471041	19.9988	0.471041	25.0515	0.471041	30.1508	0.471041	35.0433	0.471041	40.0556	0.471041	45.1929	0.471041	50.2707	0.471041	55.0216	0.471041	60.4128	0.471041	65.1383	0.471041	69.7497	0.471041	75.0746	0.471041	79.824	0.471041	84.6792			0.471041	19.8749	0.471041	25.1152	0.471041	29.7606	0.471041	35.1494	0.471041	39.6388
		0.481281	0.000539914	0.481281	4.81926	0.481281	10.3637	0.481281	15.3239	0.481281	20.0075	0.481281	25.0767	0.481281	30.1388	0.481281	35.0607	0.481281	40.0473	0.481281	45.2402	0.481281	50.2827	0.481281	55.0259	0.481281	60.4127	0.481281	65.1309	0.481281	69.7384	0.481281	75.0916	0.481281	79.8032	0.481281	84.6702			0.481281	19.8937	0.481281	25.1089	0.481281	29.7638	0.481281	35.1153	0.481281	39.608
		0.491521	-0.00299619	0.491521	4.82048	0.491521	10.3762	0.491521	15.3184	0.491521	20.0185	0.491521	25.0983	0.491521	30.1224	0.491521	35.0776	0.491521	40.0422	0.491521	45.2871	0.491521	50.2877	0.491521	55.0261	0.491521	60.4049	0.491521	65.1225	0.491521	69.7339	0.491521	75.1057	0.491521	79.7832	0.491521	84.6607			0.491521	19.9151	0.491521	25.1003	0.491521	29.7677	0.491521	35.0786	0.491521	39.5765
		0.501761	-0.00850126	0.501761	4.81804	0.501761	10.387	0.501761	15.3088	0.501761	20.0331	0.501761	25.1178	0.501761	30.0998	0.501761	35.0979	0.501761	40.0426	0.501761	45.3317	0.501761	50.2852	0.501761	55.0221	0.501761	60.3963	0.501761	65.1144	0.501761	69.7352	0.501761	75.1208	0.501761	79.7625	0.501761	84.6483			0.501761	19.934	0.501761	25.0931	0.501761	29.7666	0.501761	35.0391	0.501761	39.5494
		0.512001	-0.0154176	0.512001	4.81396	0.512001	10.3934	0.512001	15.2954	0.512001	20.0528	0.512001	25.1353	0.512001	30.0742	0.512001	35.1152	0.512001	40.0447	0.512001	45.3708	0.512001	50.2793	0.512001	55.0129	0.512001	60.3821	0.512001	65.1035	0.512001	69.7417	0.512001	75.1329	0.512001	79.7386	0.512001	84.6355			0.512001	19.9524	0.512001	25.0814	0.512001	29.7643	0.512001	35.0029	0.512001	39.5294
		0.522242	-0.0238505	0.522242	4.80668	0.522242	10.3996	0.522242	15.283	0.522242	20.0707	0.522242	25.1517	0.522242	30.0466	0.522242	35.1341	0.522242	40.0498	0.522242	45.4067	0.522242	50.2643	0.522242	55.0003	0.522242	60.3703	0.522242	65.0989	0.522242	69.7516	0.522242	75.1471	0.522242	79.7169	0.522242	84.6225			0.522242	19.9618	0.522242	25.0718	0.522242	29.7609	0.522242	34.9622	0.522242	39.5164
		0.532482	-0.0327995	0.532482	4.79864	0.532482	10.4006	0.532482	15.2656	0.532482	20.0908	0.532482	25.1657	0.532482	30.0171	0.532482	35.1488	0.532482	40.0576	0.532482	45.4319	0.532482	50.2448	0.532482	54.9805	0.532482	60.355	0.532482	65.095	0.532482	69.7609	0.532482	75.1586	0.532482	79.6917	0.532482	84.6113			0.532482	19.9667	0.532482	25.058	0.532482	29.7566	0.532482	34.9217	0.532482	39.5134
		0.542722	-0.0411606	0.542722	4.78619	0.542722	10.3988	0.542722	15.2483	0.542722	20.1111	0.542722	25.1826	0.542722	29.9899	0.542722	35.1616	0.542722	40.0659	0.542722	45.4539	0.542722	50.2269	0.542722	54.9593	0.542722	60.3452	0.542722	65.0981	0.542722	69.771	0.542722	75.174	0.542722	79.6649	0.542722	84.6005			0.542722	19.9609	0.542722	25.0465	0.542722	29.7514	0.542722	34.8793	0.542722	39.5152
		0.552962	-0.0475633	0.552962	4.77335	0.552962	10.3965	0.552962	15.2311	0.552962	20.1295	0.552962	25.1981	0.552962	29.9619	0.552962	35.1725	0.552962	40.0785	0.552962	45.4644	0.552962	50.2074	0.552962	54.9344	0.552962	60.3369	0.552962	65.1026	0.552962	69.779	0.552962	75.1855	0.552962	79.6418	0.552962	84.5971			0.552962	19.9464	0.552962	25.0305	0.552962	29.7473	0.552962	34.8381	0.552962	39.5293
		0.563202	-0.0518209	0.563202	4.76003	0.563202	10.3908	0.563202	15.2135	0.563202	20.1485	0.563202	25.2181	0.563202	29.9371	0.563202	35.1771	0.563202	40.0899	0.563202	45.4684	0.563202	50.1961	0.563202	54.9087	0.563202	60.3333	0.563202	65.1112	0.563202	69.7844	0.563202	75.1984	0.563202	79.617	0.563202	84.5947			0.563202	19.9254	0.563202	25.0162	0.563202	29.7432	0.563202	34.7947	0.563202	39.5409
		0.573442	-0.0495307	0.573442	4.74759	0.573442	10.3853	0.573442	15.1974	0.573442	20.1651	0.573442	25.2355	0.573442	29.9105	0.573442	35.1827	0.573442	40.1078	0.573442	45.4639	0.573442	50.1897	0.573442	54.8857	0.573442	60.335	0.573442	65.1211	0.573442	69.7883	0.573442	75.2104	0.573442	79.5985	0.573442	84.6015			0.573442	19.8987	0.573442	24.9992	0.573442	29.7386	0.573442	34.7548	0.573442	39.561
		0.583682	-0.0435651	0.583682	4.73744	0.583682	10.3786	0.583682	15.1811	0.583682	20.1804	0.583682	25.26	0.583682	29.8865	0.583682	35.1851	0.583682	40.1229	0.583682	45.4501	0.583682	50.1933	0.583682	54.8637	0.583682	60.3404	0.583682	65.128	0.583682	69.7932	0.583682	75.2194	0.583682	79.5833	0.583682	84.6104			0.583682	19.8703	0.583682	24.983	0.583682	29.7336	0.583682	34.7177	0.583682	39.5763
		0.593922	-0.0319474	0.593922	4.73083	0.593922	10.372	0.593922	15.1677	0.593922	20.1938	0.593922	25.2812	0.593922	29.8591	0.593922	35.1883	0.593922	40.1407	0.593922	45.4298	0.593922	50.2044	0.593922	54.8515	0.593922	60.3486	0.593922	65.1326	0.593922	69.7949	0.593922	75.2295	0.593922	79.5781	0.593922	84.6276			0.593922	19.8406	0.593922	24.9636	0.593922	29.7322	0.593922	34.6848	0.593922	39.5942
		0.604162	-0.0164137	0.604162	4.72712	0.604162	10.3662	0.604162	15.1519	0.604162	20.2049	0.604162	25.3068	0.604162	29.833	0.604162	35.1947	0.604162	40.1573	0.604162	45.4017	0.604162	50.2203	0.604162	54.844	0.604162	60.3633	0.604162	65.1333	0.604162	69.8014	0.604162	75.2352	0.604162	79.5778	0.604162	84.6465			0.604162	19.8141	0.604162	24.9454	0.604162	29.7305	0.604162	34.6592	0.604162	39.607
		0.614402	0.00512191	0.614402	4.72606	0.614402	10.3588	0.614402	15.139	0.614402	20.2106	0.614402	25.33	0.614402	29.8068	0.614402	35.2028	0.614402	40.1705	0.614402	45.367	0.614402	50.2388	0.614402	54.8456	0.614402	60.3789	0.614402	65.1263	0.614402	69.8051	0.614402	75.2425	0.614402	79.5904	0.614402	84.6701			0.614402	19.7929	0.614402	24.9237	0.614402	29.7297	0.614402	34.641	0.614402	39.6204
		0.624642	0.0270622	0.624642	4.73107	0.624642	10.3523	0.624642	15.1237	0.624642	20.2183	0.624642	25.3538	0.624642	29.7785	0.624642	35.2156	0.624642	40.1801	0.624642	45.3273	0.624642	50.2575	0.624642	54.8547	0.624642	60.4009	0.624642	65.1184	0.624642	69.8146	0.624642	75.2444	0.624642	79.6087	0.624642	84.695			0.624642	19.7723	0.624642	24.9038	0.624642	29.7335	0.624642	34.6289	0.624642	39.6298
		0.634882	0.0491007	0.634882	4.73499	0.634882	10.3434	0.634882	15.1111	0.634882	20.2209	0.634882	25.3717	0.634882	29.7584	0.634882	35.2324	0.634882	40.1842	0.634882	45.2834	0.634882	50.2727	0.634882	54.8727	0.634882	60.4259	0.634882	65.104	0.634882	69.8218	0.634882	75.2467	0.634882	79.6385	0.634882	84.72			0.634882	19.7605	0.634882	24.8839	0.634882	29.74	0.634882	34.6248	0.634882	39.6394
		0.645122	0.0709732	0.645122	4.74151	0.645122	10.3351	0.645122	15.0974	0.645122	20.2255	0.645122	25.3909	0.645122	29.7367	0.645122	35.2509	0.645122	40.1856	0.645122	45.2363	0.645122	50.2826	0.645122	54.8951	0.645122	60.4553	0.645122	65.0907	0.645122	69.8343	0.645122	75.2468	0.645122	79.6725	0.645122	84.7435			0.645122	19.7502	0.645122	24.8654	0.645122	29.7491	0.645122	34.6261	0.645122	39.6508
		0.655362	0.0922469	0.655362	4.74485	0.655362	10.3232	0.655362	15.0849	0.655362	20.2319	0.655362	25.4	0.655362	29.7288	0.655362	35.271	0.655362	40.1815	0.655362	45.1893	0.655362	50.2873	0.655362	54.9225	0.655362	60.4885	0.655362	65.075	0.655362	69.8438	0.655362	75.2423	0.655362	79.7134	0.655362	84.7648			0.655362	19.7433	0.655362	24.8499	0.655362	29.7633	0.655362	34.6322	0.655362	39.6575
		0.665602	0.106301	0.665602	4.74857	0.665602	10.3116	0.665602	15.0738	0.665602	20.2407	0.665602	25.4117	0.665602	29.7251	0.665602	35.2899	0.665602	40.1778	0.665602	45.14	0.665602	50.2875	0.665602	54.9522	0.665602	60.5235	0.665602	65.0629	0.665602	69.8585	0.665602	75.239	0.665602	79.7565	0.665602	84.7808			0.665602	19.7382	0.665602	24.8387	0.665602	29.7771	0.665602	34.6402	0.665602	39.6714
		0.675842	0.123618	0.675842	4.74757	0.675842	10.3005	0.675842	15.0648	0.675842	20.2519	0.675842	25.4152	0.675842	29.7348	0.675842	35.3058	0.675842	40.1719	0.675842	45.0926	0.675842	50.2825	0.675842	54.9808	0.675842	60.5583	0.675842	65.0512	0.675842	69.8742	0.675842	75.2285	0.675842	79.8034	0.675842	84.7926			0.675842	19.7358	0.675842	24.833	0.675842	29.7973	0.675842	34.6508	0.675842	39.6813
		0.686082	0.133607	0.686082	4.74378	0.686082	10.2879	0.686082	15.0561	0.686082	20.2677	0.686082	25.4225	0.686082	29.7515	0.686082	35.3182	0.686082	40.1712	0.686082	45.0484	0.686082	50.2762	0.686082	55.0106	0.686082	60.5911	0.686082	65.044	0.686082	69.8882	0.686082	75.2188	0.686082	79.8483	0.686082	84.7982			0.686082	19.7331	0.686082	24.8318	0.686082	29.8144	0.686082	34.6577	0.686082	39.6929
		0.696322	0.144594	0.696322	4.73597	0.696322	10.2787	0.696322	15.0469	0.696322	20.2866	0.696322	25.4271	0.696322	29.7803	0.696322	35.3252	0.696322	40.1693	0.696322	45.0086	0.696322	50.267	0.696322	55.0354	0.696322	60.6185	0.696322	65.0385	0.696322	69.908	0.696322	75.2028	0.696322	79.8955	0.696322	84.7963			0.696322	19.7361	0.696322	24.8352	0.696322	29.8348	0.696322	34.6675	0.696322	39.7045
		0.706562	0.155902	0.706562	4.72759	0.706562	10.2733	0.706562	15.0381	0.706562	20.3059	0.706562	25.435	0.706562	29.8112	0.706562	35.3263	0.706562	40.1708	0.706562	44.9736	0.706562	50.2593	0.706562	55.0569	0.706562	60.6388	0.706562	65.0367	0.706562	69.9258	0.706562	75.1866	0.706562	79.9386	0.706562	84.7907			0.706562	19.7393	0.706562	24.8422	0.706562	29.8516	0.706562	34.6722	0.706562	39.7152
		0.716802	0.164726	0.716802	4.71889	0.716802	10.2669	0.716802	15.0285	0.716802	20.3264	0.716802	25.4455	0.716802	29.849	0.716802	35.3218	0.716802	40.1725	0.716802	44.9488	0.716802	50.2477	0.716802	55.0733	0.716802	60.6493	0.716802	65.0351	0.716802	69.9478	0.716802	75.1645	0.716802	79.9809	0.716802	84.7787			0.716802	19.7494	0.716802	24.8522	0.716802	29.8693	0.716802	34.6756	0.716802	39.7242
		0.727042	0.176601	0.727042	4.70837	0.727042	10.2662	0.727042	15.0185	0.727042	20.3478	0.727042	25.4599	0.727042	29.8847	0.727042	35.3126	0.727042	40.1737	0.727042	44.9317	0.727042	50.2388	0.727042	55.0859	0.727042	60.6495	0.727042	65.0355	0.727042	69.9671	0.727042	75.1419	0.727042	80.019	0.727042	84.7639			0.727042	19.7634	0.727042	24.8605	0.727042	29.8832	0.727042	34.6794	0.727042	39.7327
		0.737282	0.188192	0.737282	4.70234	0.737282	10.265	0.737282	15.0063	0.737282	20.3662	0.737282	25.4743	0.737282	29.9191	0.737282	35.2969	0.737282	40.1683	0.737282	44.9255	0.737282	50.2264	0.737282	55.0902	0.737282	60.6407	0.737282	65.0342	0.737282	69.9915	0.737282	75.1183	0.737282	80.0549	0.737282	84.7474			0.737282	19.7841	0.737282	24.8691	0.737282	29.8948	0.737282	34.6805	0.737282	39.7376
		0.747522	0.199934	0.747522	4.69778	0.747522	10.2661	0.747522	14.9961	0.747522	20.3828	0.747522	25.4919	0.747522	29.9445	0.747522	35.2775	0.747522	40.1601	0.747522	44.9289	0.747522	50.217	0.747522	55.0919	0.747522	60.6215	0.747522	65.0364	0.747522	70.0134	0.747522	75.093	0.747522	80.0851	0.747522	84.7328			0.747522	19.8073	0.747522	24.8747	0.747522	29.9048	0.747522	34.6806	0.747522	39.742
		0.757762	0.212676	0.757762	4.69564	0.757762	10.2637	0.757762	14.988	0.757762	20.3953	0.757762	25.5078	0.757762	29.9628	0.757762	35.2545	0.757762	40.1466	0.757762	44.9429	0.757762	50.2055	0.757762	55.0899	0.757762	60.5961	0.757762	65.0321	0.757762	70.0348	0.757762	75.0704	0.757762	80.1145	0.757762	84.7203			0.757762	19.8359	0.757762	24.8779	0.757762	29.9088	0.757762	34.6829	0.757762	39.7459
		0.768002	0.223742	0.768002	4.69494	0.768002	10.2641	0.768002	14.9797	0.768002	20.4051	0.768002	25.5231	0.768002	29.973	0.768002	35.2278	0.768002	40.1255	0.768002	44.963	0.768002	50.1976	0.768002	55.0839	0.768002	60.566	0.768002	65.0328	0.768002	70.0576	0.768002	75.049	0.768002	80.1373	0.768002	84.7119			0.768002	19.8624	0.768002	24.8775	0.768002	29.9139	0.768002	34.6817	0.768002	39.7468
		0.778242	0.234351	0.778242	4.69544	0.778242	10.2594	0.778242	14.9763	0.778242	20.4083	0.778242	25.5364	0.778242	29.9715	0.778242	35.1981	0.778242	40.1048	0.778242	44.9865	0.778242	50.1937	0.778242	55.0775	0.778242	60.5319	0.778242	65.0295	0.778242	70.0751	0.778242	75.0297	0.778242	80.1591	0.778242	84.71			0.778242	19.8904	0.778242	24.8764	0.778242	29.9117	0.778242	34.6837	0.778242	39.7489
		0.788482	0.242834	0.788482	4.69795	0.788482	10.2568	0.788482	14.974	0.788482	20.4074	0.788482	25.5433	0.788482	29.9619	0.788482	35.1689	0.788482	40.0808	0.788482	45.0144	0.788482	50.1949	0.788482	55.0709	0.788482	60.4966	0.788482	65.0311	0.788482	70.0919	0.788482	75.0153	0.788482	80.1773	0.788482	84.715			0.788482	19.9143	0.788482	24.8734	0.788482	29.9094	0.788482	34.6829	0.788482	39.7497
		0.798722	0.250623	0.798722	4.69754	0.798722	10.2492	0.798722	14.9739	0.798722	20.4053	0.798722	25.5543	0.798722	29.946	0.798722	35.1361	0.798722	40.0608	0.798722	45.0383	0.798722	50.2013	0.798722	55.0647	0.798722	60.4618	0.798722	65.0292	0.798722	70.1026	0.798722	75.0043	0.798722	80.1921	0.798722	84.7259			0.798722	19.9334	0.798722	24.8695	0.798722	29.8991	0.798722	34.6829	0.798722	39.7523
		0.808962	0.256172	0.808962	4.69996	0.808962	10.2475	0.808962	14.9738	0.808962	20.399	0.808962	25.5556	0.808962	29.921	0.808962	35.1058	0.808962	40.0444	0.808962	45.0593	0.808962	50.216	0.808962	55.0578	0.808962	60.428	0.808962	65.034	0.808962	70.1118	0.808962	74.9938	0.808962	80.207	0.808962	84.7416			0.808962	19.9493	0.808962	24.866	0.808962	29.8881	0.808962	34.6825	0.808962	39.7536
		0.819202	0.262943	0.819202	4.69993	0.819202	10.2423	0.819202	14.9738	0.819202	20.3932	0.819202	25.5595	0.819202	29.8971	0.819202	35.0737	0.819202	40.0311	0.819202	45.0742	0.819202	50.236	0.819202	55.0538	0.819202	60.3937	0.819202	65.0389	0.819202	70.1138	0.819202	74.9862	0.819202	80.2181	0.819202	84.7638			0.819202	19.9593	0.819202	24.8632	0.819202	29.8679	0.819202	34.6797	0.819202	39.7591
		0.829442	0.268804	0.829442	4.70316	0.829442	10.2432	0.829442	14.9749	0.829442	20.3848	0.829442	25.559	0.829442	29.8676	0.829442	35.0454	0.829442	40.0279	0.829442	45.0809	0.829442	50.2604	0.829442	55.0474	0.829442	60.3615	0.829442	65.0479	0.829442	70.1146	0.829442	74.9795	0.829442	80.2274	0.829442	84.7865			0.829442	19.9657	0.829442	24.8619	0.829442	29.8465	0.829442	34.6755	0.829442	39.7646
		0.839682	0.275355	0.839682	4.7049	0.839682	10.2451	0.839682	14.9742	0.839682	20.3771	0.839682	25.5582	0.839682	29.8405	0.839682	35.0143	0.839682	40.0257	0.839682	45.0821	0.839682	50.2878	0.839682	55.0434	0.839682	60.3276	0.839682	65.0583	0.839682	70.1114	0.839682	74.97	0.839682	80.2342	0.839682	84.8104			0.839682	19.9664	0.839682	24.8552	0.839682	29.8215	0.839682	34.6666	0.839682	39.7748
		0.849922	0.284575	0.849922	4.70905	0.849922	10.2522	0.849922	14.9764	0.849922	20.3668	0.849922	25.554	0.849922	29.8166	0.849922	34.9871	0.849922	40.0304	0.849922	45.0751	0.849922	50.3162	0.849922	55.0373	0.849922	60.2948	0.849922	65.0725	0.849922	70.1076	0.849922	74.9602	0.849922	80.2402	0.849922	84.833			0.849922	19.967	0.849922	24.8526	0.849922	29.7939	0.849922	34.656	0.849922	39.7855
		0.860162	0.294256	0.860162	4.71749	0.860162	10.2621	0.860162	14.9778	0.860162	20.3544	0.860162	25.5496	0.860162	29.7954	0.860162	34.9595	0.860162	40.0399	0.860162	45.063	0.860162	50.3438	0.860162	55.03	0.860162	60.2615	0.860162	65.0886	0.860162	70.101	0.860162	74.9454	0.860162	80.2414	0.860162	84.8516			0.860162	19.9605	0.860162	24.8441	0.860162	29.7685	0.860162	34.6365	0.860162	39.8034
		0.870403	0.303307	0.870403	4.72682	0.870403	10.2782	0.870403	14.9854	0.870403	20.3391	0.870403	25.5407	0.870403	29.781	0.870403	34.9356	0.870403	40.0503	0.870403	45.0477	0.870403	50.368	0.870403	55.0221	0.870403	60.2301	0.870403	65.1033	0.870403	70.0914	0.870403	74.9285	0.870403	80.2436	0.870403	84.8652			0.870403	19.9523	0.870403	24.8331	0.870403	29.7453	0.870403	34.615	0.870403	39.8214
		0.880643	0.316631	0.880643	4.74082	0.880643	10.2944	0.880643	14.9928	0.880643	20.3218	0.880643	25.5313	0.880643	29.771	0.880643	34.9121	0.880643	40.066	0.880643	45.0316	0.880643	50.3886	0.880643	55.0143	0.880643	60.1966	0.880643	65.1219	0.880643	70.082	0.880643	74.9079	0.880643	80.2394	0.880643	84.873			0.880643	19.9397	0.880643	24.8183	0.880643	29.7279	0.880643	34.586	0.880643	39.8445
		0.890883	0.323779	0.890883	4.75684	0.890883	10.3149	0.890883	15.0052	0.890883	20.3013	0.890883	25.5162	0.890883	29.7689	0.890883	34.8891	0.890883	40.0813	0.890883	45.0153	0.890883	50.4051	0.890883	55.0064	0.890883	60.1669	0.890883	65.1363	0.890883	70.0657	0.890883	74.8862	0.890883	80.2358	0.890883	84.8742			0.890883	19.9228	0.890883	24.8038	0.890883	29.7152	0.890883	34.5548	0.890883	39.8693
		0.901123	0.332342	0.901123	4.77812	0.901123	10.3376	0.901123	15.0197	0.901123	20.2816	0.901123	25.4978	0.901123	29.7708	0.901123	34.8696	0.901123	40.1012	0.901123	45.0015	0.901123	50.4144	0.901123	55.001	0.901123	60.1387	0.901123	65.155	0.901123	70.0469	0.901123	74.8624	0.901123	80.2276	0.901123	84.8696			0.901123	19.9028	0.901123	24.7864	0.901123	29.7102	0.901123	34.5204	0.901123	39.8968
		0.911363	0.338484	0.911363	4.79902	0.911363	10.3601	0.911363	15.0358	0.911363	20.2609	0.911363	25.4731	0.911363	29.7758	0.911363	34.8503	0.911363	40.1206	0.911363	44.9889	0.911363	50.4192	0.911363	54.9979	0.911363	60.1112	0.911363	65.1687	0.911363	70.0235	0.911363	74.8394	0.911363	80.2183	0.911363	84.8613			0.911363	19.8801	0.911363	24.768	0.911363	29.7073	0.911363	34.4853	0.911363	39.9191
		0.921603	0.34076	0.921603	4.82482	0.921603	10.3824	0.921603	15.0475	0.921603	20.2427	0.921603	25.4447	0.921603	29.7846	0.921603	34.8291	0.921603	40.142	0.921603	44.982	0.921603	50.4175	0.921603	55.0008	0.921603	60.0887	0.921603	65.1855	0.921603	69.996	0.921603	74.8194	0.921603	80.2059	0.921603	84.8491			0.921603	19.8551	0.921603	24.7547	0.921603	29.714	0.921603	34.4529	0.921603	39.9453
		0.931843	0.340732	0.931843	4.84967	0.931843	10.4028	0.931843	15.0575	0.931843	20.2263	0.931843	25.4125	0.931843	29.7931	0.931843	34.8098	0.931843	40.1608	0.931843	44.9752	0.931843	50.4111	0.931843	55.0088	0.931843	60.0648	0.931843	65.2029	0.931843	69.9648	0.931843	74.8028	0.931843	80.194	0.931843	84.8365			0.931843	19.8318	0.931843	24.7419	0.931843	29.7189	0.931843	34.4228	0.931843	39.9629
		0.942083	0.338072	0.942083	4.87441	0.942083	10.4211	0.942083	15.0606	0.942083	20.2124	0.942083	25.3726	0.942083	29.8009	0.942083	34.7886	0.942083	40.1751	0.942083	44.9745	0.942083	50.4	0.942083	55.0226	0.942083	60.045	0.942083	65.2202	0.942083	69.9361	0.942083	74.7882	0.942083	80.1809	0.942083	84.8263			0.942083	19.81	0.942083	24.7347	0.942083	29.731	0.942083	34.3993	0.942083	39.9765
		0.952323	0.335798	0.952323	4.89808	0.952323	10.4366	0.952323	15.0564	0.952323	20.2026	0.952323	25.3346	0.952323	29.8055	0.952323	34.7686	0.952323	40.1868	0.952323	44.9723	0.952323	50.3859	0.952323	55.0426	0.952323	60.0247	0.952323	65.2417	0.952323	69.9048	0.952323	74.78	0.952323	80.1694	0.952323	84.816			0.952323	19.7898	0.952323	24.7289	0.952323	29.7422	0.952323	34.3808	0.952323	39.9843
		0.962563	0.330902	0.962563	4.91864	0.962563	10.4465	0.962563	15.0441	0.962563	20.1901	0.962563	25.2934	0.962563	29.8092	0.962563	34.7451	0.962563	40.1931	0.962563	44.9735	0.962563	50.3747	0.962563	55.0662	0.962563	60.0053	0.962563	65.2636	0.962563	69.8785	0.962563	74.7727	0.962563	80.1597	0.962563	84.8089			0.962563	19.7753	0.962563	24.7296	0.962563	29.7573	0.962563	34.3708	0.962563	39.9862
		0.972803	0.328161	0.972803	4.93822	0.972803	10.4546	0.972803	15.0264	0.972803	20.1818	0.972803	25.2568	0.972803	29.8075	0.972803	34.7279	0.972803	40.1899	0.972803	44.9751	0.972803	50.3586	0.972803	55.0955	0.972803	59.987	0.972803	65.2891	0.972803	69.8572	0.972803	74.7686	0.972803	80.1519	0.972803	84.805			0.972803	19.7639	0.972803	24.7284	0.972803	29.7721	0.972803	34.3686	0.972803	39.9824
		0.983043	0.323945	0.983043	4.95297	0.983043	10.4578	0.983043	15.0028	0.983043	20.1715	0.983043	25.2219	0.983043	29.8043	0.983043	34.7073	0.983043	40.1824	0.983043	44.9755	0.983043	50.3508	0.983043	55.1241	0.983043	59.9662	0.983043	65.3143	0.983043	69.8435	0.983043	74.7643	0.983043	80.1463	0.983043	84.7996			0.983043	19.7568	0.983043	24.7314	0.983043	29.7893	0.983043	34.375	0.983043	39.9715
		0.993283	0.325579	0.993283	4.96452	0.993283	10.4578	0.993283	14.9784	0.993283	20.1598	0.993283	25.1964	0.993283	29.7989	0.993283	34.6936	0.993283	40.1694	0.993283	44.9732	0.993283	50.3443	0.993283	55.1558	0.993283	59.9465	0.993283	65.3423	0.993283	69.8331	0.993283	74.7579	0.993283	80.1458	0.993283	84.7958			0.993283	19.751	0.993283	24.7294	0.993283	29.8063	0.993283	34.3882	0.993283	39.961
		1.00352	0.325746	1.00352	4.97495	1.00352	10.4565	1.00352	14.9517	1.00352	20.1466	1.00352	25.1736	1.00352	29.7911	1.00352	34.6763	1.00352	40.1544	1.00352	44.9666	1.00352	50.3432	1.00352	55.1871	1.00352	59.9267	1.00352	65.3671	1.00352	69.8313	1.00352	74.7513	1.00352	80.1447	1.00352	84.7905			1.00352	19.7498	1.00352	24.7311	1.00352	29.8229	1.00352	34.4089	1.00352	39.9448
		1.01376	0.330782	1.01376	4.97847	1.01376	10.4526	1.01376	14.9259	1.01376	20.131	1.01376	25.1619	1.01376	29.7819	1.01376	34.6671	1.01376	40.1381	1.01376	44.9571	1.01376	50.3464	1.01376	55.2196	1.01376	59.9051	1.01376	65.3909	1.01376	69.8374	1.01376	74.7383	1.01376	80.1485	1.01376	84.7824			1.01376	19.7491	1.01376	24.7259	1.01376	29.8388	1.01376	34.4333	1.01376	39.93
		1.024	0.334941	1.024	4.98112	1.024	10.4482	1.024	14.9028	1.024	20.1145	1.024	25.1538	1.024	29.7723	1.024	34.6548	1.024	40.1246	1.024	44.9393	1.024	50.3525	1.024	55.2501	1.024	59.8878	1.024	65.4117	1.024	69.8448	1.024	74.7274	1.024	80.1516	1.024	84.7733			1.024	19.7496	1.024	24.7225	1.024	29.8533	1.024	34.4604	1.024	39.9143
		1.03424	0.343292	1.03424	4.97951	1.03424	10.4463	1.03424	14.8799	1.03424	20.0969	1.03424	25.1518	1.03424	29.7604	1.03424	34.6451	1.03424	40.1142	1.03424	44.9176	1.03424	50.3649	1.03424	55.2825	1.03424	59.87	1.03424	65.4247	1.03424	69.8571	1.03424	74.7085	1.03424	80.1581	1.03424	84.7625			1.03424	19.7517	1.03424	24.7172	1.03424	29.8655	1.03424	34.4868	1.03424	39.9002
		1.04448	0.348413	1.04448	4.97231	1.04448	10.443	1.04448	14.8589	1.04448	20.0795	1.04448	25.1519	1.04448	29.7502	1.04448	34.6359	1.04448	40.1092	1.04448	44.8921	1.04448	50.3755	1.04448	55.3114	1.04448	59.8579	1.04448	65.4364	1.04448	69.8719	1.04448	74.6912	1.04448	80.1646	1.04448	84.7525			1.04448	19.7555	1.04448	24.7098	1.04448	29.8742	1.04448	34.5121	1.04448	39.8858
		1.05472	0.355016	1.05472	4.9621	1.05472	10.441	1.05472	14.8385	1.05472	20.0657	1.05472	25.1545	1.05472	29.7381	1.05472	34.6267	1.05472	40.1061	1.05472	44.8633	1.05472	50.3884	1.05472	55.3438	1.05472	59.8519	1.05472	65.4397	1.05472	69.8829	1.05472	74.6737	1.05472	80.1729	1.05472	84.7447			1.05472	19.7614	1.05472	24.7056	1.05472	29.8818	1.05472	34.5318	1.05472	39.8721
		1.06496	0.357671	1.06496	4.94858	1.06496	10.4411	1.06496	14.8197	1.06496	20.0526	1.06496	25.1558	1.06496	29.7284	1.06496	34.6209	1.06496	40.1102	1.06496	44.8386	1.06496	50.3991	1.06496	55.3737	1.06496	59.8532	1.06496	65.4408	1.06496	69.8939	1.06496	74.6544	1.06496	80.1826	1.06496	84.7407			1.06496	19.768	1.06496	24.6995	1.06496	29.8847	1.06496	34.5481	1.06496	39.859
		1.0752	0.358372	1.0752	4.92989	1.0752	10.4397	1.0752	14.7995	1.0752	20.0431	1.0752	25.1563	1.0752	29.7188	1.0752	34.6147	1.0752	40.1118	1.0752	44.8165	1.0752	50.4084	1.0752	55.4064	1.0752	59.8603	1.0752	65.4343	1.0752	69.9007	1.0752	74.6369	1.0752	80.1947	1.0752	84.7435			1.0752	19.7774	1.0752	24.6948	1.0752	29.887	1.0752	34.5602	1.0752	39.842
		1.08544	0.359612	1.08544	4.91205	1.08544	10.4358	1.08544	14.782	1.08544	20.0382	1.08544	25.1571	1.08544	29.7112	1.08544	34.6128	1.08544	40.1172	1.08544	44.8061	1.08544	50.4117	1.08544	55.439	1.08544	59.8761	1.08544	65.4279	1.08544	69.9044	1.08544	74.6198	1.08544	80.2109	1.08544	84.7541			1.08544	19.7891	1.08544	24.6902	1.08544	29.8859	1.08544	34.5689	1.08544	39.8263
		1.09568	0.355742	1.09568	4.89118	1.09568	10.4329	1.09568	14.765	1.09568	20.0345	1.09568	25.1553	1.09568	29.7085	1.09568	34.6124	1.09568	40.1162	1.09568	44.8033	1.09568	50.4129	1.09568	55.4718	1.09568	59.8964	1.09568	65.4143	1.09568	69.9018	1.09568	74.6055	1.09568	80.2319	1.09568	84.7698			1.09568	19.8008	1.09568	24.6844	1.09568	29.8847	1.09568	34.5736	1.09568	39.8074
		1.10592	0.353539	1.10592	4.87356	1.10592	10.4246	1.10592	14.7473	1.10592	20.0351	1.10592	25.1545	1.10592	29.7066	1.10592	34.6158	1.10592	40.1156	1.10592	44.8121	1.10592	50.4085	1.10592	55.508	1.10592	59.9198	1.10592	65.4019	1.10592	69.8988	1.10592	74.5929	1.10592	80.2582	1.10592	84.7968			1.10592	19.8126	1.10592	24.6787	1.10592	29.8806	1.10592	34.579	1.10592	39.7889
		1.11616	0.349531	1.11616	4.85725	1.11616	10.414	1.11616	14.7323	1.11616	20.0359	1.11616	25.1529	1.11616	29.711	1.11616	34.6195	1.11616	40.1083	1.11616	44.8317	1.11616	50.4015	1.11616	55.5405	1.11616	59.9439	1.11616	65.3847	1.11616	69.8912	1.11616	74.585	1.11616	80.2934	1.11616	84.829			1.11616	19.8222	1.11616	24.67	1.11616	29.878	1.11616	34.5823	1.11616	39.7698
		1.1264	0.348079	1.1264	4.8455	1.1264	10.4025	1.1264	14.7146	1.1264	20.0403	1.1264	25.1525	1.1264	29.7181	1.1264	34.626	1.1264	40.0971	1.1264	44.8574	1.1264	50.3902	1.1264	55.5742	1.1264	59.9637	1.1264	65.3669	1.1264	69.8847	1.1264	74.5802	1.1264	80.3342	1.1264	84.8678			1.1264	19.8317	1.1264	24.6594	1.1264	29.8738	1.1264	34.5871	1.1264	39.754
		1.13664	0.341972	1.13664	4.83725	1.13664	10.3888	1.13664	14.6991	1.13664	20.0451	1.13664	25.1553	1.13664	29.728	1.13664	34.633	1.13664	40.0831	1.13664	44.89	1.13664	50.3802	1.13664	55.6031	1.13664	59.9803	1.13664	65.3492	1.13664	69.8792	1.13664	74.5835	1.13664	80.3815	1.13664	84.911			1.13664	19.8352	1.13664	24.6473	1.13664	29.8708	1.13664	34.5924	1.13664	39.7417
		1.14688	0.341056	1.14688	4.83483	1.14688	10.3739	1.14688	14.6812	1.14688	20.0542	1.14688	25.1572	1.14688	29.7396	1.14688	34.638	1.14688	40.0637	1.14688	44.9219	1.14688	50.3695	1.14688	55.6312	1.14688	59.9895	1.14688	65.3323	1.14688	69.8751	1.14688	74.5931	1.14688	80.436	1.14688	84.9593			1.14688	19.8365	1.14688	24.6327	1.14688	29.8652	1.14688	34.5983	1.14688	39.7345
		1.15712	0.334878	1.15712	4.83473	1.15712	10.3593	1.15712	14.6654	1.15712	20.0639	1.15712	25.1626	1.15712	29.7527	1.15712	34.6469	1.15712	40.0436	1.15712	44.9525	1.15712	50.3603	1.15712	55.6501	1.15712	59.991	1.15712	65.3174	1.15712	69.8775	1.15712	74.6138	1.15712	80.4906	1.15712	85.0089			1.15712	19.8356	1.15712	24.6164	1.15712	29.8614	1.15712	34.6096	1.15712	39.7321
		1.16736	0.331565	1.16736	4.83997	1.16736	10.344	1.16736	14.6492	1.16736	20.078	1.16736	25.169	1.16736	29.7666	1.16736	34.6514	1.16736	40.0207	1.16736	44.9785	1.16736	50.3537	1.16736	55.6682	1.16736	59.9865	1.16736	65.3079	1.16736	69.8857	1.16736	74.6391	1.16736	80.5485	1.16736	85.061			1.16736	19.8325	1.16736	24.6014	1.16736	29.8554	1.16736	34.6195	1.16736	39.7357
		1.1776	0.325261	1.1776	4.84599	1.1776	10.3264	1.1776	14.6382	1.1776	20.0902	1.1776	25.1761	1.1776	29.7778	1.1776	34.6611	1.1776	39.9995	1.1776	44.9973	1.1776	50.3509	1.1776	55.6793	1.1776	59.9779	1.1776	65.3045	1.1776	69.9016	1.1776	74.6783	1.1776	80.6022	1.1776	85.1124			1.1776	19.8276	1.1776	24.5853	1.1776	29.8493	1.1776	34.6371	1.1776	39.7435
		1.18784	0.320902	1.18784	4.8573	1.18784	10.3091	1.18784	14.6267	1.18784	20.1056	1.18784	25.1843	1.18784	29.7899	1.18784	34.6683	1.18784	39.9786	1.18784	45.01	1.18784	50.3468	1.18784	55.6894	1.18784	59.9648	1.18784	65.3057	1.18784	69.9252	1.18784	74.7198	1.18784	80.6562	1.18784	85.1644			1.18784	19.8275	1.18784	24.5746	1.18784	29.8419	1.18784	34.6551	1.18784	39.7529
		1.19808	0.31307	1.19808	4.86834	1.19808	10.2906	1.19808	14.6226	1.19808	20.1162	1.19808	25.1919	1.19808	29.7985	1.19808	34.678	1.19808	39.9612	1.19808	45.0138	1.19808	50.3461	1.19808	55.6947	1.19808	59.9532	1.19808	65.3184	1.19808	69.9584	1.19808	74.7732	1.19808	80.7035	1.19808	85.2136			1.19808	19.8297	1.19808	24.5659	1.19808	29.8329	1.19808	34.6765	1.19808	39.7628
		1.20832	0.310032	1.20832	4.8832	1.20832	10.2704	1.20832	14.6186	1.20832	20.1262	1.20832	25.1979	1.20832	29.8087	1.20832	34.6899	1.20832	39.9482	1.20832	45.01	1.20832	50.3475	1.20832	55.7004	1.20832	59.9417	1.20832	65.3351	1.20832	69.9969	1.20832	74.8226	1.20832	80.7479	1.20832	85.2615			1.20832	19.8362	1.20832	24.5669	1.20832	29.8249	1.20832	34.7014	1.20832	39.7734
		1.21856	0.302918	1.21856	4.90118	1.21856	10.2545	1.21856	14.6202	1.21856	20.1312	1.21856	25.2039	1.21856	29.8182	1.21856	34.7008	1.21856	39.94	1.21856	45.0026	1.21856	50.3482	1.21856	55.7053	1.21856	59.9327	1.21856	65.3646	1.21856	70.0465	1.21856	74.8822	1.21856	80.7901	1.21856	85.3024			1.21856	19.8471	1.21856	24.5712	1.21856	29.8153	1.21856	34.7246	1.21856	39.7796
		1.2288	0.298561	1.2288	4.92288	1.2288	10.2377	1.2288	14.6226	1.2288	20.1316	1.2288	25.2063	1.2288	29.8287	1.2288	34.7114	1.2288	39.9381	1.2288	44.991	1.2288	50.3528	1.2288	55.7093	1.2288	59.9274	1.2288	65.3966	1.2288	70.0977	1.2288	74.9337	1.2288	80.8295	1.2288	85.3422			1.2288	19.8637	1.2288	24.587	1.2288	29.8047	1.2288	34.7502	1.2288	39.7843
		1.23904	0.292992	1.23904	4.94536	1.23904	10.2291	1.23904	14.6258	1.23904	20.131	1.23904	25.2081	1.23904	29.8433	1.23904	34.7226	1.23904	39.9409	1.23904	44.9778	1.23904	50.3608	1.23904	55.7153	1.23904	59.928	1.23904	65.4409	1.23904	70.156	1.23904	74.9884	1.23904	80.8696	1.23904	85.3728			1.23904	19.8806	1.23904	24.6069	1.23904	29.7938	1.23904	34.7709	1.23904	39.7866
		1.24928	0.286694	1.24928	4.97491	1.24928	10.225	1.24928	14.6277	1.24928	20.1238	1.24928	25.204	1.24928	29.8614	1.24928	34.7283	1.24928	39.9487	1.24928	44.9666	1.24928	50.3733	1.24928	55.7208	1.24928	59.9286	1.24928	65.4867	1.24928	70.214	1.24928	75.0348	1.24928	80.9129	1.24928	85.4023			1.24928	19.8989	1.24928	24.634	1.24928	29.7823	1.24928	34.7894	1.24928	39.7892
		1.25952	0.27811	1.25952	5.00233	1.25952	10.2268	1.25952	14.6298	1.25952	20.1175	1.25952	25.2016	1.25952	29.8841	1.25952	34.7345	1.25952	39.9596	1.25952	44.9588	1.25952	50.3937	1.25952	55.7267	1.25952	59.9338	1.25952	65.541	1.25952	70.2767	1.25952	75.0795	1.25952	80.9555	1.25952	85.4244			1.25952	19.9139	1.25952	24.6624	1.25952	29.7689	1.25952	34.8023	1.25952	39.7914
		1.26976	0.267541	1.26976	5.03249	1.26976	10.2359	1.26976	14.6301	1.26976	20.1069	1.26976	25.1956	1.26976	29.9112	1.26976	34.7343	1.26976	39.973	1.26976	44.9561	1.26976	50.4167	1.26976	55.7334	1.26976	59.9408	1.26976	65.5942	1.26976	70.3327	1.26976	75.1157	1.26976	81.0061	1.26976	85.4481			1.26976	19.9256	1.26976	24.6932	1.26976	29.7572	1.26976	34.8121	1.26976	39.7981
		1.28	0.253701	1.28	5.05786	1.28	10.2488	1.28	14.6268	1.28	20.0988	1.28	25.1901	1.28	29.9437	1.28	34.7311	1.28	39.9859	1.28	44.9588	1.28	50.4473	1.28	55.7412	1.28	59.9497	1.28	65.6546	1.28	70.3953	1.28	75.1491	1.28	81.0547	1.28	85.4658			1.28	19.9295	1.28	24.7192	1.28	29.7444	1.28	34.8153	1.28	39.8078
		1.29024	0.236962	1.29024	5.08143	1.29024	10.2653	1.29024	14.6247	1.29024	20.0862	1.29024	25.1832	1.29024	29.9813	1.29024	34.727	1.29024	40.0002	1.29024	44.9701	1.29024	50.4783	1.29024	55.7502	1.29024	59.9575	1.29024	65.7086	1.29024	70.4509	1.29024	75.1708	1.29024	81.1081	1.29024	85.4892			1.29024	19.9281	1.29024	24.7429	1.29024	29.7333	1.29024	34.816	1.29024	39.8241
		1.30048	0.218863	1.30048	5.09683	1.30048	10.283	1.30048	14.6186	1.30048	20.0768	1.30048	25.1782	1.30048	30.0201	1.30048	34.7184	1.30048	40.0112	1.30048	44.9835	1.30048	50.5129	1.30048	55.7588	1.30048	59.9702	1.30048	65.7647	1.30048	70.5064	1.30048	75.1943	1.30048	81.1592	1.30048	85.5108			1.30048	19.919	1.30048	24.759	1.30048	29.7259	1.30048	34.8156	1.30048	39.8439
		1.31072	0.196561	1.31072	5.10625	1.31072	10.3012	1.31072	14.613	1.31072	20.068	1.31072	25.173	1.31072	30.0621	1.31072	34.7115	1.31072	40.0245	1.31072	45.0076	1.31072	50.5412	1.31072	55.7715	1.31072	59.9793	1.31072	65.8159	1.31072	70.5566	1.31072	75.2075	1.31072	81.2085	1.31072	85.5365			1.31072	19.9043	1.31072	24.7667	1.31072	29.7204	1.31072	34.8088	1.31072	39.8707
		1.32096	0.179004	1.32096	5.10711	1.32096	10.3187	1.32096	14.6062	1.32096	20.0607	1.32096	25.1651	1.32096	30.1037	1.32096	34.7029	1.32096	40.0329	1.32096	45.032	1.32096	50.5688	1.32096	55.7829	1.32096	59.9956	1.32096	65.8632	1.32096	70.6104	1.32096	75.219	1.32096	81.2518	1.32096	85.563			1.32096	19.886	1.32096	24.7693	1.32096	29.7195	1.32096	34.8042	1.32096	39.8989
		1.3312	0.160891	1.3312	5.1007	1.3312	10.3331	1.3312	14.6013	1.3312	20.0582	1.3312	25.1565	1.3312	30.1451	1.3312	34.695	1.3312	40.0464	1.3312	45.0661	1.3312	50.5894	1.3312	55.7993	1.3312	60.0078	1.3312	65.9026	1.3312	70.6542	1.3312	75.2273	1.3312	81.2917	1.3312	85.5911			1.3312	19.8635	1.3312	24.7663	1.3312	29.7216	1.3312	34.7944	1.3312	39.9299
		1.34144	0.151206	1.34144	5.0867	1.34144	10.3456	1.34144	14.5947	1.34144	20.0581	1.34144	25.1443	1.34144	30.185	1.34144	34.6883	1.34144	40.0559	1.34144	45.1003	1.34144	50.6072	1.34144	55.8106	1.34144	60.0278	1.34144	65.9377	1.34144	70.7	1.34144	75.2333	1.34144	81.3196	1.34144	85.6202			1.34144	19.8431	1.34144	24.7556	1.34144	29.7272	1.34144	34.7847	1.34144	39.9596
		1.35168	0.148027	1.35168	5.06902	1.35168	10.354	1.35168	14.5927	1.35168	20.0634	1.35168	25.1292	1.35168	30.2197	1.35168	34.678	1.35168	40.0729	1.35168	45.14	1.35168	50.6211	1.35168	55.828	1.35168	60.0448	1.35168	65.965	1.35168	70.7384	1.35168	75.2362	1.35168	81.34	1.35168	85.646			1.35168	19.8195	1.35168	24.7455	1.35168	29.7337	1.35168	34.7687	1.35168	39.9891
		1.36192	0.15612	1.36192	5.04552	1.36192	10.3604	1.36192	14.5912	1.36192	20.0696	1.36192	25.1105	1.36192	30.2535	1.36192	34.6697	1.36192	40.0846	1.36192	45.1797	1.36192	50.633	1.36192	55.8395	1.36192	60.0651	1.36192	65.984	1.36192	70.7725	1.36192	75.2396	1.36192	81.3493	1.36192	85.6708			1.36192	19.7998	1.36192	24.7334	1.36192	29.7435	1.36192	34.7496	1.36192	40.0136
		1.37216	0.174796	1.37216	5.02054	1.37216	10.3606	1.37216	14.5912	1.37216	20.0818	1.37216	25.0894	1.37216	30.2814	1.37216	34.6566	1.37216	40.1015	1.37216	45.2227	1.37216	50.6459	1.37216	55.8532	1.37216	60.0813	1.37216	65.9957	1.37216	70.8003	1.37216	75.2393	1.37216	81.3471	1.37216	85.69			1.37216	19.7762	1.37216	24.7244	1.37216	29.7503	1.37216	34.7265	1.37216	40.0374
		1.3824	0.202524	1.3824	4.99512	1.3824	10.358	1.3824	14.5964	1.3824	20.0904	1.3824	25.069	1.3824	30.3019	1.3824	34.6418	1.3824	40.1177	1.3824	45.2618	1.3824	50.6615	1.3824	55.8641	1.3824	60.0993	1.3824	65.9996	1.3824	70.8189	1.3824	75.2389	1.3824	81.337	1.3824	85.706			1.3824	19.7539	1.3824	24.7164	1.3824	29.7569	1.3824	34.6975	1.3824	40.0548
		1.39264	0.241845	1.39264	4.96867	1.39264	10.3531	1.39264	14.6021	1.39264	20.1027	1.39264	25.0489	1.39264	30.3223	1.39264	34.6229	1.39264	40.1336	1.39264	45.3003	1.39264	50.6772	1.39264	55.8743	1.39264	60.1087	1.39264	65.9996	1.39264	70.8306	1.39264	75.2366	1.39264	81.3154	1.39264	85.7166			1.39264	19.7279	1.39264	24.716	1.39264	29.7628	1.39264	34.6661	1.39264	40.0745
		1.40288	0.284781	1.40288	4.94245	1.40288	10.343	1.40288	14.6103	1.40288	20.11	1.40288	25.0338	1.40288	30.3312	1.40288	34.606	1.40288	40.1462	1.40288	45.3333	1.40288	50.6972	1.40288	55.8827	1.40288	60.1169	1.40288	65.9897	1.40288	70.832	1.40288	75.2316	1.40288	81.2879	1.40288	85.723			1.40288	19.699	1.40288	24.7192	1.40288	29.766	1.40288	34.6312	1.40288	40.0875
		1.41312	0.334677	1.41312	4.91713	1.41312	10.3332	1.41312	14.6201	1.41312	20.1167	1.41312	25.0203	1.41312	30.3369	1.41312	34.5868	1.41312	40.1606	1.41312	45.3626	1.41312	50.7167	1.41312	55.8925	1.41312	60.1197	1.41312	65.9797	1.41312	70.8295	1.41312	75.2254	1.41312	81.2514	1.41312	85.7229			1.41312	19.6663	1.41312	24.7287	1.41312	29.7701	1.41312	34.5993	1.41312	40.1039
		1.42336	0.385272	1.42336	4.89589	1.42336	10.3192	1.42336	14.6327	1.42336	20.12	1.42336	25.0146	1.42336	30.3354	1.42336	34.5739	1.42336	40.1726	1.42336	45.3837	1.42336	50.7355	1.42336	55.9006	1.42336	60.1138	1.42336	65.963	1.42336	70.8144	1.42336	75.2145	1.42336	81.2128	1.42336	85.7225			1.42336	19.6307	1.42336	24.745	1.42336	29.773	1.42336	34.5669	1.42336	40.1197
		1.4336	0.435566	1.4336	4.87161	1.4336	10.3052	1.4336	14.6428	1.4336	20.1185	1.4336	25.0123	1.4336	30.3294	1.4336	34.5641	1.4336	40.1865	1.4336	45.4004	1.4336	50.7524	1.4336	55.9052	1.4336	60.1088	1.4336	65.9437	1.4336	70.8009	1.4336	75.204	1.4336	81.1663	1.4336	85.7143			1.4336	19.5962	1.4336	24.7631	1.4336	29.7773	1.4336	34.5404	1.4336	40.1375
		1.44384	0.484437	1.44384	4.85377	1.44384	10.2897	1.44384	14.6573	1.44384	20.1145	1.44384	25.0148	1.44384	30.3169	1.44384	34.5633	1.44384	40.1972	1.44384	45.4091	1.44384	50.7644	1.44384	55.9113	1.44384	60.0938	1.44384	65.9208	1.44384	70.7778	1.44384	75.1859	1.44384	81.1197	1.44384	85.7066			1.44384	19.5604	1.44384	24.7865	1.44384	29.7842	1.44384	34.5196	1.44384	40.159
		1.45408	0.529537	1.45408	4.83472	1.45408	10.2736	1.45408	14.6668	1.45408	20.1063	1.45408	25.0206	1.45408	30.3007	1.45408	34.5685	1.45408	40.211	1.45408	45.412	1.45408	50.7723	1.45408	55.9123	1.45408	60.0803	1.45408	65.8951	1.45408	70.7587	1.45408	75.1697	1.45408	81.0658	1.45408	85.6914			1.45408	19.5317	1.45408	24.8098	1.45408	29.7964	1.45408	34.5096	1.45408	40.184
		1.46432	0.568264	1.46432	4.819	1.46432	10.2613	1.46432	14.6791	1.46432	20.0928	1.46432	25.0311	1.46432	30.281	1.46432	34.5816	1.46432	40.2254	1.46432	45.4085	1.46432	50.774	1.46432	55.9118	1.46432	60.0601	1.46432	65.8642	1.46432	70.7345	1.46432	75.1468	1.46432	81.0124	1.46432	85.6768			1.46432	19.5072	1.46432	24.8325	1.46432	29.8074	1.46432	34.5066	1.46432	40.2139
		1.47456	0.604238	1.47456	4.80619	1.47456	10.246	1.47456	14.6891	1.47456	20.0741	1.47456	25.0412	1.47456	30.2607	1.47456	34.6	1.47456	40.2374	1.47456	45.3993	1.47456	50.7708	1.47456	55.9071	1.47456	60.0401	1.47456	65.8332	1.47456	70.7138	1.47456	75.1253	1.47456	80.9544	1.47456	85.6532			1.47456	19.4907	1.47456	24.8525	1.47456	29.8244	1.47456	34.5187	1.47456	40.2457
		1.4848	0.629631	1.4848	4.79631	1.4848	10.2381	1.4848	14.6978	1.4848	20.0541	1.4848	25.0546	1.4848	30.2402	1.4848	34.6218	1.4848	40.2477	1.4848	45.3851	1.4848	50.761	1.4848	55.9017	1.4848	60.0148	1.4848	65.797	1.4848	70.6946	1.4848	75.0997	1.4848	80.8985	1.4848	85.634			1.4848	19.4804	1.4848	24.8686	1.4848	29.8417	1.4848	34.5366	1.4848	40.2822
		1.49504	0.648908	1.49504	4.78927	1.49504	10.2319	1.49504	14.7047	1.49504	20.0256	1.49504	25.0673	1.49504	30.2196	1.49504	34.645	1.49504	40.2583	1.49504	45.3662	1.49504	50.749	1.49504	55.8918	1.49504	59.9909	1.49504	65.7633	1.49504	70.6767	1.49504	75.0763	1.49504	80.8409	1.49504	85.6021			1.49504	19.4788	1.49504	24.8818	1.49504	29.8606	1.49504	34.5712	1.49504	40.3199
		1.50528	0.657268	1.50528	4.78891	1.50528	10.2334	1.50528	14.7122	1.50528	19.9982	1.50528	25.0786	1.50528	30.2029	1.50528	34.6666	1.50528	40.2603	1.50528	45.3447	1.50528	50.7309	1.50528	55.8874	1.50528	59.9613	1.50528	65.7278	1.50528	70.6621	1.50528	75.0488	1.50528	80.7928	1.50528	85.5777			1.50528	19.4809	1.50528	24.8878	1.50528	29.878	1.50528	34.6099	1.50528	40.3544
		1.51552	0.656835	1.51552	4.79189	1.51552	10.2375	1.51552	14.7169	1.51552	19.9662	1.51552	25.0855	1.51552	30.1907	1.51552	34.687	1.51552	40.2636	1.51552	45.3218	1.51552	50.7123	1.51552	55.8773	1.51552	59.9365	1.51552	65.6967	1.51552	70.6543	1.51552	75.0267	1.51552	80.7488	1.51552	85.5461			1.51552	19.4868	1.51552	24.8901	1.51552	29.8966	1.51552	34.6614	1.51552	40.3884
		1.52576	0.645005	1.52576	4.80129	1.52576	10.2491	1.52576	14.7184	1.52576	19.9342	1.52576	25.0923	1.52576	30.1804	1.52576	34.702	1.52576	40.2623	1.52576	45.299	1.52576	50.6886	1.52576	55.8757	1.52576	59.9068	1.52576	65.6654	1.52576	70.647	1.52576	75.0011	1.52576	80.7197	1.52576	85.5205			1.52576	19.4959	1.52576	24.8868	1.52576	29.9132	1.52576	34.7134	1.52576	40.4143
		1.536	0.623691	1.536	4.81566	1.536	10.2645	1.536	14.7205	1.536	19.9046	1.536	25.0902	1.536	30.1754	1.536	34.7137	1.536	40.2595	1.536	45.2774	1.536	50.6674	1.536	55.8699	1.536	59.8856	1.536	65.6431	1.536	70.6504	1.536	74.982	1.536	80.6994	1.536	85.4947			1.536	19.5058	1.536	24.881	1.536	29.9308	1.536	34.7752	1.536	40.4347
		1.54624	0.593941	1.54624	4.83382	1.54624	10.2855	1.54624	14.717	1.54624	19.8776	1.54624	25.0853	1.54624	30.174	1.54624	34.7211	1.54624	40.2571	1.54624	45.2607	1.54624	50.6426	1.54624	55.8729	1.54624	59.8624	1.54624	65.6183	1.54624	70.6558	1.54624	74.9593	1.54624	80.6972	1.54624	85.4777			1.54624	19.5146	1.54624	24.8688	1.54624	29.946	1.54624	34.8316	1.54624	40.4442
		1.55648	0.558023	1.55648	4.8569	1.55648	10.3063	1.55648	14.7141	1.55648	19.8549	1.55648	25.0753	1.55648	30.1761	1.55648	34.7223	1.55648	40.2558	1.55648	45.2461	1.55648	50.6209	1.55648	55.8752	1.55648	59.8501	1.55648	65.6032	1.55648	70.6699	1.55648	74.9453	1.55648	80.7033	1.55648	85.4621			1.55648	19.5238	1.55648	24.8543	1.55648	29.9673	1.55648	34.8915	1.55648	40.4436
		1.56672	0.517379	1.56672	4.87998	1.56672	10.3305	1.56672	14.7028	1.56672	19.8423	1.56672	25.0602	1.56672	30.1771	1.56672	34.721	1.56672	40.2579	1.56672	45.2391	1.56672	50.6011	1.56672	55.8853	1.56672	59.837	1.56672	65.5851	1.56672	70.6843	1.56672	74.9279	1.56672	80.7221	1.56672	85.456			1.56672	19.5325	1.56672	24.8347	1.56672	29.987	1.56672	34.9443	1.56672	40.432
		1.57696	0.478336	1.57696	4.90495	1.57696	10.3528	1.57696	14.6963	1.57696	19.8379	1.57696	25.0419	1.57696	30.1804	1.57696	34.7138	1.57696	40.259	1.57696	45.2337	1.57696	50.5838	1.57696	55.8978	1.57696	59.8357	1.57696	65.5752	1.57696	70.7052	1.57696	74.9184	1.57696	80.7445	1.57696	85.4516			1.57696	19.5411	1.57696	24.8152	1.57696	30.0102	1.57696	34.9936	1.57696	40.4132
		1.5872	0.439391	1.5872	4.92527	1.5872	10.3742	1.5872	14.6802	1.5872	19.8437	1.5872	25.0214	1.5872	30.1801	1.5872	34.7067	1.5872	40.266	1.5872	45.234	1.5872	50.5705	1.5872	55.9181	1.5872	59.8349	1.5872	65.5626	1.5872	70.721	1.5872	74.9076	1.5872	80.7714	1.5872	85.4519			1.5872	19.5482	1.5872	24.7882	1.5872	30.0337	1.5872	35.0337	1.5872	40.384
		1.59744	0.40996	1.59744	4.94722	1.59744	10.39	1.59744	14.6692	1.59744	19.8601	1.59744	24.9986	1.59744	30.1756	1.59744	34.6977	1.59744	40.2708	1.59744	45.2322	1.59744	50.563	1.59744	55.9419	1.59744	59.8405	1.59744	65.5555	1.59744	70.7414	1.59744	74.9019	1.59744	80.7959	1.59744	85.4544			1.59744	19.558	1.59744	24.7605	1.59744	30.0577	1.59744	35.0672	1.59744	40.3505
		1.60768	0.383124	1.60768	4.96047	1.60768	10.4052	1.60768	14.654	1.60768	19.885	1.60768	24.9765	1.60768	30.1676	1.60768	34.6885	1.60768	40.2779	1.60768	45.2374	1.60768	50.5588	1.60768	55.9737	1.60768	59.8476	1.60768	65.5492	1.60768	70.7529	1.60768	74.8982	1.60768	80.8182	1.60768	85.4585			1.60768	19.5682	1.60768	24.7292	1.60768	30.077	1.60768	35.0923	1.60768	40.3164
		1.61792	0.369657	1.61792	4.9733	1.61792	10.4139	1.61792	14.6398	1.61792	19.9177	1.61792	24.9548	1.61792	30.1542	1.61792	34.685	1.61792	40.2813	1.61792	45.2371	1.61792	50.5597	1.61792	56.0087	1.61792	59.8588	1.61792	65.5473	1.61792	70.7661	1.61792	74.8971	1.61792	80.8364	1.61792	85.4623			1.61792	19.58	1.61792	24.6927	1.61792	30.0921	1.61792	35.1111	1.61792	40.2782
		1.62816	0.362964	1.62816	4.97865	1.62816	10.4201	1.62816	14.6257	1.62816	19.9521	1.62816	24.9325	1.62816	30.1371	1.62816	34.682	1.62816	40.2839	1.62816	45.2416	1.62816	50.5624	1.62816	56.0491	1.62816	59.8685	1.62816	65.5499	1.62816	70.7732	1.62816	74.9003	1.62816	80.8522	1.62816	85.4703			1.62816	19.5944	1.62816	24.6569	1.62816	30.0983	1.62816	35.1236	1.62816	40.2443
		1.6384	0.365014	1.6384	4.97938	1.6384	10.4234	1.6384	14.6111	1.6384	19.9914	1.6384	24.9115	1.6384	30.1156	1.6384	34.6896	1.6384	40.2841	1.6384	45.242	1.6384	50.5677	1.6384	56.0912	1.6384	59.8813	1.6384	65.5594	1.6384	70.784	1.6384	74.9084	1.6384	80.8708	1.6384	85.4828			1.6384	19.6129	1.6384	24.6154	1.6384	30.0965	1.6384	35.1322	1.6384	40.213
		1.64864	0.371166	1.64864	4.97316	1.64864	10.4275	1.64864	14.5988	1.64864	20.0263	1.64864	24.8916	1.64864	30.0924	1.64864	34.6998	1.64864	40.284	1.64864	45.2471	1.64864	50.572	1.64864	56.1334	1.64864	59.8934	1.64864	65.5787	1.64864	70.7942	1.64864	74.9248	1.64864	80.8903	1.64864	85.5016			1.64864	19.6318	1.64864	24.5771	1.64864	30.0838	1.64864	35.1367	1.64864	40.1853
		1.65888	0.387417	1.65888	4.95982	1.65888	10.431	1.65888	14.5846	1.65888	20.0616	1.65888	24.8724	1.65888	30.0683	1.65888	34.7171	1.65888	40.2791	1.65888	45.2523	1.65888	50.5777	1.65888	56.179	1.65888	59.909	1.65888	65.6044	1.65888	70.8114	1.65888	74.948	1.65888	80.9262	1.65888	85.5347			1.65888	19.6548	1.65888	24.5364	1.65888	30.0625	1.65888	35.1373	1.65888	40.1612
		1.66912	0.400378	1.66912	4.93966	1.66912	10.4367	1.66912	14.5737	1.66912	20.09	1.66912	24.8525	1.66912	30.0439	1.66912	34.7418	1.66912	40.2813	1.66912	45.2601	1.66912	50.5791	1.66912	56.2204	1.66912	59.9271	1.66912	65.6463	1.66912	70.8394	1.66912	74.9864	1.66912	80.9683	1.66912	85.5769			1.66912	19.6795	1.66912	24.5017	1.66912	30.0342	1.66912	35.1341	1.66912	40.1431
		1.67936	0.419813	1.67936	4.91212	1.67936	10.4458	1.67936	14.5634	1.67936	20.1183	1.67936	24.8333	1.67936	30.0193	1.67936	34.7707	1.67936	40.2796	1.67936	45.2708	1.67936	50.5816	1.67936	56.2622	1.67936	59.9488	1.67936	65.6933	1.67936	70.8771	1.67936	75.0358	1.67936	81.0372	1.67936	85.6428			1.67936	19.7047	1.67936	24.4695	1.67936	30.003	1.67936	35.1238	1.67936	40.1264
		1.6896	0.438097	1.6896	4.8755	1.6896	10.4535	1.6896	14.556	1.6896	20.1377	1.6896	24.8122	1.6896	29.9954	1.6896	34.8004	1.6896	40.2868	1.6896	45.2853	1.6896	50.5812	1.6896	56.3025	1.6896	59.9806	1.6896	65.7576	1.6896	70.9368	1.6896	75.1072	1.6896	81.1191	1.6896	85.7203			1.6896	19.7296	1.6896	24.4437	1.6896	29.9688	1.6896	35.1087	1.6896	40.1159
		1.69984	0.458383	1.69984	4.83519	1.69984	10.4646	1.69984	14.5516	1.69984	20.1522	1.69984	24.791	1.69984	29.972	1.69984	34.8344	1.69984	40.2927	1.69984	45.3043	1.69984	50.58	1.69984	56.3403	1.69984	60.0197	1.69984	65.8264	1.69984	71.0076	1.69984	75.1897	1.69984	81.2294	1.69984	85.8244			1.69984	19.7539	1.69984	24.4247	1.69984	29.9376	1.69984	35.0833	1.69984	40.1077
		1.71008	0.479387	1.71008	4.78892	1.71008	10.4723	1.71008	14.5514	1.71008	20.1601	1.71008	24.7676	1.71008	29.9495	1.71008	34.8657	1.71008	40.3081	1.71008	45.3259	1.71008	50.5833	1.71008	56.3768	1.71008	60.0747	1.71008	65.9119	1.71008	71.1064	1.71008	75.3006	1.71008	81.3535	1.71008	85.942			1.71008	19.7766	1.71008	24.4111	1.71008	29.9136	1.71008	35.0542	1.71008	40.1006
		1.72032	0.501382	1.72032	4.74016	1.72032	10.4762	1.72032	14.5543	1.72032	20.1601	1.72032	24.7438	1.72032	29.9308	1.72032	34.8951	1.72032	40.3232	1.72032	45.3551	1.72032	50.5877	1.72032	56.4168	1.72032	60.1435	1.72032	66.001	1.72032	71.2177	1.72032	75.4227	1.72032	81.5078	1.72032	86.0879			1.72032	19.7968	1.72032	24.4041	1.72032	29.8929	1.72032	35.0155	1.72032	40.1023
		1.73056	0.526862	1.73056	4.69437	1.73056	10.4757	1.73056	14.5632	1.73056	20.1517	1.73056	24.7196	1.73056	29.912	1.73056	34.9228	1.73056	40.3422	1.73056	45.3857	1.73056	50.5992	1.73056	56.4539	1.73056	60.2343	1.73056	66.1078	1.73056	71.3601	1.73056	75.5767	1.73056	81.6703	1.73056	86.2453			1.73056	19.8164	1.73056	24.4005	1.73056	29.8828	1.73056	34.9785	1.73056	40.1004
		1.74081	0.551739	1.74081	4.65143	1.74081	10.4729	1.74081	14.5725	1.74081	20.1376	1.74081	24.6957	1.74081	29.8987	1.74081	34.9457	1.74081	40.3633	1.74081	45.4261	1.74081	50.6178	1.74081	56.5003	1.74081	60.3413	1.74081	66.2195	1.74081	71.5091	1.74081	75.7384	1.74081	81.8592	1.74081	86.4303			1.74081	19.834	1.74081	24.4024	1.74081	29.8806	1.74081	34.9357	1.74081	40.1062
		1.75105	0.577601	1.75105	4.61257	1.75105	10.4624	1.75105	14.5856	1.75105	20.1172	1.75105	24.6736	1.75105	29.8885	1.75105	34.9627	1.75105	40.3854	1.75105	45.467	1.75105	50.6509	1.75105	56.5471	1.75105	60.4758	1.75105	66.3508	1.75105	71.6912	1.75105	75.9299	1.75105	82.0512	1.75105	86.6253			1.75105	19.8514	1.75105	24.4036	1.75105	29.8856	1.75105	34.897	1.75105	40.1105
		1.76129	0.603839	1.76129	4.58137	1.76129	10.4513	1.76129	14.5985	1.76129	20.0942	1.76129	24.652	1.76129	29.8829	1.76129	34.9768	1.76129	40.406	1.76129	45.5158	1.76129	50.6926	1.76129	56.6087	1.76129	60.6232	1.76129	66.4863	1.76129	71.8761	1.76129	76.1311	1.76129	82.2689	1.76129	86.8488			1.76129	19.8708	1.76129	24.4092	1.76129	29.8982	1.76129	34.8574	1.76129	40.1226
		1.77153	0.628006	1.77153	4.55693	1.77153	10.4371	1.77153	14.6129	1.77153	20.0703	1.77153	24.6365	1.77153	29.88	1.77153	34.985	1.77153	40.4286	1.77153	45.5649	1.77153	50.7552	1.77153	56.6734	1.77153	60.7999	1.77153	66.6457	1.77153	72.0909	1.77153	76.353	1.77153	82.4829	1.77153	87.0766			1.77153	19.8888	1.77153	24.4122	1.77153	29.9174	1.77153	34.8219	1.77153	40.1301
		1.78177	0.646962	1.78177	4.53925	1.78177	10.4223	1.78177	14.6251	1.78177	20.0503	1.78177	24.6227	1.78177	29.8799	1.78177	34.9907	1.78177	40.4516	1.78177	45.6189	1.78177	50.8258	1.78177	56.7577	1.78177	60.9818	1.78177	66.808	1.78177	72.3035	1.78177	76.5803	1.78177	82.7206	1.78177	87.33			1.78177	19.9133	1.78177	24.4162	1.78177	29.9385	1.78177	34.7881	1.78177	40.1458
		1.79201	0.662941	1.79201	4.52478	1.79201	10.4068	1.79201	14.6365	1.79201	20.0337	1.79201	24.6128	1.79201	29.8793	1.79201	34.9926	1.79201	40.4744	1.79201	45.6715	1.79201	50.9217	1.79201	56.8501	1.79201	61.1889	1.79201	66.9915	1.79201	72.5409	1.79201	76.8257	1.79201	82.9505	1.79201	87.5829			1.79201	19.9354	1.79201	24.4211	1.79201	29.9629	1.79201	34.7571	1.79201	40.1607
		1.80225	0.670086	1.80225	4.51597	1.80225	10.3911	1.80225	14.6454	1.80225	20.0241	1.80225	24.6087	1.80225	29.8794	1.80225	34.992	1.80225	40.5037	1.80225	45.7285	1.80225	51.0229	1.80225	56.9661	1.80225	61.3946	1.80225	67.1779	1.80225	72.7761	1.80225	77.0626	1.80225	83.1995	1.80225	87.8558			1.80225	19.9633	1.80225	24.4228	1.80225	29.9874	1.80225	34.7299	1.80225	40.1792
		1.81249	0.670759	1.81249	4.50986	1.81249	10.3738	1.81249	14.6555	1.81249	20.0203	1.81249	24.6066	1.81249	29.8776	1.81249	34.9905	1.81249	40.5321	1.81249	45.7826	1.81249	51.1487	1.81249	57.0916	1.81249	61.6173	1.81249	67.3816	1.81249	73.0254	1.81249	77.3162	1.81249	83.4373	1.81249	88.1189			1.81249	19.9894	1.81249	24.4224	1.81249	30.0097	1.81249	34.7029	1.81249	40.1984
		1.82273	0.660932	1.82273	4.50466	1.82273	10.3557	1.82273	14.6635	1.82273	20.024	1.82273	24.6081	1.82273	29.8743	1.82273	34.9869	1.82273	40.5705	1.82273	45.8445	1.82273	51.2745	1.82273	57.2437	1.82273	61.8327	1.82273	67.5834	1.82273	73.2682	1.82273	77.5555	1.82273	83.6842	1.82273	88.3945			1.82273	20.0162	1.82273	24.4221	1.82273	30.03	1.82273	34.6839	1.82273	40.2206
		1.83297	0.643712	1.83297	4.50558	1.83297	10.3369	1.83297	14.6723	1.83297	20.0321	1.83297	24.6115	1.83297	29.8699	1.83297	34.9817	1.83297	40.6108	1.83297	45.9056	1.83297	51.4195	1.83297	57.4033	1.83297	62.0644	1.83297	67.7984	1.83297	73.5207	1.83297	77.8017	1.83297	83.9162	1.83297	88.6532			1.83297	20.043	1.83297	24.4154	1.83297	30.0451	1.83297	34.6631	1.83297	40.2411
		1.84321	0.616459	1.84321	4.50731	1.84321	10.3145	1.84321	14.6832	1.84321	20.0453	1.84321	24.6161	1.84321	29.8646	1.84321	34.9773	1.84321	40.6622	1.84321	45.9792	1.84321	51.5614	1.84321	57.587	1.84321	62.2824	1.84321	68.0062	1.84321	73.7594	1.84321	78.0339	1.84321	84.1468	1.84321	88.9123			1.84321	20.0628	1.84321	24.4073	1.84321	30.0574	1.84321	34.6501	1.84321	40.258
		1.85345	0.583246	1.85345	4.51408	1.85345	10.2933	1.85345	14.6946	1.85345	20.061	1.85345	24.6233	1.85345	29.8605	1.85345	34.9709	1.85345	40.7199	1.85345	46.0563	1.85345	51.717	1.85345	57.7706	1.85345	62.5136	1.85345	68.2186	1.85345	73.9993	1.85345	78.2675	1.85345	84.3586	1.85345	89.1499			1.85345	20.084	1.85345	24.3924	1.85345	30.0649	1.85345	34.6362	1.85345	40.2697
		1.86369	0.543221	1.86369	4.52625	1.86369	10.2697	1.86369	14.7089	1.86369	20.0775	1.86369	24.63	1.86369	29.856	1.86369	34.9676	1.86369	40.7875	1.86369	46.1519	1.86369	51.8652	1.86369	57.972	1.86369	62.733	1.86369	68.4221	1.86369	74.2249	1.86369	78.4889	1.86369	84.5583	1.86369	89.3775			1.86369	20.0953	1.86369	24.3728	1.86369	30.0681	1.86369	34.6259	1.86369	40.2761
		1.87393	0.500365	1.87393	4.53905	1.87393	10.2499	1.87393	14.7237	1.87393	20.095	1.87393	24.638	1.87393	29.8535	1.87393	34.9648	1.87393	40.8609	1.87393	46.253	1.87393	52.0228	1.87393	58.1621	1.87393	62.9567	1.87393	68.6206	1.87393	74.4408	1.87393	78.7052	1.87393	84.7374	1.87393	89.5786			1.87393	20.1071	1.87393	24.3496	1.87393	30.0663	1.87393	34.6163	1.87393	40.2734
		1.88417	0.459388	1.88417	4.55965	1.88417	10.231	1.88417	14.7405	1.88417	20.1125	1.88417	24.6488	1.88417	29.8544	1.88417	34.9696	1.88417	40.9481	1.88417	46.3736	1.88417	52.173	1.88417	58.3621	1.88417	63.1673	1.88417	68.8036	1.88417	74.6413	1.88417	78.9096	1.88417	84.8962	1.88417	89.7636			1.88417	20.1107	1.88417	24.3182	1.88417	30.0647	1.88417	34.6074	1.88417	40.2602
		1.89441	0.41756	1.89441	4.57684	1.89441	10.2178	1.89441	14.7552	1.89441	20.1284	1.89441	24.6592	1.89441	29.856	1.89441	34.9801	1.89441	41.0385	1.89441	46.5009	1.89441	52.3307	1.89441	58.5445	1.89441	63.3769	1.89441	68.9779	1.89441	74.8283	1.89441	79.105	1.89441	85.0302	1.89441	89.9191			1.89441	20.1141	1.89441	24.2852	1.89441	30.0569	1.89441	34.6004	1.89441	40.242
		1.90465	0.384541	1.90465	4.59568	1.90465	10.2113	1.90465	14.7712	1.90465	20.1434	1.90465	24.6725	1.90465	29.8626	1.90465	34.9988	1.90465	41.1411	1.90465	46.6451	1.90465	52.4777	1.90465	58.7292	1.90465	63.5671	1.90465	69.1301	1.90465	74.9944	1.90465	79.2826	1.90465	85.1397	1.90465	90.0538			1.90465	20.1131	1.90465	24.2451	1.90465	30.0504	1.90465	34.5956	1.90465	40.2158
		1.91489	0.355188	1.91489	4.61103	1.91489	10.2124	1.91489	14.7834	1.91489	20.1597	1.91489	24.6882	1.91489	29.8686	1.91489	35.0318	1.91489	41.2476	1.91489	46.7925	1.91489	52.6307	1.91489	58.8974	1.91489	63.7465	1.91489	69.2666	1.91489	75.1442	1.91489	79.444	1.91489	85.2214	1.91489	90.1589			1.91489	20.1118	1.91489	24.2074	1.91489	30.0427	1.91489	34.5917	1.91489	40.1864
		1.92513	0.334078	1.92513	4.62361	1.92513	10.2207	1.92513	14.7968	1.92513	20.1728	1.92513	24.7061	1.92513	29.8805	1.92513	35.0727	1.92513	41.3632	1.92513	46.9516	1.92513	52.7741	1.92513	59.0595	1.92513	63.9015	1.92513	69.3792	1.92513	75.2677	1.92513	79.583	1.92513	85.2744	1.92513	90.2389			1.92513	20.1116	1.92513	24.1653	1.92513	30.0339	1.92513	34.5932	1.92513	40.1555
		1.93537	0.321159	1.93537	4.62738	1.93537	10.2372	1.93537	14.8056	1.93537	20.1883	1.93537	24.7261	1.93537	29.8927	1.93537	35.1277	1.93537	41.4815	1.93537	47.1116	1.93537	52.915	1.93537	59.2083	1.93537	64.0365	1.93537	69.4682	1.93537	75.3697	1.93537	79.6958	1.93537	85.3018	1.93537	90.2909			1.93537	20.11	1.93537	24.128	1.93537	30.0301	1.93537	34.5983	1.93537	40.1256
		1.94561	0.313933	1.94561	4.62887	1.94561	10.2579	1.94561	14.816	1.94561	20.1966	1.94561	24.7467	1.94561	29.9073	1.94561	35.189	1.94561	41.6059	1.94561	47.2807	1.94561	53.047	1.94561	59.3481	1.94561	64.145	1.94561	69.532	1.94561	75.4441	1.94561	79.781	1.94561	85.2957	1.94561	90.3126			1.94561	20.1113	1.94561	24.0935	1.94561	30.0241	1.94561	34.6046	1.94561	40.0986
		1.95585	0.313246	1.95585	4.61993	1.95585	10.282	1.95585	14.8245	1.95585	20.2101	1.95585	24.7704	1.95585	29.9228	1.95585	35.2618	1.95585	41.7298	1.95585	47.4445	1.95585	53.1674	1.95585	59.4711	1.95585	64.2229	1.95585	69.5677	1.95585	75.4866	1.95585	79.8328	1.95585	85.2706	1.95585	90.3093			1.95585	20.1125	1.95585	24.0647	1.95585	30.0243	1.95585	34.6149	1.95585	40.0752
		1.96609	0.316923	1.96609	4.60759	1.96609	10.305	1.96609	14.8332	1.96609	20.2152	1.96609	24.7946	1.96609	29.9399	1.96609	35.3342	1.96609	41.857	1.96609	47.6131	1.96609	53.2774	1.96609	59.5794	1.96609	64.2727	1.96609	69.5736	1.96609	75.4996	1.96609	79.8525	1.96609	85.2121	1.96609	90.2716			1.96609	20.115	1.96609	24.044	1.96609	30.0225	1.96609	34.6287	1.96609	40.056
		1.97633	0.322215	1.97633	4.58527	1.97633	10.3239	1.97633	14.8413	1.97633	20.2199	1.97633	24.8161	1.97633	29.9561	1.97633	35.4132	1.97633	41.9786	1.97633	47.7751	1.97633	53.3693	1.97633	59.6677	1.97633	64.2882	1.97633	69.5513	1.97633	75.4758	1.97633	79.8341	1.97633	85.1381	1.97633	90.2076			1.97633	20.1175	1.97633	24.0274	1.97633	30.0247	1.97633	34.6398	1.97633	40.0388
		1.98657	0.331311	1.98657	4.55887	1.98657	10.3369	1.98657	14.8519	1.98657	20.2208	1.98657	24.8382	1.98657	29.9771	1.98657	35.4883	1.98657	42.1019	1.98657	47.9316	1.98657	53.4454	1.98657	59.7347	1.98657	64.2718	1.98657	69.4964	1.98657	75.4218	1.98657	79.7812	1.98657	85.0325	1.98657	90.1115			1.98657	20.1205	1.98657	24.0223	1.98657	30.0251	1.98657	34.6553	1.98657	40.0272
		1.99681	0.339995	1.99681	4.52838	1.99681	10.3406	1.99681	14.86	1.99681	20.2202	1.99681	24.8584	1.99681	29.996	1.99681	35.5658	1.99681	42.2164	1.99681	48.0779	1.99681	53.5032	1.99681	59.7761	1.99681	64.2178	1.99681	69.4126	1.99681	75.3277	1.99681	79.6917	1.99681	84.9094	1.99681	89.9855			1.99681	20.1213	1.99681	24.0209	1.99681	30.0232	1.99681	34.6674	1.99681	40.0134
		2.00705	0.349532	2.00705	4.49113	2.00705	10.3386	2.00705	14.8688	2.00705	20.2186	2.00705	24.8761	2.00705	30.0178	2.00705	35.6383	2.00705	42.3282	2.00705	48.2088	2.00705	53.5388	2.00705	59.7891	2.00705	64.1313	2.00705	69.2975	2.00705	75.204	2.00705	79.565	2.00705	84.7586	2.00705	89.8275			2.00705	20.125	2.00705	24.0282	2.00705	30.0208	2.00705	34.6811	2.00705	40.0029
		2.01729	0.358449	2.01729	4.45346	2.01729	10.3274	2.01729	14.8783	2.01729	20.2147	2.01729	24.8921	2.01729	30.0447	2.01729	35.7137	2.01729	42.4315	2.01729	48.3232	2.01729	53.553	2.01729	59.7727	2.01729	64.0069	2.01729	69.151	2.01729	75.043	2.01729	79.4025	2.01729	84.5798	2.01729	89.6438			2.01729	20.1281	2.01729	24.0408	2.01729	30.0136	2.01729	34.6921	2.01729	39.9886
		2.02753	0.36954	2.02753	4.41507	2.02753	10.3125	2.02753	14.885	2.02753	20.2124	2.02753	24.9091	2.02753	30.0712	2.02753	35.783	2.02753	42.5326	2.02753	48.4133	2.02753	53.5458	2.02753	59.7211	2.02753	63.8528	2.02753	68.9775	2.02753	74.854	2.02753	79.2085	2.02753	84.3698	2.02753	89.4239			2.02753	20.132	2.02753	24.0567	2.02753	30.0075	2.02753	34.7058	2.02753	39.9753
		2.03777	0.378493	2.03777	4.37702	2.03777	10.2942	2.03777	14.8934	2.03777	20.2095	2.03777	24.9244	2.03777	30.1029	2.03777	35.8575	2.03777	42.6195	2.03777	48.4826	2.03777	53.5139	2.03777	59.6368	2.03777	63.6631	2.03777	68.7708	2.03777	74.6294	2.03777	78.9772	2.03777	84.1296	2.03777	89.1836			2.03777	20.1388	2.03777	24.0785	2.03777	29.9981	2.03777	34.7153	2.03777	39.9597
		2.04801	0.389299	2.04801	4.34237	2.04801	10.2756	2.04801	14.8987	2.04801	20.2081	2.04801	24.9434	2.04801	30.1333	2.04801	35.9275	2.04801	42.7047	2.04801	48.5264	2.04801	53.4576	2.04801	59.517	2.04801	63.4503	2.04801	68.5409	2.04801	74.3796	2.04801	78.7202	2.04801	83.851	2.04801	88.9103			2.04801	20.1455	2.04801	24.0997	2.04801	29.99	2.04801	34.7295	2.04801	39.9423
		2.05825	0.400683	2.05825	4.31179	2.05825	10.2573	2.05825	14.9025	2.05825	20.2051	2.05825	24.9647	2.05825	30.1686	2.05825	35.9976	2.05825	42.7768	2.05825	48.5427	2.05825	53.3724	2.05825	59.3648	2.05825	63.2081	2.05825	68.2778	2.05825	74.0943	2.05825	78.4291	2.05825	83.5431	2.05825	88.6175			2.05825	20.154	2.05825	24.122	2.05825	29.9862	2.05825	34.7406	2.05825	39.9247
		2.06849	0.410399	2.06849	4.28914	2.06849	10.2417	2.06849	14.9076	2.06849	20.2023	2.06849	24.9876	2.06849	30.1971	2.06849	36.0668	2.06849	42.8423	2.06849	48.5333	2.06849	53.2654	2.06849	59.1788	2.06849	62.9492	2.06849	67.9967	2.06849	73.7887	2.06849	78.1175	2.06849	83.1983	2.06849	88.2986			2.06849	20.1612	2.06849	24.1435	2.06849	29.9828	2.06849	34.7546	2.06849	39.908
		2.07873	0.421744	2.07873	4.2698	2.07873	10.2255	2.07873	14.9097	2.07873	20.2	2.07873	25.0158	2.07873	30.2268	2.07873	36.132	2.07873	42.896	2.07873	48.4968	2.07873	53.1253	2.07873	58.9695	2.07873	62.6672	2.07873	67.6823	2.07873	73.4515	2.07873	77.7745	2.07873	82.8292	2.07873	87.9648			2.07873	20.1664	2.07873	24.1623	2.07873	29.9854	2.07873	34.7695	2.07873	39.8927
		2.08897	0.429297	2.08897	4.25886	2.08897	10.2124	2.08897	14.913	2.08897	20.1946	2.08897	25.0419	2.08897	30.2548	2.08897	36.1928	2.08897	42.9394	2.08897	48.4286	2.08897	52.9606	2.08897	58.7295	2.08897	62.3746	2.08897	67.3551	2.08897	73.0922	2.08897	77.4155	2.08897	82.4308	2.08897	87.6068			2.08897	20.1662	2.08897	24.1801	2.08897	29.9894	2.08897	34.787	2.08897	39.8751
		2.09921	0.435822	2.09921	4.25232	2.09921	10.1965	2.09921	14.9143	2.09921	20.189	2.09921	25.0683	2.09921	30.2765	2.09921	36.2462	2.09921	42.9681	2.09921	48.34	2.09921	52.7651	2.09921	58.475	2.09921	62.0623	2.09921	66.9985	2.09921	72.7053	2.09921	77.032	2.09921	82.0196	2.09921	87.2409			2.09921	20.1623	2.09921	24.194	2.09921	29.9961	2.09921	34.8026	2.09921	39.8663
		2.10945	0.439177	2.10945	4.25411	2.10945	10.1826	2.10945	14.9145	2.10945	20.1845	2.10945	25.0944	2.10945	30.2989	2.10945	36.296	2.10945	42.9867	2.10945	48.216	2.10945	52.5479	2.10945	58.1953	2.10945	61.7437	2.10945	66.634	2.10945	72.3074	2.10945	76.6374	2.10945	81.5854	2.10945	86.8548			2.10945	20.1493	2.10945	24.2115	2.10945	30.003	2.10945	34.8242	2.10945	39.8513
		2.11969	0.439954	2.11969	4.25778	2.11969	10.1687	2.11969	14.9139	2.11969	20.1767	2.11969	25.1143	2.11969	30.316	2.11969	36.3352	2.11969	42.9856	2.11969	48.0739	2.11969	52.2994	2.11969	57.905	2.11969	61.4073	2.11969	66.2466	2.11969	71.882	2.11969	76.2207	2.11969	81.1527	2.11969	86.4645			2.11969	20.1323	2.11969	24.2256	2.11969	30.01	2.11969	34.8417	2.11969	39.844
		2.12993	0.437388	2.12993	4.26911	2.12993	10.1524	2.12993	14.9102	2.12993	20.1719	2.12993	25.1304	2.12993	30.3358	2.12993	36.3666	2.12993	42.9691	2.12993	47.9016	2.12993	52.0325	2.12993	57.5983	2.12993	61.0716	2.12993	65.8594	2.12993	71.4562	2.12993	75.8018	2.12993	80.7028	2.12993	86.056			2.12993	20.1062	2.12993	24.2447	2.12993	30.0166	2.12993	34.8634	2.12993	39.8346
		2.14017	0.435268	2.14017	4.28238	2.14017	10.1434	2.14017	14.9012	2.14017	20.1649	2.14017	25.1429	2.14017	30.3508	2.14017	36.3886	2.14017	42.93	2.14017	47.717	2.14017	51.7383	2.14017	57.2819	2.14017	60.7189	2.14017	65.4557	2.14017	71.008	2.14017	75.3669	2.14017	80.2624	2.14017	85.6478			2.14017	20.0792	2.14017	24.2651	2.14017	30.0202	2.14017	34.8807	2.14017	39.8274
		2.15041	0.43032	2.15041	4.30145	2.15041	10.1333	2.15041	14.8907	2.15041	20.1616	2.15041	25.1519	2.15041	30.3676	2.15041	36.4017	2.15041	42.8688	2.15041	47.5065	2.15041	51.4297	2.15041	56.9529	2.15041	60.3735	2.15041	65.0607	2.15041	70.5715	2.15041	74.9385	2.15041	79.8125	2.15041	85.2278			2.15041	20.0444	2.15041	24.2889	2.15041	30.0258	2.15041	34.9009	2.15041	39.8205
		2.16065	0.427225	2.16065	4.3229	2.16065	10.1316	2.16065	14.8764	2.16065	20.1554	2.16065	25.1561	2.16065	30.3847	2.16065	36.401	2.16065	42.7831	2.16065	47.2878	2.16065	51.0978	2.16065	56.6242	2.16065	60.0176	2.16065	64.6583	2.16065	70.118	2.16065	74.4977	2.16065	79.3776	2.16065	84.8103			2.16065	20.0126	2.16065	24.3143	2.16065	30.0273	2.16065	34.9189	2.16065	39.8151
		2.17089	0.426528	2.17089	4.34821	2.17089	10.1331	2.17089	14.8583	2.17089	20.1551	2.17089	25.1604	2.17089	30.3999	2.17089	36.3902	2.17089	42.6704	2.17089	47.0491	2.17089	50.7552	2.17089	56.2819	2.17089	59.6736	2.17089	64.2717	2.17089	69.6856	2.17089	74.0723	2.17089	78.9377	2.17089	84.3881			2.17089	19.9785	2.17089	24.3417	2.17089	30.0337	2.17089	34.9338	2.17089	39.8139
		2.18113	0.426299	2.18113	4.3756	2.18113	10.1425	2.18113	14.8408	2.18113	20.1527	2.18113	25.1639	2.18113	30.4158	2.18113	36.3652	2.18113	42.5328	2.18113	46.8022	2.18113	50.3972	2.18113	55.9469	2.18113	59.325	2.18113	63.8822	2.18113	69.2442	2.18113	73.6419	2.18113	78.5206	2.18113	83.9753			2.18113	19.9482	2.18113	24.3703	2.18113	30.0393	2.18113	34.9486	2.18113	39.8113
		2.19137	0.429849	2.19137	4.40658	2.19137	10.1535	2.19137	14.8261	2.19137	20.1546	2.19137	25.1651	2.19137	30.4322	2.19137	36.3254	2.19137	42.3712	2.19137	46.5417	2.19137	50.0365	2.19137	55.6007	2.19137	58.9943	2.19137	63.5152	2.19137	68.8276	2.19137	73.2297	2.19137	78.1032	2.19137	83.5617			2.19137	19.924	2.19137	24.3961	2.19137	30.0485	2.19137	34.9607	2.19137	39.815
		2.20161	0.435111	2.20161	4.43883	2.20161	10.1681	2.20161	14.8147	2.20161	20.1579	2.20161	25.1678	2.20161	30.4452	2.20161	36.2735	2.20161	42.1889	2.20161	46.2751	2.20161	49.6676	2.20161	55.2658	2.20161	58.6609	2.20161	63.1509	2.20161	68.4077	2.20161	72.8194	2.20161	77.7138	2.20161	83.1631			2.20161	19.903	2.20161	24.421	2.20161	30.0598	2.20161	34.9722	2.20161	39.8204
		2.21185	0.442718	2.21185	4.47005	2.21185	10.183	2.21185	14.81	2.21185	20.1637	2.21185	25.1691	2.21185	30.4598	2.21185	36.2068	2.21185	41.9849	2.21185	45.9965	2.21185	49.307	2.21185	54.9188	2.21185	58.3507	2.21185	62.8108	2.21185	68.0133	2.21185	72.432	2.21185	77.3303	2.21185	82.7674			2.21185	19.8953	2.21185	24.4441	2.21185	30.0756	2.21185	34.9801	2.21185	39.8277
		2.22209	0.452705	2.22209	4.49899	2.22209	10.1951	2.22209	14.814	2.22209	20.1727	2.22209	25.1692	2.22209	30.4701	2.22209	36.1277	2.22209	41.7732	2.22209	45.7195	2.22209	48.9472	2.22209	54.584	2.22209	58.0397	2.22209	62.4783	2.22209	67.622	2.22209	72.0495	2.22209	76.9768	2.22209	82.3925			2.22209	19.8909	2.22209	24.461	2.22209	30.0949	2.22209	34.9837	2.22209	39.8395
		2.23233	0.463549	2.23233	4.52552	2.23233	10.2049	2.23233	14.8236	2.23233	20.1833	2.23233	25.1685	2.23233	30.4766	2.23233	36.0403	2.23233	41.5454	2.23233	45.4375	2.23233	48.6089	2.23233	54.2434	2.23233	57.7535	2.23233	62.1709	2.23233	67.2552	2.23233	71.6932	2.23233	76.6337	2.23233	82.0185			2.23233	19.9007	2.23233	24.4757	2.23233	30.1174	2.23233	34.9865	2.23233	39.8533
		2.24257	0.475039	2.24257	4.54507	2.24257	10.2101	2.24257	14.8452	2.24257	20.1963	2.24257	25.169	2.24257	30.4775	2.24257	35.9399	2.24257	41.3194	2.24257	45.1613	2.24257	48.2774	2.24257	53.9159	2.24257	57.4702	2.24257	61.8716	2.24257	66.8947	2.24257	71.3493	2.24257	76.319	2.24257	81.6699			2.24257	19.914	2.24257	24.4853	2.24257	30.1404	2.24257	34.9848	2.24257	39.8667
		2.25281	0.486936	2.25281	4.55747	2.25281	10.2098	2.25281	14.8699	2.25281	20.2123	2.25281	25.1681	2.25281	30.4712	2.25281	35.837	2.25281	41.0826	2.25281	44.8856	2.25281	47.9753	2.25281	53.5884	2.25281	57.2113	2.25281	61.5975	2.25281	66.5615	2.25281	71.0325	2.25281	76.0149	2.25281	81.3259			2.25281	19.9398	2.25281	24.4913	2.25281	30.1665	2.25281	34.9797	2.25281	39.8842
		2.26305	0.497672	2.26305	4.56101	2.26305	10.2056	2.26305	14.9039	2.26305	20.2309	2.26305	25.167	2.26305	30.4552	2.26305	35.7225	2.26305	40.8565	2.26305	44.6237	2.26305	47.6863	2.26305	53.283	2.26305	56.9543	2.26305	61.331	2.26305	66.2432	2.26305	70.7321	2.26305	75.7354	2.26305	81.0076			2.26305	19.9638	2.26305	24.494	2.26305	30.1898	2.26305	34.9731	2.26305	39.9011
		2.27329	0.507214	2.27329	4.55574	2.27329	10.1975	2.27329	14.9394	2.27329	20.2507	2.27329	25.1679	2.27329	30.4309	2.27329	35.6067	2.27329	40.6234	2.27329	44.3635	2.27329	47.4295	2.27329	52.9865	2.27329	56.7242	2.27329	61.0841	2.27329	65.9502	2.27329	70.461	2.27329	75.4696	2.27329	80.7007			2.27329	19.9972	2.27329	24.4958	2.27329	30.2109	2.27329	34.9644	2.27329	39.9175
		2.28353	0.513379	2.28353	4.5437	2.28353	10.1885	2.28353	14.9802	2.28353	20.2732	2.28353	25.1686	2.28353	30.3952	2.28353	35.4838	2.28353	40.4051	2.28353	44.1208	2.28353	47.1871	2.28353	52.7147	2.28353	56.4956	2.28353	60.8463	2.28353	65.6817	2.28353	70.2117	2.28353	75.2237	2.28353	80.4225			2.28353	20.0239	2.28353	24.4971	2.28353	30.2283	2.28353	34.9571	2.28353	39.9346
		2.29377	0.517906	2.29377	4.52506	2.29377	10.1774	2.29377	15.0192	2.29377	20.2976	2.29377	25.1688	2.29377	30.3517	2.29377	35.3586	2.29377	40.1818	2.29377	43.8836	2.29377	46.9755	2.29377	52.4602	2.29377	56.29	2.29377	60.6258	2.29377	65.4388	2.29377	69.9883	2.29377	74.9944	2.29377	80.1621			2.29377	20.0545	2.29377	24.5021	2.29377	30.2405	2.29377	34.9512	2.29377	39.9501
		2.30401	0.516721	2.30401	4.50376	2.30401	10.1693	2.30401	15.0612	2.30401	20.3229	2.30401	25.1674	2.30401	30.2976	2.30401	35.227	2.30401	39.9761	2.30401	43.665	2.30401	46.781	2.30401	52.2338	2.30401	56.0923	2.30401	60.4143	2.30401	65.2244	2.30401	69.7902	2.30401	74.7859	2.30401	79.9322			2.30401	20.0785	2.30401	24.508	2.30401	30.2493	2.30401	34.9452	2.30401	39.9636
		2.31425	0.513268	2.31425	4.47823	2.31425	10.166	2.31425	15.0976	2.31425	20.3467	2.31425	25.1648	2.31425	30.2343	2.31425	35.0947	2.31425	39.7688	2.31425	43.4545	2.31425	46.6106	2.31425	52.0236	2.31425	55.9097	2.31425	60.2192	2.31425	65.0351	2.31425	69.6164	2.31425	74.5979	2.31425	79.7273			2.31425	20.102	2.31425	24.5196	2.31425	30.2534	2.31425	34.9436	2.31425	39.9776
		2.32449	0.506308	2.32449	4.45672	2.32449	10.1644	2.32449	15.1314	2.32449	20.3723	2.32449	25.1576	2.32449	30.1662	2.32449	34.9553	2.32449	39.5777	2.32449	43.2636	2.32449	46.4586	2.32449	51.8383	2.32449	55.743	2.32449	60.0381	2.32449	64.8735	2.32449	69.4665	2.32449	74.4332	2.32449	79.5517			2.32449	20.1203	2.32449	24.5332	2.32449	30.2547	2.32449	34.9422	2.32449	39.9886
		2.33473	0.495548	2.33473	4.4361	2.33473	10.1725	2.33473	15.1608	2.33473	20.3905	2.33473	25.1472	2.33473	30.0865	2.33473	34.8195	2.33473	39.3883	2.33473	43.0838	2.33473	46.3238	2.33473	51.6701	2.33473	55.588	2.33473	59.8705	2.33473	64.7345	2.33473	69.3371	2.33473	74.2925	2.33473	79.4056			2.33473	20.1394	2.33473	24.5519	2.33473	30.2553	2.33473	34.9389	2.33473	39.9988
		2.34497	0.483725	2.34497	4.41773	2.34497	10.1853	2.34497	15.1784	2.34497	20.4077	2.34497	25.1329	2.34497	30.0041	2.34497	34.6775	2.34497	39.2149	2.34497	42.9244	2.34497	46.2084	2.34497	51.5206	2.34497	55.4525	2.34497	59.7225	2.34497	64.6189	2.34497	69.231	2.34497	74.1742	2.34497	79.2849			2.34497	20.1519	2.34497	24.5709	2.34497	30.2545	2.34497	34.9364	2.34497	40.0096
		2.35521	0.470332	2.35521	4.40713	2.35521	10.2036	2.35521	15.1933	2.35521	20.4165	2.35521	25.1158	2.35521	29.9133	2.35521	34.5381	2.35521	39.0428	2.35521	42.778	2.35521	46.1052	2.35521	51.3871	2.35521	55.3306	2.35521	59.5834	2.35521	64.5226	2.35521	69.1397	2.35521	74.0819	2.35521	79.1947			2.35521	20.165	2.35521	24.594	2.35521	30.2567	2.35521	34.9301	2.35521	40.0158
		2.36545	0.457289	2.36545	4.39642	2.36545	10.2277	2.36545	15.1992	2.36545	20.42	2.36545	25.0963	2.36545	29.8212	2.36545	34.4006	2.36545	38.883	2.36545	42.65	2.36545	46.0155	2.36545	51.2691	2.36545	55.2309	2.36545	59.4676	2.36545	64.4475	2.36545	69.0688	2.36545	74.0067	2.36545	79.1262			2.36545	20.1732	2.36545	24.6157	2.36545	30.2576	2.36545	34.9225	2.36545	40.0247
		2.37569	0.445764	2.37569	4.3943	2.37569	10.2512	2.37569	15.1976	2.37569	20.4179	2.37569	25.074	2.37569	29.7226	2.37569	34.2643	2.37569	38.7248	2.37569	42.5359	2.37569	45.9403	2.37569	51.1669	2.37569	55.146	2.37569	59.3602	2.37569	64.3863	2.37569	69.0083	2.37569	73.9578	2.37569	79.0849			2.37569	20.1786	2.37569	24.6385	2.37569	30.2606	2.37569	34.9142	2.37569	40.0302
		2.38593	0.435749	2.38593	4.39524	2.38593	10.2793	2.38593	15.1903	2.38593	20.413	2.38593	25.0543	2.38593	29.6314	2.38593	34.1316	2.38593	38.5737	2.38593	42.4398	2.38593	45.8762	2.38593	51.0775	2.38593	55.0867	2.38593	59.2797	2.38593	64.3457	2.38593	68.9683	2.38593	73.9192	2.38593	79.0635			2.38593	20.1784	2.38593	24.6608	2.38593	30.2622	2.38593	34.905	2.38593	40.0349
		2.39617	0.427956	2.39617	4.4024	2.39617	10.3024	2.39617	15.1801	2.39617	20.4059	2.39617	25.031	2.39617	29.5381	2.39617	34.0047	2.39617	38.4222	2.39617	42.3542	2.39617	45.8199	2.39617	51.0098	2.39617	55.0441	2.39617	59.21	2.39617	64.3193	2.39617	68.9343	2.39617	73.9064	2.39617	79.0679			2.39617	20.1736	2.39617	24.682	2.39617	30.2635	2.39617	34.8992	2.39617	40.0387
		2.40641	0.42291	2.40641	4.4134	2.40641	10.3258	2.40641	15.1673	2.40641	20.4	2.40641	25.0111	2.40641	29.4538	2.40641	33.8806	2.40641	38.2793	2.40641	42.2847	2.40641	45.7804	2.40641	50.9514	2.40641	55.0293	2.40641	59.1746	2.40641	64.3147	2.40641	68.9225	2.40641	73.899	2.40641	79.0891			2.40641	20.1656	2.40641	24.7027	2.40641	30.2623	2.40641	34.8956	2.40641	40.0425
		2.41665	0.41735	2.41665	4.43275	2.41665	10.3449	2.41665	15.1505	2.41665	20.3969	2.41665	24.9907	2.41665	29.3783	2.41665	33.7653	2.41665	38.133	2.41665	42.227	2.41665	45.7484	2.41665	50.9203	2.41665	55.0285	2.41665	59.1574	2.41665	64.3221	2.41665	68.917	2.41665	73.9198	2.41665	79.1368			2.41665	20.1517	2.41665	24.7188	2.41665	30.2568	2.41665	34.8947	2.41665	40.0471
		2.42689	0.412566	2.42689	4.45642	2.42689	10.3596	2.42689	15.1376	2.42689	20.3959	2.42689	24.9749	2.42689	29.3113	2.42689	33.654	2.42689	37.9953	2.42689	42.1785	2.42689	45.7328	2.42689	50.9011	2.42689	55.0607	2.42689	59.1862	2.42689	64.3575	2.42689	68.9378	2.42689	73.9454	2.42689	79.198			2.42689	20.1409	2.42689	24.7324	2.42689	30.2466	2.42689	34.8991	2.42689	40.0521
		2.43713	0.408687	2.43713	4.48666	2.43713	10.3704	2.43713	15.1202	2.43713	20.398	2.43713	24.96	2.43713	29.2559	2.43713	33.5521	2.43713	37.8619	2.43713	42.1459	2.43713	45.7276	2.43713	50.913	2.43713	55.1024	2.43713	59.2405	2.43713	64.4049	2.43713	68.9653	2.43713	73.999	2.43713	79.2889			2.43713	20.1285	2.43713	24.7419	2.43713	30.2334	2.43713	34.9029	2.43713	40.0618
		2.44737	0.398752	2.44737	4.5233	2.44737	10.3774	2.44737	15.1082	2.44737	20.4014	2.44737	24.9477	2.44737	29.2072	2.44737	33.4551	2.44737	37.7364	2.44737	42.1192	2.44737	45.7442	2.44737	50.9388	2.44737	55.1767	2.44737	59.3485	2.44737	64.4837	2.44737	69.0256	2.44737	74.0621	2.44737	79.3912			2.44737	20.1228	2.44737	24.7459	2.44737	30.2127	2.44737	34.9089	2.44737	40.0715
		2.45761	0.390106	2.45761	4.56466	2.45761	10.3785	2.45761	15.0929	2.45761	20.4017	2.45761	24.9401	2.45761	29.1679	2.45761	33.3688	2.45761	37.6217	2.45761	42.1093	2.45761	45.7707	2.45761	50.9977	2.45761	55.2619	2.45761	59.488	2.45761	64.576	2.45761	69.0944	2.45761	74.1559	2.45761	79.5241			2.45761	20.1218	2.45761	24.7458	2.45761	30.1901	2.45761	34.914	2.45761	40.0849
		2.46785	0.376348	2.46785	4.60914	2.46785	10.3741	2.46785	15.0838	2.46785	20.4012	2.46785	24.9348	2.46785	29.1321	2.46785	33.2874	2.46785	37.5184	2.46785	42.1063	2.46785	45.8193	2.46785	51.0708	2.46785	55.379	2.46785	59.6823	2.46785	64.705	2.46785	69.1983	2.46785	74.2569	2.46785	79.6647			2.46785	20.1304	2.46785	24.742	2.46785	30.1616	2.46785	34.9167	2.46785	40.099
		2.47809	0.361972	2.47809	4.65757	2.47809	10.3641	2.47809	15.0752	2.47809	20.3969	2.47809	24.9311	2.47809	29.0966	2.47809	33.2159	2.47809	37.4264	2.47809	42.1225	2.47809	45.8812	2.47809	51.1781	2.47809	55.5048	2.47809	59.903	2.47809	64.8471	2.47809	69.3165	2.47809	74.3959	2.47809	79.8407			2.47809	20.1436	2.47809	24.7363	2.47809	30.1333	2.47809	34.9183	2.47809	40.1122
		2.48833	0.344691	2.48833	4.70397	2.48833	10.3484	2.48833	15.07	2.48833	20.3851	2.48833	24.9281	2.48833	29.0643	2.48833	33.1477	2.48833	37.347	2.48833	42.1432	2.48833	45.966	2.48833	51.2951	2.48833	55.6671	2.48833	60.1789	2.48833	65.0323	2.48833	69.4707	2.48833	74.538	2.48833	80.0223			2.48833	20.1635	2.48833	24.7285	2.48833	30.1007	2.48833	34.92	2.48833	40.1235
		2.49857	0.331644	2.49857	4.75146	2.49857	10.3254	2.49857	15.0688	2.49857	20.3696	2.49857	24.9253	2.49857	29.0252	2.49857	33.0897	2.49857	37.2837	2.49857	42.1868	2.49857	46.0597	2.49857	51.4459	2.49857	55.8386	2.49857	60.4686	2.49857	65.2319	2.49857	69.6405	2.49857	74.7202	2.49857	80.2404			2.49857	20.1873	2.49857	24.7253	2.49857	30.0726	2.49857	34.9209	2.49857	40.1318
		2.50881	0.316308	2.50881	4.79203	2.50881	10.2969	2.50881	15.0743	2.50881	20.3487	2.50881	24.9178	2.50881	28.9861	2.50881	33.0339	2.50881	37.2273	2.50881	42.2326	2.50881	46.1817	2.50881	51.5989	2.50881	56.0476	2.50881	60.8033	2.50881	65.475	2.50881	69.8521	2.50881	74.9068	2.50881	80.463			2.50881	20.2093	2.50881	24.72	2.50881	30.0446	2.50881	34.9212	2.50881	40.1367
		2.51905	0.309512	2.51905	4.83178	2.51905	10.2656	2.51905	15.0809	2.51905	20.3224	2.51905	24.9074	2.51905	28.9414	2.51905	32.9851	2.51905	37.1905	2.51905	42.2987	2.51905	46.3064	2.51905	51.7879	2.51905	56.2669	2.51905	61.146	2.51905	65.7337	2.51905	70.0771	2.51905	75.137	2.51905	80.7243			2.51905	20.2303	2.51905	24.7223	2.51905	30.0212	2.51905	34.9237	2.51905	40.1374
		2.52929	0.302655	2.52929	4.86389	2.52929	10.2275	2.52929	15.0935	2.52929	20.2914	2.52929	24.8916	2.52929	28.8923	2.52929	32.9414	2.52929	37.1605	2.52929	42.3664	2.52929	46.4632	2.52929	51.9754	2.52929	56.527	2.52929	61.5188	2.52929	66.0352	2.52929	70.3472	2.52929	75.3702	2.52929	80.9881			2.52929	20.2449	2.52929	24.7267	2.52929	30.0036	2.52929	34.9268	2.52929	40.1396
		2.53953	0.303711	2.53953	4.89303	2.53953	10.193	2.53953	15.1093	2.53953	20.2595	2.53953	24.8708	2.53953	28.8398	2.53953	32.9031	2.53953	37.1521	2.53953	42.4555	2.53953	46.6238	2.53953	52.1973	2.53953	56.7972	2.53953	61.8943	2.53953	66.3457	2.53953	70.6325	2.53953	75.6492	2.53953	81.2895			2.53953	20.2521	2.53953	24.7344	2.53953	29.9881	2.53953	34.9305	2.53953	40.1368
		2.54977	0.307326	2.54977	4.92045	2.54977	10.1558	2.54977	15.1245	2.54977	20.222	2.54977	24.846	2.54977	28.7851	2.54977	32.8718	2.54977	37.1542	2.54977	42.5428	2.54977	46.816	2.54977	52.4213	2.54977	57.1061	2.54977	62.2914	2.54977	66.6926	2.54977	70.9584	2.54977	75.9364	2.54977	81.5903			2.54977	20.2549	2.54977	24.7453	2.54977	29.9808	2.54977	34.9327	2.54977	40.1386
		2.56001	0.315876	2.56001	4.94662	2.56001	10.1261	2.56001	15.1427	2.56001	20.187	2.56001	24.8156	2.56001	28.7278	2.56001	32.845	2.56001	37.1814	2.56001	42.6518	2.56001	47.0153	2.56001	52.6804	2.56001	57.4254	2.56001	62.6845	2.56001	67.0461	2.56001	71.2997	2.56001	76.262	2.56001	81.9243			2.56001	20.2461	2.56001	24.7578	2.56001	29.9731	2.56001	34.9365	2.56001	40.1413
		2.57025	0.322876	2.57025	4.97249	2.57025	10.0989	2.57025	15.1577	2.57025	20.1475	2.57025	24.7841	2.57025	28.6676	2.57025	32.8316	2.57025	37.2196	2.57025	42.7649	2.57025	47.2482	2.57025	52.9463	2.57025	57.777	2.57025	63.0914	2.57025	67.4218	2.57025	71.6773	2.57025	76.5983	2.57025	82.2551			2.57025	20.2355	2.57025	24.7693	2.57025	29.972	2.57025	34.9351	2.57025	40.1468
		2.58049	0.333406	2.58049	5.00021	2.58049	10.082	2.58049	15.1714	2.58049	20.112	2.58049	24.7523	2.58049	28.6094	2.58049	32.8224	2.58049	37.2873	2.58049	42.8994	2.58049	47.4914	2.58049	53.2471	2.58049	58.1372	2.58049	63.4899	2.58049	67.7976	2.58049	72.0643	2.58049	76.9633	2.58049	82.6118			2.58049	20.2173	2.58049	24.7817	2.58049	29.971	2.58049	34.9333	2.58049	40.1565
		2.59073	0.339994	2.59073	5.03156	2.59073	10.0692	2.59073	15.1815	2.59073	20.0794	2.59073	24.7213	2.59073	28.55	2.59073	32.8294	2.59073	37.3661	2.59073	43.041	2.59073	47.7674	2.59073	53.557	2.59073	58.5174	2.59073	63.8894	2.59073	68.1848	2.59073	72.4764	2.59073	77.3346	2.59073	82.9645			2.59073	20.199	2.59073	24.7923	2.59073	29.9713	2.59073	34.9286	2.59073	40.1694
		2.60097	0.345817	2.60097	5.06036	2.60097	10.0682	2.60097	15.1877	2.60097	20.0462	2.60097	24.6915	2.60097	28.4915	2.60097	32.8446	2.60097	37.4713	2.60097	43.2091	2.60097	48.0535	2.60097	53.8976	2.60097	58.9024	2.60097	64.2764	2.60097	68.562	2.60097	72.8885	2.60097	77.7219	2.60097	83.3278			2.60097	20.1772	2.60097	24.8046	2.60097	29.9717	2.60097	34.9202	2.60097	40.1854
		2.61121	0.346035	2.61121	5.09018	2.61121	10.0695	2.61121	15.1923	2.61121	20.0201	2.61121	24.6668	2.61121	28.4384	2.61121	32.8788	2.61121	37.5861	2.61121	43.3889	2.61121	48.3701	2.61121	54.2425	2.61121	59.2936	2.61121	64.6483	2.61121	68.9346	2.61121	73.3108	2.61121	78.1066	2.61121	83.6883			2.61121	20.1609	2.61121	24.8133	2.61121	29.9719	2.61121	34.9092	2.61121	40.2048
		2.62145	0.343367	2.62145	5.11153	2.62145	10.078	2.62145	15.1911	2.62145	19.9968	2.62145	24.6435	2.62145	28.387	2.62145	32.9247	2.62145	37.726	2.62145	43.5938	2.62145	48.6955	2.62145	54.6094	2.62145	59.6763	2.62145	65.0017	2.62145	69.2884	2.62145	73.7236	2.62145	78.4899	2.62145	84.0484			2.62145	20.143	2.62145	24.8273	2.62145	29.9713	2.62145	34.8958	2.62145	40.2288
		2.63169	0.336128	2.63169	5.13048	2.63169	10.0901	2.63169	15.1875	2.63169	19.9781	2.63169	24.6269	2.63169	28.3449	2.63169	32.9883	2.63169	37.8733	2.63169	43.8133	2.63169	49.0426	2.63169	54.9713	2.63169	60.0534	2.63169	65.3224	2.63169	69.6184	2.63169	74.1224	2.63169	78.8643	2.63169	84.3996			2.63169	20.1319	2.63169	24.8405	2.63169	29.969	2.63169	34.8778	2.63169	40.2536
		2.64193	0.32292	2.64193	5.13652	2.64193	10.1037	2.64193	15.1827	2.64193	19.965	2.64193	24.6106	2.64193	28.3095	2.64193	33.0657	2.64193	38.0457	2.64193	44.058	2.64193	49.3934	2.64193	55.3402	2.64193	60.4093	2.64193	65.618	2.64193	69.9231	2.64193	74.5041	2.64193	79.2194	2.64193	84.7417			2.64193	20.1264	2.64193	24.8569	2.64193	29.9685	2.64193	34.8598	2.64193	40.2825
		2.65217	0.306323	2.65217	5.13494	2.65217	10.1216	2.65217	15.175	2.65217	19.9567	2.65217	24.5978	2.65217	28.2844	2.65217	33.1628	2.65217	38.2238	2.65217	44.3158	2.65217	49.7574	2.65217	55.6955	2.65217	60.7377	2.65217	65.87	2.65217	70.1821	2.65217	74.8506	2.65217	79.5571	2.65217	85.0719			2.65217	20.1235	2.65217	24.8755	2.65217	29.9648	2.65217	34.8373	2.65217	40.313
		2.66241	0.282563	2.66241	5.12243	2.66241	10.1384	2.66241	15.1654	2.66241	19.9539	2.66241	24.5847	2.66241	28.2712	2.66241	33.268	2.66241	38.4302	2.66241	44.5916	2.66241	50.1171	2.66241	56.0414	2.66241	61.0387	2.66241	66.0873	2.66241	70.4135	2.66241	75.1714	2.66241	79.8601	2.66241	85.3842			2.66241	20.1307	2.66241	24.8924	2.66241	29.9645	2.66241	34.813	2.66241	40.3469
		2.67265	0.255901	2.67265	5.10344	2.67265	10.1602	2.67265	15.1581	2.67265	19.9569	2.67265	24.5732	2.67265	28.2677	2.67265	33.393	2.67265	38.6417	2.67265	44.8773	2.67265	50.4744	2.67265	56.3666	2.67265	61.2934	2.67265	66.2553	2.67265	70.5878	2.67265	75.4415	2.67265	80.1381	2.67265	85.6825			2.67265	20.138	2.67265	24.9106	2.67265	29.9644	2.67265	34.7904	2.67265	40.3801
		2.68289	0.223889	2.68289	5.08168	2.68289	10.1829	2.68289	15.1505	2.68289	19.9638	2.68289	24.5563	2.68289	28.2778	2.68289	33.521	2.68289	38.8782	2.68289	45.175	2.68289	50.8219	2.68289	56.6682	2.68289	61.5154	2.68289	66.387	2.68289	70.7287	2.68289	75.6795	2.68289	80.3673	2.68289	85.9553			2.68289	20.1545	2.68289	24.9233	2.68289	29.9678	2.68289	34.7645	2.68289	40.4166
		2.69313	0.190225	2.69313	5.05579	2.69313	10.2057	2.69313	15.1471	2.69313	19.9756	2.69313	24.5422	2.69313	28.297	2.69313	33.6669	2.69313	39.1196	2.69313	45.4714	2.69313	51.1522	2.69313	56.9449	2.69313	61.6824	2.69313	66.4651	2.69313	70.8123	2.69313	75.8612	2.69313	80.5686	2.69313	86.2136			2.69313	20.1668	2.69313	24.9327	2.69313	29.9732	2.69313	34.742	2.69313	40.452
		2.70337	0.154254	2.70337	5.03452	2.70337	10.2288	2.70337	15.1464	2.70337	19.9886	2.70337	24.5228	2.70337	28.3283	2.70337	33.8116	2.70337	39.3799	2.70337	45.7685	2.70337	51.4618	2.70337	57.184	2.70337	61.8114	2.70337	66.5134	2.70337	70.8671	2.70337	76.0087	2.70337	80.7104	2.70337	86.436			2.70337	20.1827	2.70337	24.9339	2.70337	29.9846	2.70337	34.7189	2.70337	40.4858
		2.71361	0.119895	2.71361	5.01762	2.71361	10.2521	2.71361	15.151	2.71361	20.0037	2.71361	24.5065	2.71361	28.3685	2.71361	33.9746	2.71361	39.6384	2.71361	46.0563	2.71361	51.7405	2.71361	57.3968	2.71361	61.8873	2.71361	66.5096	2.71361	70.8686	2.71361	76.1033	2.71361	80.8223	2.71361	86.6405			2.71361	20.1946	2.71361	24.9314	2.71361	29.9957	2.71361	34.698	2.71361	40.517
		2.72385	0.0873534	2.72385	5.00557	2.72385	10.2698	2.72385	15.1598	2.72385	20.0176	2.72385	24.4879	2.72385	28.4195	2.72385	34.1352	2.72385	39.9111	2.72385	46.3308	2.72385	51.9951	2.72385	57.5626	2.72385	61.93	2.72385	66.4852	2.72385	70.8483	2.72385	76.1687	2.72385	80.8748	2.72385	86.8002			2.72385	20.2033	2.72385	24.9205	2.72385	30.0122	2.72385	34.6777	2.72385	40.5466
		2.73409	0.0565741	2.73409	5.00294	2.73409	10.2856	2.73409	15.1763	2.73409	20.0312	2.73409	24.4743	2.73409	28.474	2.73409	34.3147	2.73409	40.1772	2.73409	46.5884	2.73409	52.2085	2.73409	57.697	2.73409	61.9253	2.73409	66.4187	2.73409	70.7902	2.73409	76.1882	2.73409	80.8988	2.73409	86.9364			2.73409	20.2063	2.73409	24.9072	2.73409	30.024	2.73409	34.6589	2.73409	40.5681
		2.74433	0.0301954	2.74433	5.00665	2.74433	10.2968	2.74433	15.1931	2.74433	20.041	2.74433	24.4601	2.74433	28.5442	2.74433	34.4961	2.74433	40.4457	2.74433	46.8227	2.74433	52.393	2.74433	57.7816	2.74433	61.8912	2.74433	66.3383	2.74433	70.7186	2.74433	76.1882	2.74433	80.8694	2.74433	87.0177			2.74433	20.2068	2.74433	24.8898	2.74433	30.0385	2.74433	34.641	2.74433	40.5888
		2.75457	0.00600999	2.75457	5.01689	2.75457	10.3016	2.75457	15.2188	2.75457	20.052	2.75457	24.4521	2.75457	28.6131	2.75457	34.6964	2.75457	40.7064	2.75457	47.0352	2.75457	52.5375	2.75457	57.8319	2.75457	61.8233	2.75457	66.2288	2.75457	70.6237	2.75457	76.154	2.75457	80.8174	2.75457	87.0721			2.75457	20.203	2.75457	24.8699	2.75457	30.0431	2.75457	34.6246	2.75457	40.6012
		2.76481	-0.0164364	2.76481	5.03303	2.76481	10.3046	2.76481	15.2432	2.76481	20.0624	2.76481	24.4448	2.76481	28.6978	2.76481	34.9037	2.76481	40.9611	2.76481	47.2196	2.76481	52.652	2.76481	57.8287	2.76481	61.7328	2.76481	66.1112	2.76481	70.5236	2.76481	76.1071	2.76481	80.7201	2.76481	87.0688			2.76481	20.1976	2.76481	24.8525	2.76481	30.0472	2.76481	34.6095	2.76481	40.6139
		2.77505	-0.0377349	2.77505	5.05223	2.77505	10.3069	2.77505	15.2734	2.77505	20.0719	2.77505	24.4399	2.77505	28.7817	2.77505	35.1276	2.77505	41.2004	2.77505	47.3822	2.77505	52.7235	2.77505	57.795	2.77505	61.6139	2.77505	65.9732	2.77505	70.4128	2.77505	76.0339	2.77505	80.6073	2.77505	87.0348			2.77505	20.1922	2.77505	24.8338	2.77505	30.0415	2.77505	34.5948	2.77505	40.6213
		2.78529	-0.0603537	2.78529	5.07887	2.78529	10.3046	2.78529	15.3005	2.78529	20.0849	2.78529	24.4352	2.78529	28.8802	2.78529	35.3572	2.78529	41.4247	2.78529	47.5166	2.78529	52.7674	2.78529	57.7106	2.78529	61.4829	2.78529	65.8294	2.78529	70.3015	2.78529	75.9523	2.78529	80.4606	2.78529	86.9469			2.78529	20.1903	2.78529	24.8186	2.78529	30.0309	2.78529	34.5858	2.78529	40.6291
		2.79553	-0.0812648	2.79553	5.10045	2.79553	10.3072	2.79553	15.3293	2.79553	20.0992	2.79553	24.4294	2.79553	28.9795	2.79553	35.6007	2.79553	41.6263	2.79553	47.6309	2.79553	52.7642	2.79553	57.5959	2.79553	61.3277	2.79553	65.6743	2.79553	70.1882	2.79553	75.85	2.79553	80.2987	2.79553	86.8322			2.79553	20.1872	2.79553	24.8046	2.79553	30.0149	2.79553	34.5763	2.79553	40.6368
		2.80577	-0.102411	2.80577	5.12745	2.80577	10.3067	2.80577	15.3537	2.80577	20.1162	2.80577	24.4258	2.80577	29.0938	2.80577	35.8427	2.80577	41.8025	2.80577	47.7148	2.80577	52.7302	2.80577	57.438	2.80577	61.1635	2.80577	65.5142	2.80577	70.0766	2.80577	75.7395	2.80577	80.1116	2.80577	86.6677			2.80577	20.1906	2.80577	24.796	2.80577	29.9956	2.80577	34.5728	2.80577	40.6447
		2.81601	-0.12241	2.81601	5.1507	2.81601	10.3095	2.81601	15.3743	2.81601	20.132	2.81601	24.4186	2.81601	29.2089	2.81601	36.0879	2.81601	41.9483	2.81601	47.777	2.81601	52.6497	2.81601	57.2578	2.81601	60.9837	2.81601	65.3474	2.81601	69.9673	2.81601	75.6115	2.81601	79.9145	2.81601	86.485			2.81601	20.1892	2.81601	24.7897	2.81601	29.9744	2.81601	34.57	2.81601	40.6515
		2.82625	-0.139185	2.82625	5.17306	2.82625	10.3144	2.82625	15.3876	2.82625	20.148	2.82625	24.4151	2.82625	29.3395	2.82625	36.327	2.82625	42.0593	2.82625	47.807	2.82625	52.5344	2.82625	57.0398	2.82625	60.7964	2.82625	65.1796	2.82625	69.8591	2.82625	75.4764	2.82625	79.698	2.82625	86.2664			2.82625	20.1943	2.82625	24.7891	2.82625	29.9539	2.82625	34.5723	2.82625	40.6591
		2.83649	-0.153907	2.83649	5.19147	2.83649	10.3167	2.83649	15.3943	2.83649	20.1573	2.83649	24.4144	2.83649	29.4714	2.83649	36.5569	2.83649	42.14	2.83649	47.809	2.83649	52.3786	2.83649	56.808	2.83649	60.5984	2.83649	65.0125	2.83649	69.7573	2.83649	75.3295	2.83649	79.4718	2.83649	86.034			2.83649	20.1924	2.83649	24.7918	2.83649	29.9354	2.83649	34.5757	2.83649	40.6642
		2.84673	-0.163831	2.84673	5.20671	2.84673	10.3203	2.84673	15.394	2.84673	20.1633	2.84673	24.4188	2.84673	29.6141	2.84673	36.7714	2.84673	42.1809	2.84673	47.7714	2.84673	52.1937	2.84673	56.5498	2.84673	60.3984	2.84673	64.8486	2.84673	69.6558	2.84673	75.1767	2.84673	79.2385	2.84673	85.78			2.84673	20.1879	2.84673	24.7987	2.84673	29.9186	2.84673	34.582	2.84673	40.6682
		2.85697	-0.170403	2.85697	5.2203	2.85697	10.3238	2.85697	15.3838	2.85697	20.1587	2.85697	24.4326	2.85697	29.7586	2.85697	36.9694	2.85697	42.1912	2.85697	47.7025	2.85697	51.9739	2.85697	56.2842	2.85697	60.1948	2.85697	64.6909	2.85697	69.5597	2.85697	75.0204	2.85697	79.0019	2.85697	85.5216			2.85697	20.1801	2.85697	24.8079	2.85697	29.9063	2.85697	34.5883	2.85697	40.6689
		2.86721	-0.176758	2.86721	5.22965	2.86721	10.3266	2.86721	15.3686	2.86721	20.1504	2.86721	24.4527	2.86721	29.9087	2.86721	37.1429	2.86721	42.1658	2.86721	47.5901	2.86721	51.7398	2.86721	56.0071	2.86721	59.9951	2.86721	64.5449	2.86721	69.4638	2.86721	74.8649	2.86721	78.768	2.86721	85.2551			2.86721	20.1661	2.86721	24.8219	2.86721	29.8981	2.86721	34.5988	2.86721	40.6684
		2.87745	-0.175241	2.87745	5.23591	2.87745	10.3293	2.87745	15.3466	2.87745	20.1324	2.87745	24.4859	2.87745	30.0568	2.87745	37.2946	2.87745	42.1191	2.87745	47.4441	2.87745	51.483	2.87745	55.7279	2.87745	59.8005	2.87745	64.4122	2.87745	69.3751	2.87745	74.714	2.87745	78.5384	2.87745	84.9893			2.87745	20.1494	2.87745	24.8325	2.87745	29.8921	2.87745	34.6124	2.87745	40.6658
		2.88769	-0.17785	2.88769	5.24305	2.88769	10.3321	2.88769	15.3229	2.88769	20.1121	2.88769	24.5237	2.88769	30.2021	2.88769	37.416	2.88769	42.0378	2.88769	47.2575	2.88769	51.2239	2.88769	55.4475	2.88769	59.6179	2.88769	64.2925	2.88769	69.2866	2.88769	74.5695	2.88769	78.327	2.88769	84.7269			2.88769	20.1298	2.88769	24.848	2.88769	29.8891	2.88769	34.6297	2.88769	40.663
		2.89793	-0.174845	2.89793	5.24545	2.89793	10.3378	2.89793	15.2951	2.89793	20.0888	2.89793	24.575	2.89793	30.3446	2.89793	37.5097	2.89793	41.945	2.89793	47.0405	2.89793	50.9554	2.89793	55.1752	2.89793	59.4508	2.89793	64.1974	2.89793	69.2086	2.89793	74.4398	2.89793	78.1274	2.89793	84.4735			2.89793	20.1106	2.89793	24.8611	2.89793	29.8904	2.89793	34.6545	2.89793	40.659
		2.90817	-0.171271	2.90817	5.24832	2.90817	10.3441	2.90817	15.267	2.90817	20.0667	2.90817	24.6262	2.90817	30.4817	2.90817	37.5749	2.90817	41.8258	2.90817	46.7916	2.90817	50.6925	2.90817	54.9112	2.90817	59.3017	2.90817	64.1173	2.90817	69.1329	2.90817	74.3205	2.90817	77.9536	2.90817	84.2299			2.90817	20.0929	2.90817	24.8757	2.90817	29.8923	2.90817	34.6861	2.90817	40.6583
		2.91841	-0.166427	2.91841	5.25032	2.91841	10.354	2.91841	15.2371	2.91841	20.0477	2.91841	24.6848	2.91841	30.6096	2.91841	37.6079	2.91841	41.6979	2.91841	46.5234	2.91841	50.4296	2.91841	54.6609	2.91841	59.1767	2.91841	64.0682	2.91841	69.0755	2.91841	74.2229	2.91841	77.8019	2.91841	84.0009			2.91841	20.0766	2.91841	24.8895	2.91841	29.8961	2.91841	34.725	2.91841	40.6559
		2.92865	-0.16012	2.92865	5.2509	2.92865	10.3647	2.92865	15.208	2.92865	20.03	2.92865	24.7407	2.92865	30.7326	2.92865	37.6167	2.92865	41.5504	2.92865	46.2348	2.92865	50.176	2.92865	54.4267	2.92865	59.0738	2.92865	64.0366	2.92865	69.0268	2.92865	74.1381	2.92865	77.6831	2.92865	83.7917			2.92865	20.0655	2.92865	24.9045	2.92865	29.9039	2.92865	34.7701	2.92865	40.6569
		2.93889	-0.152821	2.93889	5.25358	2.93889	10.3786	2.93889	15.1801	2.93889	20.0164	2.93889	24.7967	2.93889	30.8489	2.93889	37.5941	2.93889	41.3952	2.93889	45.942	2.93889	49.9302	2.93889	54.2129	2.93889	58.9988	2.93889	64.0414	2.93889	69.0039	2.93889	74.082	2.93889	77.5905	2.93889	83.5999			2.93889	20.0576	2.93889	24.9183	2.93889	29.9102	2.93889	34.8168	2.93889	40.6603
		2.94913	-0.144931	2.94913	5.25636	2.94913	10.3924	2.94913	15.151	2.94913	20.0075	2.94913	24.8466	2.94913	30.9597	2.94913	37.5513	2.94913	41.2223	2.94913	45.6462	2.94913	49.6954	2.94913	54.0241	2.94913	58.9462	2.94913	64.0662	2.94913	69.0005	2.94913	74.0425	2.94913	77.5373	2.94913	83.4367			2.94913	20.0501	2.94913	24.9317	2.94913	29.9213	2.94913	34.8669	2.94913	40.6665
		2.95937	-0.140025	2.95937	5.26144	2.95937	10.4078	2.95937	15.1264	2.95937	19.9994	2.95937	24.8927	2.95937	31.0642	2.95937	37.4811	2.95937	41.0424	2.95937	45.3615	2.95937	49.4762	2.95937	53.8577	2.95937	58.9231	2.95937	64.1251	2.95937	69.0285	2.95937	74.0355	2.95937	77.5113	2.95937	83.2941			2.95937	20.0472	2.95937	24.9436	2.95937	29.931	2.95937	34.9097	2.95937	40.6717
		2.96961	-0.13556	2.96961	5.26873	2.96961	10.4174	2.96961	15.1041	2.96961	19.9947	2.96961	24.934	2.96961	31.1656	2.96961	37.395	2.96961	40.8495	2.96961	45.0901	2.96961	49.2731	2.96961	53.7204	2.96961	58.9206	2.96961	64.2032	2.96961	69.0811	2.96961	74.0509	2.96961	77.5298	2.96961	83.1905			2.96961	20.0425	2.96961	24.9522	2.96961	29.9431	2.96961	34.946	2.96961	40.6808
		2.97985	-0.134715	2.97985	5.27547	2.97985	10.4251	2.97985	15.0852	2.97985	19.9937	2.97985	24.9691	2.97985	31.263	2.97985	37.2825	2.97985	40.6496	2.97985	44.8427	2.97985	49.092	2.97985	53.6101	2.97985	58.9439	2.97985	64.3116	2.97985	69.1707	2.97985	74.1013	2.97985	77.5731	2.97985	83.1117			2.97985	20.0395	2.97985	24.9575	2.97985	29.9575	2.97985	34.9729	2.97985	40.688
		2.99009	-0.136897	2.99009	5.28647	2.99009	10.4253	2.99009	15.0721	2.99009	19.9937	2.99009	24.9992	2.99009	31.3531	2.99009	37.1602	2.99009	40.4448	2.99009	44.6217	2.99009	48.9339	2.99009	53.5294	2.99009	58.9834	2.99009	64.431	2.99009	69.2824	2.99009	74.1737	2.99009	77.6624	2.99009	83.0783			2.99009	20.0367	2.99009	24.9582	2.99009	29.9719	2.99009	34.9894	2.99009	40.6928
		3.00033	-0.143163	3.00033	5.2937	3.00033	10.4171	3.00033	15.0659	3.00033	19.9988	3.00033	25.0276	3.00033	31.4398	3.00033	37.0128	3.00033	40.2381	3.00033	44.4304	3.00033	48.8053	3.00033	53.4725	3.00033	59.0452	3.00033	64.5712	3.00033	69.4267	3.00033	74.2822	3.00033	77.7698	3.00033	83.0708			3.00033	20.0325	3.00033	24.9565	3.00033	29.9882	3.00033	34.9943	3.00033	40.6949
		3.01057	-0.151954	3.01057	5.30117	3.01057	10.401	3.01057	15.0622	3.01057	20.0066	3.01057	25.0528	3.01057	31.5147	3.01057	36.8573	3.01057	40.0367	3.01057	44.2725	3.01057	48.7022	3.01057	53.4431	3.01057	59.1156	3.01057	64.7109	3.01057	69.5852	3.01057	74.4052	3.01057	77.9217	3.01057	83.1165			3.01057	20.0307	3.01057	24.9523	3.01057	30.0054	3.01057	34.9917	3.01057	40.6929
		3.02081	-0.163524	3.02081	5.30636	3.02081	10.3762	3.02081	15.0656	3.02081	20.0203	3.02081	25.0742	3.02081	31.5834	3.02081	36.6834	3.02081	39.8405	3.02081	44.1423	3.02081	48.6314	3.02081	53.4312	3.02081	59.2009	3.02081	64.8603	3.02081	69.763	3.02081	74.5539	3.02081	78.0841	3.02081	83.1845			3.02081	20.0268	3.02081	24.947	3.02081	30.0226	3.02081	34.9828	3.02081	40.6855
		3.03105	-0.178401	3.03105	5.30877	3.03105	10.3428	3.03105	15.0704	3.03105	20.0356	3.03105	25.0952	3.03105	31.6334	3.03105	36.503	3.03105	39.6576	3.03105	44.0453	3.03105	48.5838	3.03105	53.4416	3.03105	59.2843	3.03105	64.9988	3.03105	69.9402	3.03105	74.7099	3.03105	78.2802	3.03105	83.3027			3.03105	20.0258	3.03105	24.9433	3.03105	30.0385	3.03105	34.9725	3.03105	40.6742
		3.04129	-0.193398	3.04129	5.31078	3.04129	10.3063	3.04129	15.0808	3.04129	20.0563	3.04129	25.1143	3.04129	31.6755	3.04129	36.3095	3.04129	39.4875	3.04129	43.9701	3.04129	48.5649	3.04129	53.4619	3.04129	59.3756	3.04129	65.1355	3.04129	70.1201	3.04129	74.8777	3.04129	78.4802	3.04129	83.4372			3.04129	20.0237	3.04129	24.9413	3.04129	30.0532	3.04129	34.9596	3.04129	40.6582
		3.05153	-0.212683	3.05153	5.30817	3.05153	10.2664	3.05153	15.0918	3.05153	20.0793	3.05153	25.1309	3.05153	31.6955	3.05153	36.1136	3.05153	39.3354	3.05153	43.9224	3.05153	48.5613	3.05153	53.4941	3.05153	59.456	3.05153	65.2521	3.05153	70.2823	3.05153	75.0411	3.05153	78.7018	3.05153	83.6135			3.05153	20.0203	3.05153	24.9432	3.05153	30.0649	3.05153	34.9482	3.05153	40.6371
		3.06177	-0.232964	3.06177	5.30749	3.06177	10.2261	3.06177	15.1079	3.06177	20.1042	3.06177	25.1459	3.06177	31.7044	3.06177	35.9106	3.06177	39.1982	3.06177	43.8876	3.06177	48.5772	3.06177	53.5313	3.06177	59.5335	3.06177	65.3586	3.06177	70.4296	3.06177	75.2096	3.06177	78.9146	3.06177	83.7951			3.06177	20.0163	3.06177	24.9467	3.06177	30.0699	3.06177	34.9381	3.06177	40.6142
		3.07201	-0.25341	3.07201	5.30112	3.07201	10.1918	3.07201	15.1232	3.07201	20.1295	3.07201	25.1607	3.07201	31.694	3.07201	35.7073	3.07201	39.0795	3.07201	43.8721	3.07201	48.5989	3.07201	53.5703	3.07201	59.5954	3.07201	65.4411	3.07201	70.5507	3.07201	75.3623	3.07201	79.1358	3.07201	84.0019			3.07201	20.011	3.07201	24.9571	3.07201	30.0701	3.07201	34.9291	3.07201	40.5881
		3.08225	-0.27417	3.08225	5.29439	3.08225	10.1593	3.08225	15.145	3.08225	20.1535	3.08225	25.1743	3.08225	31.672	3.08225	35.502	3.08225	38.9743	3.08225	43.8606	3.08225	48.6311	3.08225	53.6045	3.08225	59.6466	3.08225	65.5047	3.08225	70.6446	3.08225	75.5117	3.08225	79.3371	3.08225	84.205			3.08225	20.0026	3.08225	24.9651	3.08225	30.0626	3.08225	34.9187	3.08225	40.5592
		3.09249	-0.296962	3.09249	5.28009	3.09249	10.1363	3.09249	15.167	3.09249	20.1748	3.09249	25.1881	3.09249	31.6344	3.09249	35.3007	3.09249	38.8833	3.09249	43.8596	3.09249	48.6605	3.09249	53.6386	3.09249	59.6785	3.09249	65.5413	3.09249	70.7047	3.09249	75.6414	3.09249	79.5278	3.09249	84.4154			3.09249	19.9906	3.09249	24.9785	3.09249	30.0474	3.09249	34.9078	3.09249	40.5287
		3.10273	-0.31332	3.10273	5.26472	3.10273	10.1198	3.10273	15.1919	3.10273	20.1932	3.10273	25.2049	3.10273	31.5882	3.10273	35.1007	3.10273	38.8042	3.10273	43.857	3.10273	48.6898	3.10273	53.6587	3.10273	59.6948	3.10273	65.5515	3.10273	70.7356	3.10273	75.7523	3.10273	79.6903	3.10273	84.6088			3.10273	19.9789	3.10273	24.9889	3.10273	30.0235	3.10273	34.8968	3.10273	40.4969
		3.11297	-0.331448	3.11297	5.24013	3.11297	10.1104	3.11297	15.2153	3.11297	20.2094	3.11297	25.2234	3.11297	31.5294	3.11297	34.9088	3.11297	38.7332	3.11297	43.8532	3.11297	48.7117	3.11297	53.6724	3.11297	59.6935	3.11297	65.5346	3.11297	70.7337	3.11297	75.8361	3.11297	79.8244	3.11297	84.7939			3.11297	19.963	3.11297	24.9992	3.11297	29.9948	3.11297	34.8803	3.11297	40.4652
		3.12321	-0.340722	3.12321	5.21326	3.12321	10.1057	3.12321	15.2389	3.12321	20.221	3.12321	25.2465	3.12321	31.464	3.12321	34.7265	3.12321	38.6706	3.12321	43.8489	3.12321	48.7286	3.12321	53.6723	3.12321	59.6703	3.12321	65.4861	3.12321	70.6961	3.12321	75.8889	3.12321	79.9221	3.12321	84.9526			3.12321	19.9466	3.12321	25.0095	3.12321	29.9598	3.12321	34.8655	3.12321	40.4323
		3.13345	-0.347613	3.13345	5.18061	3.13345	10.106	3.13345	15.2577	3.13345	20.2338	3.13345	25.271	3.13345	31.3874	3.13345	34.556	3.13345	38.6131	3.13345	43.8349	3.13345	48.7338	3.13345	53.6601	3.13345	59.6291	3.13345	65.4081	3.13345	70.63	3.13345	75.9037	3.13345	79.9789	3.13345	85.0865			3.13345	19.9287	3.13345	25.0159	3.13345	29.921	3.13345	34.8474	3.13345	40.3995
		3.14369	-0.345501	3.14369	5.14831	3.14369	10.1068	3.14369	15.2709	3.14369	20.2429	3.14369	25.3022	3.14369	31.3056	3.14369	34.3995	3.14369	38.5606	3.14369	43.8178	3.14369	48.7302	3.14369	53.6324	3.14369	59.5648	3.14369	65.2944	3.14369	70.5264	3.14369	75.8737	3.14369	79.9929	3.14369	85.1855			3.14369	19.9103	3.14369	25.0223	3.14369	29.8822	3.14369	34.8271	3.14369	40.368
		3.15393	-0.340724	3.15393	5.11175	3.15393	10.105	3.15393	15.2805	3.15393	20.2552	3.15393	25.3329	3.15393	31.2138	3.15393	34.2624	3.15393	38.5125	3.15393	43.7909	3.15393	48.7143	3.15393	53.5909	3.15393	59.4832	3.15393	65.157	3.15393	70.3949	3.15393	75.8054	3.15393	79.9595	3.15393	85.2456			3.15393	19.8929	3.15393	25.0279	3.15393	29.8426	3.15393	34.8085	3.15393	40.3401
		3.16417	-0.329489	3.16417	5.07924	3.16417	10.1017	3.16417	15.2809	3.16417	20.2658	3.16417	25.3653	3.16417	31.1156	3.16417	34.14	3.16417	38.4679	3.16417	43.7609	3.16417	48.6888	3.16417	53.535	3.16417	59.3723	3.16417	64.9794	3.16417	70.2233	3.16417	75.6829	3.16417	79.8828	3.16417	85.2675			3.16417	19.8739	3.16417	25.0314	3.16417	29.8074	3.16417	34.7852	3.16417	40.3094
		3.17441	-0.315489	3.17441	5.04626	3.17441	10.0921	3.17441	15.2785	3.17441	20.2782	3.17441	25.3979	3.17441	31.0082	3.17441	34.0375	3.17441	38.4277	3.17441	43.7221	3.17441	48.6511	3.17441	53.4621	3.17441	59.2456	3.17441	64.7837	3.17441	70.0261	3.17441	75.5264	3.17441	79.7567	3.17441	85.2365			3.17441	19.8578	3.17441	25.0363	3.17441	29.7757	3.17441	34.766	3.17441	40.2847
		3.18465	-0.298309	3.18465	5.01427	3.18465	10.0755	3.18465	15.2693	3.18465	20.2893	3.18465	25.425	3.18465	30.8968	3.18465	33.9487	3.18465	38.3897	3.18465	43.6769	3.18465	48.6006	3.18465	53.3771	3.18465	59.0882	3.18465	64.5513	3.18465	69.7916	3.18465	75.3161	3.18465	79.5961	3.18465	85.1674			3.18465	19.841	3.18465	25.0383	3.18465	29.749	3.18465	34.7428	3.18465	40.26
		3.19489	-0.280978	3.19489	4.98398	3.19489	10.0553	3.19489	15.2613	3.19489	20.2993	3.19489	25.45	3.19489	30.7782	3.19489	33.8743	3.19489	38.3582	3.19489	43.6271	3.19489	48.5406	3.19489	53.2733	3.19489	58.9154	3.19489	64.3057	3.19489	69.5395	3.19489	75.0805	3.19489	79.3868	3.19489	85.0417			3.19489	19.8255	3.19489	25.043	3.19489	29.7274	3.19489	34.7215	3.19489	40.2397
		3.20513	-0.26447	3.20513	4.95677	3.20513	10.0283	3.20513	15.2485	3.20513	20.3051	3.20513	25.4711	3.20513	30.6598	3.20513	33.8094	3.20513	38.3249	3.20513	43.5715	3.20513	48.469	3.20513	53.1597	3.20513	58.7132	3.20513	64.0294	3.20513	69.248	3.20513	74.7989	3.20513	79.1558	3.20513	84.8831			3.20513	19.8108	3.20513	25.0447	3.20513	29.715	3.20513	34.6995	3.20513	40.2211
		3.21537	-0.246645	3.21537	4.92646	3.21537	9.99793	3.21537	15.2417	3.21537	20.3072	3.21537	25.4836	3.21537	30.5351	3.21537	33.7488	3.21537	38.3006	3.21537	43.5107	3.21537	48.3849	3.21537	53.03	3.21537	58.5009	3.21537	63.7488	3.21537	68.9562	3.21537	74.5002	3.21537	78.8839	3.21537	84.6709			3.21537	19.7964	3.21537	25.0459	3.21537	29.7056	3.21537	34.6796	3.21537	40.2074
		3.22561	-0.230961	3.22561	4.90211	3.22561	9.96518	3.22561	15.2323	3.22561	20.3047	3.22561	25.4941	3.22561	30.415	3.22561	33.694	3.22561	38.2727	3.22561	43.4447	3.22561	48.2906	3.22561	52.8898	3.22561	58.2654	3.22561	63.4445	3.22561	68.6304	3.22561	74.1665	3.22561	78.6031	3.22561	84.4403			3.22561	19.7816	3.22561	25.0486	3.22561	29.7026	3.22561	34.6605	3.22561	40.196
		3.23585	-0.214486	3.23585	4.87824	3.23585	9.93481	3.23585	15.2293	3.23585	20.2942	3.23585	25.5009	3.23585	30.2949	3.23585	33.6374	3.23585	38.2505	3.23585	43.3735	3.23585	48.1864	3.23585	52.7343	3.23585	58.0305	3.23585	63.1466	3.23585	68.3132	3.23585	73.8288	3.23585	78.2912	3.23585	84.1665			3.23585	19.7672	3.23585	25.0485	3.23585	29.7085	3.23585	34.6448	3.23585	40.1924
		3.24609	-0.197354	3.24609	4.85893	3.24609	9.90298	3.24609	15.2294	3.24609	20.2797	3.24609	25.5052	3.24609	30.1804	3.24609	33.5797	3.24609	38.2252	3.24609	43.2985	3.24609	48.0728	3.24609	52.575	3.24609	57.7829	3.24609	62.8388	3.24609	67.9776	3.24609	73.4681	3.24609	77.9821	3.24609	83.8897			3.24609	19.7521	3.24609	25.0493	3.24609	29.7135	3.24609	34.632	3.24609	40.1888
		3.25633	-0.178782	3.25633	4.84526	3.25633	9.87527	3.25633	15.2325	3.25633	20.2574	3.25633	25.5076	3.25633	30.0684	3.25633	33.519	3.25633	38.2034	3.25633	43.2175	3.25633	47.9552	3.25633	52.4	3.25633	57.5456	3.25633	62.547	3.25633	67.6565	3.25633	73.1149	3.25633	77.6532	3.25633	83.5835			3.25633	19.738	3.25633	25.0511	3.25633	29.7269	3.25633	34.6203	3.25633	40.191
		3.26657	-0.159283	3.26657	4.83668	3.26657	9.85467	3.26657	15.2384	3.26657	20.2319	3.26657	25.5109	3.26657	29.9624	3.26657	33.4594	3.26657	38.1761	3.26657	43.1378	3.26657	47.8319	3.26657	52.2259	3.26657	57.3115	3.26657	62.257	3.26657	67.3329	3.26657	72.7526	3.26657	77.3368	3.26657	83.2844			3.26657	19.7243	3.26657	25.0532	3.26657	29.737	3.26657	34.6154	3.26657	40.1957
		3.27681	-0.136753	3.27681	4.83691	3.27681	9.8356	3.27681	15.2481	3.27681	20.2014	3.27681	25.512	3.27681	29.8602	3.27681	33.3938	3.27681	38.1508	3.27681	43.0512	3.27681	47.7139	3.27681	52.0433	3.27681	57.0965	3.27681	61.9946	3.27681	67.0296	3.27681	72.4112	3.27681	77.0113	3.27681	82.9682			3.27681	19.7105	3.27681	25.056	3.27681	29.7521	3.27681	34.6101	3.27681	40.2027
		3.28705	-0.115709	3.28705	4.84179	3.28705	9.82656	3.28705	15.2616	3.28705	20.1698	3.28705	25.5135	3.28705	29.7624	3.28705	33.3299	3.28705	38.1209	3.28705	42.9714	3.28705	47.5966	3.28705	51.8699	3.28705	56.897	3.28705	61.7426	3.28705	66.7399	3.28705	72.0719	3.28705	76.7068	3.28705	82.665			3.28705	19.7002	3.28705	25.0602	3.28705	29.7617	3.28705	34.6116	3.28705	40.2094
		3.29729	-0.0934859	3.29729	4.85752	3.29729	9.82079	3.29729	15.2758	3.29729	20.139	3.29729	25.5118	3.29729	29.6672	3.29729	33.2674	3.29729	38.0907	3.29729	42.8924	3.29729	47.4913	3.29729	51.6963	3.29729	56.7286	3.29729	61.5228	3.29729	66.4791	3.29729	71.7642	3.29729	76.4011	3.29729	82.352			3.29729	19.6931	3.29729	25.063	3.29729	29.7719	3.29729	34.6125	3.29729	40.2152
		3.30753	-0.0734394	3.30753	4.87518	3.30753	9.82307	3.30753	15.2893	3.30753	20.1097	3.30753	25.5053	3.30753	29.575	3.30753	33.207	3.30753	38.0592	3.30753	42.8183	3.30753	47.395	3.30753	51.5429	3.30753	56.5826	3.30753	61.3233	3.30753	66.2404	3.30753	71.4703	3.30753	76.1231	3.30753	82.0562			3.30753	19.6854	3.30753	25.0669	3.30753	29.7786	3.30753	34.6175	3.30753	40.2209
		3.31777	-0.0556736	3.31777	4.90056	3.31777	9.8307	3.31777	15.3052	3.31777	20.085	3.31777	25.4942	3.31777	29.4828	3.31777	33.1494	3.31777	38.0279	3.31777	42.7549	3.31777	47.3167	3.31777	51.3998	3.31777	56.4739	3.31777	61.1549	3.31777	66.0377	3.31777	71.2128	3.31777	75.8513	3.31777	81.7581			3.31777	19.6848	3.31777	25.068	3.31777	29.7817	3.31777	34.6242	3.31777	40.2199
		3.32801	-0.0427177	3.32801	4.92828	3.32801	9.84393	3.32801	15.3174	3.32801	20.0642	3.32801	25.4737	3.32801	29.3949	3.32801	33.0992	3.32801	37.9956	3.32801	42.6985	3.32801	47.2519	3.32801	51.2891	3.32801	56.3954	3.32801	61.0147	3.32801	65.8644	3.32801	70.9809	3.32801	75.6118	3.32801	81.4804			3.32801	19.6845	3.32801	25.0677	3.32801	29.7825	3.32801	34.6316	3.32801	40.2184
		3.33825	-0.0323409	3.33825	4.95794	3.33825	9.85978	3.33825	15.3255	3.33825	20.0483	3.33825	25.4442	3.33825	29.3089	3.33825	33.054	3.33825	37.9656	3.33825	42.6557	3.33825	47.209	3.33825	51.1939	3.33825	56.3534	3.33825	60.9061	3.33825	65.7288	3.33825	70.7856	3.33825	75.3841	3.33825	81.214			3.33825	19.6887	3.33825	25.0628	3.33825	29.7814	3.33825	34.6404	3.33825	40.2106
		3.34849	-0.0292215	3.34849	4.98548	3.34849	9.8821	3.34849	15.3302	3.34849	20.0352	3.34849	25.4054	3.34849	29.2263	3.34849	33.0154	3.34849	37.9369	3.34849	42.6237	3.34849	47.1811	3.34849	51.1349	3.34849	56.3403	3.34849	60.8279	3.34849	65.6259	3.34849	70.6234	3.34849	75.1924	3.34849	80.9702			3.34849	19.6944	3.34849	25.0553	3.34849	29.7794	3.34849	34.6504	3.34849	40.199
		3.35873	-0.0305649	3.35873	5.01268	3.35873	9.90411	3.35873	15.3268	3.35873	20.0249	3.35873	25.3583	3.35873	29.1501	3.35873	32.9828	3.35873	37.9073	3.35873	42.6031	3.35873	47.1767	3.35873	51.0982	3.35873	56.3597	3.35873	60.7843	3.35873	65.5574	3.35873	70.4978	3.35873	75.0214	3.35873	80.75			3.35873	19.7024	3.35873	25.0429	3.35873	29.774	3.35873	34.6597	3.35873	40.1819
		3.36897	-0.0351691	3.36897	5.03571	3.36897	9.93118	3.36897	15.3216	3.36897	20.017	3.36897	25.3001	3.36897	29.0785	3.36897	32.9572	3.36897	37.8831	3.36897	42.5964	3.36897	47.1896	3.36897	51.0919	3.36897	56.4056	3.36897	60.771	3.36897	65.5219	3.36897	70.4075	3.36897	74.8894	3.36897	80.5592			3.36897	19.7129	3.36897	25.0241	3.36897	29.7721	3.36897	34.6692	3.36897	40.1616
		3.37921	-0.0489116	3.37921	5.05666	3.37921	9.95513	3.37921	15.3075	3.37921	20.0108	3.37921	25.2399	3.37921	29.0154	3.37921	32.9347	3.37921	37.855	3.37921	42.5987	3.37921	47.2228	3.37921	51.1113	3.37921	56.4731	3.37921	60.7897	3.37921	65.52	3.37921	70.354	3.37921	74.787	3.37921	80.3979			3.37921	19.723	3.37921	25.0036	3.37921	29.7692	3.37921	34.6802	3.37921	40.139
		3.38945	-0.061832	3.38945	5.07207	3.38945	9.97941	3.38945	15.2924	3.38945	20.0058	3.38945	25.1744	3.38945	28.9573	3.38945	32.914	3.38945	37.8341	3.38945	42.615	3.38945	47.2743	3.38945	51.1538	3.38945	56.5604	3.38945	60.8372	3.38945	65.5475	3.38945	70.3347	3.38945	74.7252	3.38945	80.2706			3.38945	19.7318	3.38945	24.9754	3.38945	29.77	3.38945	34.6872	3.38945	40.112
		3.39969	-0.0798397	3.39969	5.08869	3.39969	9.99785	3.39969	15.2746	3.39969	20.0046	3.39969	25.1116	3.39969	28.9048	3.39969	32.8931	3.39969	37.8121	3.39969	42.6384	3.39969	47.3413	3.39969	51.2202	3.39969	56.6641	3.39969	60.9063	3.39969	65.6039	3.39969	70.3497	3.39969	74.703	3.39969	80.1768			3.39969	19.742	3.39969	24.9473	3.39969	29.775	3.39969	34.6971	3.39969	40.0853
		3.40993	-0.0986734	3.40993	5.10114	3.40993	10.0098	3.40993	15.2572	3.40993	20.0061	3.40993	25.0509	3.40993	28.8583	3.40993	32.8717	3.40993	37.7995	3.40993	42.6739	3.40993	47.4251	3.40993	51.3062	3.40993	56.7824	3.40993	61.0006	3.40993	65.6911	3.40993	70.3997	3.40993	74.7193	3.40993	80.1161			3.40993	19.7501	3.40993	24.9143	3.40993	29.7823	3.40993	34.7031	3.40993	40.0592
		3.42017	-0.114432	3.42017	5.11329	3.42017	10.0148	3.42017	15.2398	3.42017	20.0098	3.42017	24.9971	3.42017	28.812	3.42017	32.8475	3.42017	37.7896	3.42017	42.718	3.42017	47.5181	3.42017	51.4116	3.42017	56.907	3.42017	61.1032	3.42017	65.8007	3.42017	70.4777	3.42017	74.7798	3.42017	80.0901			3.42017	19.7578	3.42017	24.8834	3.42017	29.7955	3.42017	34.711	3.42017	40.037
		3.43041	-0.129417	3.43041	5.12648	3.43041	10.0096	3.43041	15.2266	3.43041	20.0179	3.43041	24.9535	3.43041	28.7692	3.43041	32.8184	3.43041	37.7906	3.43041	42.7712	3.43041	47.6268	3.43041	51.5321	3.43041	57.0463	3.43041	61.2238	3.43041	65.9407	3.43041	70.587	3.43041	74.8736	3.43041	80.0944			3.43041	19.764	3.43041	24.8531	3.43041	29.8122	3.43041	34.7152	3.43041	40.0176
		3.44065	-0.138414	3.44065	5.13685	3.44065	9.99956	3.44065	15.2135	3.44065	20.026	3.44065	24.9163	3.44065	28.7262	3.44065	32.7892	3.44065	37.8009	3.44065	42.8326	3.44065	47.7403	3.44065	51.6697	3.44065	57.1863	3.44065	61.3465	3.44065	66.0958	3.44065	70.7169	3.44065	75.0098	3.44065	80.1359			3.44065	19.7721	3.44065	24.8267	3.44065	29.8326	3.44065	34.7178	3.44065	40.0063
		3.45089	-0.14154	3.45089	5.14565	3.45089	9.98213	3.45089	15.2018	3.45089	20.0365	3.45089	24.889	3.45089	28.6851	3.45089	32.7565	3.45089	37.8226	3.45089	42.9025	3.45089	47.8655	3.45089	51.8178	3.45089	57.337	3.45089	61.4793	3.45089	66.2805	3.45089	70.8739	3.45089	75.1739	3.45089	80.2025			3.45089	19.7796	3.45089	24.8044	3.45089	29.8516	3.45089	34.7212	3.45089	40.0015
		3.46113	-0.140922	3.46113	5.15123	3.46113	9.96534	3.46113	15.1911	3.46113	20.0422	3.46113	24.8685	3.46113	28.6448	3.46113	32.7271	3.46113	37.8577	3.46113	42.9812	3.46113	47.9971	3.46113	51.9795	3.46113	57.4854	3.46113	61.6109	3.46113	66.4725	3.46113	71.0417	3.46113	75.3692	3.46113	80.3085			3.46113	19.7891	3.46113	24.7912	3.46113	29.8715	3.46113	34.7181	3.46113	40.0044
		3.47137	-0.130752	3.47137	5.15201	3.47137	9.94816	3.47137	15.1789	3.47137	20.0469	3.47137	24.8541	3.47137	28.6075	3.47137	32.6981	3.47137	37.904	3.47137	43.0629	3.47137	48.1393	3.47137	52.1422	3.47137	57.649	3.47137	61.7522	3.47137	66.689	3.47137	71.234	3.47137	75.583	3.47137	80.438			3.47137	19.7994	3.47137	24.7818	3.47137	29.884	3.47137	34.7164	3.47137	40.0122
		3.48161	-0.118508	3.48161	5.14759	3.48161	9.94007	3.48161	15.1655	3.48161	20.0466	3.48161	24.8401	3.48161	28.5746	3.48161	32.6754	3.48161	37.9635	3.48161	43.1511	3.48161	48.2844	3.48161	52.3206	3.48161	57.8067	3.48161	61.8929	3.48161	66.9074	3.48161	71.4305	3.48161	75.8232	3.48161	80.6053			3.48161	19.8085	3.48161	24.7821	3.48161	29.8938	3.48161	34.7104	3.48161	40.0274
		3.49185	-0.1016	3.49185	5.13821	3.49185	9.93402	3.49185	15.1526	3.49185	20.0405	3.49185	24.829	3.49185	28.5477	3.49185	32.6599	3.49185	38.0349	3.49185	43.2415	3.49185	48.4452	3.49185	52.4914	3.49185	57.98	3.49185	62.0445	3.49185	67.1436	3.49185	71.6528	3.49185	76.0654	3.49185	80.7966			3.49185	19.819	3.49185	24.7903	3.49185	29.8958	3.49185	34.7016	3.49185	40.0438
		3.50209	-0.0814421	3.50209	5.12387	3.50209	9.93814	3.50209	15.137	3.50209	20.0297	3.50209	24.8153	3.50209	28.5256	3.50209	32.6532	3.50209	38.1162	3.50209	43.3366	3.50209	48.604	3.50209	52.6726	3.50209	58.1549	3.50209	62.1967	3.50209	67.3759	3.50209	71.8763	3.50209	76.3321	3.50209	81.022			3.50209	19.8249	3.50209	24.8036	3.50209	29.8902	3.50209	34.6914	3.50209	40.0611
		3.51233	-0.0594694	3.51233	5.10664	3.51233	9.94603	3.51233	15.1234	3.51233	20.0126	3.51233	24.8022	3.51233	28.509	3.51233	32.6573	3.51233	38.2079	3.51233	43.4289	3.51233	48.7779	3.51233	52.8451	3.51233	58.3409	3.51233	62.3659	3.51233	67.6231	3.51233	72.1258	3.51233	76.5929	3.51233	81.2666			3.51233	19.8312	3.51233	24.8239	3.51233	29.88	3.51233	34.6795	3.51233	40.0779
		3.52257	-0.0365571	3.52257	5.08905	3.52257	9.95716	3.52257	15.1095	3.52257	19.9918	3.52257	24.7864	3.52257	28.4988	3.52257	32.6732	3.52257	38.3061	3.52257	43.5327	3.52257	48.9467	3.52257	53.0258	3.52257	58.5291	3.52257	62.5372	3.52257	67.8645	3.52257	72.3784	3.52257	76.8749	3.52257	81.5448			3.52257	19.8313	3.52257	24.8488	3.52257	29.8643	3.52257	34.6641	3.52257	40.0949
		3.53281	-0.0143825	3.53281	5.07045	3.53281	9.96883	3.53281	15.0979	3.53281	19.9662	3.53281	24.7711	3.53281	28.492	3.53281	32.7015	3.53281	38.4111	3.53281	43.6335	3.53281	49.1247	3.53281	53.195	3.53281	58.7273	3.53281	62.7273	3.53281	68.1181	3.53281	72.6548	3.53281	77.1505	3.53281	81.8326			3.53281	19.8315	3.53281	24.8767	3.53281	29.8464	3.53281	34.6494	3.53281	40.1078
		3.54305	0.0080985	3.54305	5.05333	3.54305	9.97968	3.54305	15.0865	3.54305	19.9369	3.54305	24.7566	3.54305	28.4872	3.54305	32.7434	3.54305	38.5213	3.54305	43.7467	3.54305	49.2972	3.54305	53.3705	3.54305	58.9231	3.54305	62.9231	3.54305	68.3667	3.54305	72.9321	3.54305	77.4474	3.54305	82.1517			3.54305	19.8287	3.54305	24.9042	3.54305	29.8284	3.54305	34.6348	3.54305	40.1241
		3.55329	0.0299035	3.55329	5.04043	3.55329	9.98344	3.55329	15.078	3.55329	19.9056	3.55329	24.7442	3.55329	28.4845	3.55329	32.7988	3.55329	38.6315	3.55329	43.8624	3.55329	49.4726	3.55329	53.5378	3.55329	59.1254	3.55329	63.139	3.55329	68.6306	3.55329	73.2318	3.55329	77.7392	3.55329	82.4711			3.55329	19.8274	3.55329	24.9326	3.55329	29.8126	3.55329	34.6206	3.55329	40.1354
		3.56353	0.0491585	3.56353	5.0323	3.56353	9.98677	3.56353	15.0688	3.56353	19.8702	3.56353	24.7311	3.56353	28.4823	3.56353	32.8661	3.56353	38.7453	3.56353	43.9934	3.56353	49.6406	3.56353	53.7129	3.56353	59.3244	3.56353	63.3621	3.56353	68.8897	3.56353	73.5285	3.56353	78.0531	3.56353	82.8188			3.56353	19.8265	3.56353	24.9576	3.56353	29.7987	3.56353	34.6063	3.56353	40.153
		3.57377	0.0667939	3.57377	5.02621	3.57377	9.98122	3.57377	15.0656	3.57377	19.8347	3.57377	24.722	3.57377	28.4777	3.57377	32.9457	3.57377	38.8562	3.57377	44.1254	3.57377	49.8117	3.57377	53.881	3.57377	59.5271	3.57377	63.6072	3.57377	69.165	3.57377	73.8407	3.57377	78.3622	3.57377	83.1609			3.57377	19.829	3.57377	24.9773	3.57377	29.7909	3.57377	34.5968	3.57377	40.1699
		3.58401	0.0813249	3.58401	5.03122	3.58401	9.9725	3.58401	15.0579	3.58401	19.7969	3.58401	24.7103	3.58401	28.4732	3.58401	33.0366	3.58401	38.969	3.58401	44.2691	3.58401	49.9744	3.58401	54.0585	3.58401	59.728	3.58401	63.8565	3.58401	69.4379	3.58401	74.1484	3.58401	78.6911	3.58401	83.5235			3.58401	19.8344	3.58401	24.9934	3.58401	29.7852	3.58401	34.5859	3.58401	40.1915
		3.59425	0.0939212	3.59425	5.03883	3.59425	9.96121	3.59425	15.0609	3.59425	19.7595	3.59425	24.7005	3.59425	28.4655	3.59425	33.1388	3.59425	39.0767	3.59425	44.415	3.59425	50.1451	3.59425	54.2359	3.59425	59.9389	3.59425	64.1263	3.59425	69.7282	3.59425	74.4709	3.59425	79.0143	3.59425	83.8783			3.59425	19.8428	3.59425	25.0015	3.59425	29.7839	3.59425	34.5805	3.59425	40.2147
		3.60449	0.10261	3.60449	5.05761	3.60449	9.94782	3.60449	15.0613	3.60449	19.7233	3.60449	24.6831	3.60449	28.4582	3.60449	33.2489	3.60449	39.186	3.60449	44.5658	3.60449	50.3083	3.60449	54.4235	3.60449	60.1465	3.60449	64.3994	3.60449	70.0171	3.60449	74.7825	3.60449	79.3546	3.60449	84.2459			3.60449	19.8537	3.60449	25.005	3.60449	29.7856	3.60449	34.5762	3.60449	40.2412
		3.61473	0.105403	3.61473	5.08247	3.61473	9.9326	3.61473	15.0683	3.61473	19.69	3.61473	24.6649	3.61473	28.4473	3.61473	33.3697	3.61473	39.2907	3.61473	44.7147	3.61473	50.4843	3.61473	54.6128	3.61473	60.3699	3.61473	64.6864	3.61473	70.3214	3.61473	75.1082	3.61473	79.6858	3.61473	84.601			3.61473	19.8642	3.61473	25.0011	3.61473	29.7863	3.61473	34.5736	3.61473	40.2705
		3.62497	0.107047	3.62497	5.11355	3.62497	9.91793	3.62497	15.0795	3.62497	19.6593	3.62497	24.6399	3.62497	28.44	3.62497	33.4936	3.62497	39.3996	3.62497	44.8706	3.62497	50.6593	3.62497	54.8156	3.62497	60.5948	3.62497	64.9763	3.62497	70.6268	3.62497	75.4235	3.62497	80.0327	3.62497	84.9634			3.62497	19.874	3.62497	24.992	3.62497	29.7887	3.62497	34.5731	3.62497	40.3013
		3.63521	0.104319	3.63521	5.15009	3.63521	9.90451	3.63521	15.0925	3.63521	19.6351	3.63521	24.6087	3.63521	28.4331	3.63521	33.6294	3.63521	39.5008	3.63521	45.0219	3.63521	50.8477	3.63521	55.0204	3.63521	60.8336	3.63521	65.2727	3.63521	70.9452	3.63521	75.7516	3.63521	80.3697	3.63521	85.3112			3.63521	19.8809	3.63521	24.9825	3.63521	29.7884	3.63521	34.5735	3.63521	40.3333
		3.64545	0.0980054	3.64545	5.18944	3.64545	9.88942	3.64545	15.1071	3.64545	19.618	3.64545	24.5736	3.64545	28.4336	3.64545	33.7628	3.64545	39.6105	3.64545	45.1835	3.64545	51.0373	3.64545	55.2359	3.64545	61.0745	3.64545	65.5704	3.64545	71.265	3.64545	76.0678	3.64545	80.7164	3.64545	85.66			3.64545	19.8835	3.64545	24.9668	3.64545	29.7864	3.64545	34.5765	3.64545	40.3645
		3.65569	0.0896249	3.65569	5.22907	3.65569	9.8778	3.65569	15.1236	3.65569	19.6044	3.65569	24.5322	3.65569	28.4431	3.65569	33.9025	3.65569	39.7149	3.65569	45.342	3.65569	51.2394	3.65569	55.4535	3.65569	61.3275	3.65569	65.8751	3.65569	71.5941	3.65569	76.3944	3.65569	81.0577	3.65569	85.9951			3.65569	19.8818	3.65569	24.9534	3.65569	29.78	3.65569	34.5788	3.65569	40.3954
		3.66593	0.0833055	3.66593	5.26833	3.66593	9.86249	3.66593	15.1375	3.66593	19.6001	3.66593	24.4883	3.66593	28.4639	3.66593	34.0384	3.66593	39.8249	3.66593	45.514	3.66593	51.4416	3.66593	55.6802	3.66593	61.5803	3.66593	66.1777	3.66593	71.9208	3.66593	76.7131	3.66593	81.4024	3.66593	86.3266			3.66593	19.8758	3.66593	24.9396	3.66593	29.7733	3.66593	34.5852	3.66593	40.4231
		3.67617	0.0747145	3.67617	5.30545	3.67617	9.84862	3.67617	15.1502	3.67617	19.5985	3.67617	24.4439	3.67617	28.4989	3.67617	34.1764	3.67617	39.9332	3.67617	45.6854	3.67617	51.6519	3.67617	55.907	3.67617	61.8409	3.67617	66.4854	3.67617	72.2551	3.67617	77.0345	3.67617	81.74	3.67617	86.6456			3.67617	19.867	3.67617	24.9305	3.67617	29.7629	3.67617	34.5903	3.67617	40.4502
		3.68641	0.071365	3.68641	5.33959	3.68641	9.83209	3.68641	15.158	3.68641	19.6009	3.68641	24.3981	3.68641	28.5493	3.68641	34.3068	3.68641	40.0471	3.68641	45.8645	3.68641	51.8577	3.68641	56.1372	3.68641	62.0971	3.68641	66.7929	3.68641	72.5826	3.68641	77.3492	3.68641	82.0774	3.68641	86.9555			3.68641	19.854	3.68641	24.919	3.68641	29.753	3.68641	34.6021	3.68641	40.4725
		3.69665	0.0705737	3.69665	5.36979	3.69665	9.81593	3.69665	15.1634	3.69665	19.6041	3.69665	24.3544	3.69665	28.6128	3.69665	34.4379	3.69665	40.1605	3.69665	46.0435	3.69665	52.0675	3.69665	56.3677	3.69665	62.3567	3.69665	67.0988	3.69665	72.914	3.69665	77.6603	3.69665	82.4048	3.69665	87.2524			3.69665	19.8415	3.69665	24.916	3.69665	29.7405	3.69665	34.6153	3.69665	40.4934
		3.70689	0.073646	3.70689	5.39919	3.70689	9.79692	3.70689	15.1654	3.70689	19.6057	3.70689	24.3176	3.70689	28.6931	3.70689	34.5605	3.70689	40.2781	3.70689	46.2228	3.70689	52.2695	3.70689	56.6008	3.70689	62.6093	3.70689	67.4006	3.70689	73.2333	3.70689	77.9637	3.70689	82.7273	3.70689	87.5369			3.70689	19.828	3.70689	24.9116	3.70689	29.7337	3.70689	34.6353	3.70689	40.5121
		3.71713	0.0811905	3.71713	5.421	3.71713	9.77931	3.71713	15.1626	3.71713	19.605	3.71713	24.2836	3.71713	28.779	3.71713	34.6814	3.71713	40.3956	3.71713	46.3985	3.71713	52.4692	3.71713	56.8279	3.71713	62.8572	3.71713	67.6973	3.71713	73.5544	3.71713	78.2582	3.71713	83.0376	3.71713	87.8035			3.71713	19.813	3.71713	24.9107	3.71713	29.7271	3.71713	34.6594	3.71713	40.5307
		3.72737	0.0894949	3.72737	5.4448	3.72737	9.76454	3.72737	15.156	3.72737	19.6018	3.72737	24.2581	3.72737	28.8774	3.72737	34.7943	3.72737	40.5196	3.72737	46.571	3.72737	52.6609	3.72737	57.0586	3.72737	63.0952	3.72737	67.9785	3.72737	73.8607	3.72737	78.5379	3.72737	83.3395	3.72737	88.0563			3.72737	19.8013	3.72737	24.9106	3.72737	29.7257	3.72737	34.6885	3.72737	40.5498
		3.73761	0.100372	3.73761	5.46001	3.73761	9.74919	3.73761	15.1463	3.73761	19.5962	3.73761	24.2413	3.73761	28.9752	3.73761	34.9042	3.73761	40.6422	3.73761	46.7337	3.73761	52.8456	3.73761	57.2782	3.73761	63.322	3.73761	68.2463	3.73761	74.1618	3.73761	78.8098	3.73761	83.6279	3.73761	88.2872			3.73761	19.7875	3.73761	24.908	3.73761	29.7286	3.73761	34.7225	3.73761	40.5683
		3.74785	0.108794	3.74785	5.47807	3.74785	9.74216	3.74785	15.1331	3.74785	19.5877	3.74785	24.231	3.74785	29.0773	3.74785	35.0061	3.74785	40.7685	3.74785	46.8932	3.74785	53.0208	3.74785	57.4962	3.74785	63.5357	3.74785	68.493	3.74785	74.4447	3.74785	79.0636	3.74785	83.9021	3.74785	88.5002			3.74785	19.7756	3.74785	24.9047	3.74785	29.7361	3.74785	34.7609	3.74785	40.593
		3.75809	0.115034	3.75809	5.49156	3.75809	9.73564	3.75809	15.1182	3.75809	19.581	3.75809	24.2308	3.75809	29.1769	3.75809	35.1039	3.75809	40.8934	3.75809	47.0441	3.75809	53.1831	3.75809	57.7024	3.75809	63.734	3.75809	68.7176	3.75809	74.7141	3.75809	79.3059	3.75809	84.1614	3.75809	88.699			3.75809	19.762	3.75809	24.8968	3.75809	29.7473	3.75809	34.7996	3.75809	40.615
		3.76833	0.118183	3.76833	5.5038	3.76833	9.73781	3.76833	15.0987	3.76833	19.5736	3.76833	24.2392	3.76833	29.2738	3.76833	35.1936	3.76833	41.0181	3.76833	47.1917	3.76833	53.3323	3.76833	57.8971	3.76833	63.9153	3.76833	68.9191	3.76833	74.9627	3.76833	79.5311	3.76833	84.3991	3.76833	88.8744			3.76833	19.7485	3.76833	24.8856	3.76833	29.7622	3.76833	34.8412	3.76833	40.6434
		3.77857	0.117508	3.77857	5.51634	3.77857	9.74221	3.77857	15.0801	3.77857	19.5686	3.77857	24.2524	3.77857	29.3674	3.77857	35.2803	3.77857	41.1393	3.77857	47.3288	3.77857	53.4619	3.77857	58.0785	3.77857	64.0754	3.77857	69.0933	3.77857	75.1845	3.77857	79.7411	3.77857	84.6205	3.77857	89.0396			3.77857	19.7354	3.77857	24.8676	3.77857	29.7804	3.77857	34.8789	3.77857	40.6684
		3.78881	0.112188	3.78881	5.52794	3.78881	9.75058	3.78881	15.0607	3.78881	19.5617	3.78881	24.2741	3.78881	29.4567	3.78881	35.3599	3.78881	41.2569	3.78881	47.4638	3.78881	53.5734	3.78881	58.2411	3.78881	64.218	3.78881	69.244	3.78881	75.3841	3.78881	79.9336	3.78881	84.8102	3.78881	89.1853			3.78881	19.7205	3.78881	24.8496	3.78881	29.7983	3.78881	34.9179	3.78881	40.6965
		3.79905	0.106984	3.79905	5.53623	3.79905	9.76179	3.79905	15.0446	3.79905	19.5586	3.79905	24.3	3.79905	29.5398	3.79905	35.4398	3.79905	41.3693	3.79905	47.5896	3.79905	53.6605	3.79905	58.3851	3.79905	64.3375	3.79905	69.3683	3.79905	75.5489	3.79905	80.1061	3.79905	84.978	3.79905	89.3175			3.79905	19.706	3.79905	24.825	3.79905	29.8179	3.79905	34.9528	3.79905	40.7213
		3.80929	0.0974162	3.80929	5.5447	3.80929	9.77151	3.80929	15.0288	3.80929	19.5501	3.80929	24.3288	3.80929	29.6216	3.80929	35.516	3.80929	41.4751	3.80929	47.7073	3.80929	53.7255	3.80929	58.506	3.80929	64.4339	3.80929	69.4668	3.80929	75.6852	3.80929	80.2551	3.80929	85.1111	3.80929	89.4359			3.80929	19.6912	3.80929	24.8016	3.80929	29.8364	3.80929	34.9863	3.80929	40.7441
		3.81953	0.0888149	3.81953	5.54726	3.81953	9.78327	3.81953	15.0203	3.81953	19.541	3.81953	24.3592	3.81953	29.6963	3.81953	35.5928	3.81953	41.5731	3.81953	47.8165	3.81953	53.7612	3.81953	58.605	3.81953	64.5076	3.81953	69.5391	3.81953	75.7861	3.81953	80.381	3.81953	85.2136	3.81953	89.5387			3.81953	19.6782	3.81953	24.7796	3.81953	29.8548	3.81953	35.0166	3.81953	40.7628
		3.82977	0.0818828	3.82977	5.54948	3.82977	9.79064	3.82977	15.0132	3.82977	19.5276	3.82977	24.3912	3.82977	29.7667	3.82977	35.6697	3.82977	41.6666	3.82977	47.9123	3.82977	53.7754	3.82977	58.6763	3.82977	64.5555	3.82977	69.5855	3.82977	75.8574	3.82977	80.4769	3.82977	85.2834	3.82977	89.6234			3.82977	19.6652	3.82977	24.7583	3.82977	29.8694	3.82977	35.0462	3.82977	40.7794
		3.84001	0.0754882	3.84001	5.5476	3.84001	9.80038	3.84001	15.0143	3.84001	19.5118	3.84001	24.4195	3.84001	29.8352	3.84001	35.7499	3.84001	41.7524	3.84001	47.9983	3.84001	53.7598	3.84001	58.7251	3.84001	64.5808	3.84001	69.604	3.84001	75.8906	3.84001	80.543	3.84001	85.3201	3.84001	89.6952			3.84001	19.6551	3.84001	24.7402	3.84001	29.8844	3.84001	35.0737	3.84001	40.7915
		3.85025	0.0718884	3.85025	5.54652	3.85025	9.80582	3.85025	15.0149	3.85025	19.4947	3.85025	24.4468	3.85025	29.9	3.85025	35.8294	3.85025	41.8299	3.85025	48.0666	3.85025	53.7264	3.85025	58.7475	3.85025	64.5802	3.85025	69.5962	3.85025	75.897	3.85025	80.5788	3.85025	85.3237	3.85025	89.7455			3.85025	19.6475	3.85025	24.7256	3.85025	29.8944	3.85025	35.1041	3.85025	40.8027
		3.86049	0.0704632	3.86049	5.54477	3.86049	9.81444	3.86049	15.0195	3.86049	19.4777	3.86049	24.4681	3.86049	29.963	3.86049	35.9111	3.86049	41.9022	3.86049	48.1214	3.86049	53.664	3.86049	58.7481	3.86049	64.5558	3.86049	69.5582	3.86049	75.8635	3.86049	80.5806	3.86049	85.3011	3.86049	89.7792			3.86049	19.6409	3.86049	24.7153	3.86049	29.904	3.86049	35.1311	3.86049	40.8096
		3.87073	0.0740152	3.87073	5.54514	3.87073	9.82266	3.87073	15.0256	3.87073	19.464	3.87073	24.4852	3.87073	30.0266	3.87073	35.994	3.87073	41.9632	3.87073	48.161	3.87073	53.5872	3.87073	58.7253	3.87073	64.5087	3.87073	69.4981	3.87073	75.8067	3.87073	80.5558	3.87073	85.2482	3.87073	89.7935			3.87073	19.6389	3.87073	24.7038	3.87073	29.9088	3.87073	35.1617	3.87073	40.8154
		3.88097	0.0765859	3.88097	5.54878	3.88097	9.8343	3.88097	15.0287	3.88097	19.4543	3.88097	24.4982	3.88097	30.0918	3.88097	36.079	3.88097	42.0167	3.88097	48.184	3.88097	53.4893	3.88097	58.6853	3.88097	64.4364	3.88097	69.4081	3.88097	75.7132	3.88097	80.4976	3.88097	85.1733	3.88097	89.7889			3.88097	19.6393	3.88097	24.6971	3.88097	29.913	3.88097	35.192	3.88097	40.8213
		3.89121	0.0833372	3.89121	5.55324	3.89121	9.84464	3.89121	15.0301	3.89121	19.4544	3.89121	24.5046	3.89121	30.1591	3.89121	36.1609	3.89121	42.0589	3.89121	48.1917	3.89121	53.3795	3.89121	58.6238	3.89121	64.3491	3.89121	69.3015	3.89121	75.5983	3.89121	80.4201	3.89121	85.0743	3.89121	89.7626			3.89121	19.6402	3.89121	24.69	3.89121	29.9138	3.89121	35.2227	3.89121	40.8222
		3.90145	0.0904428	3.90145	5.55956	3.90145	9.86048	3.90145	15.03	3.90145	19.4573	3.90145	24.5101	3.90145	30.2265	3.90145	36.2437	3.90145	42.0882	3.90145	48.187	3.90145	53.2568	3.90145	58.5499	3.90145	64.2386	3.90145	69.1706	3.90145	75.4541	3.90145	80.3148	3.90145	84.9582	3.90145	89.721			3.90145	19.6471	3.90145	24.6842	3.90145	29.9148	3.90145	35.2529	3.90145	40.8241
		3.91169	0.0973304	3.91169	5.56164	3.91169	9.87486	3.91169	15.0264	3.91169	19.4709	3.91169	24.5091	3.91169	30.3002	3.91169	36.3235	3.91169	42.103	3.91169	48.1672	3.91169	53.1271	3.91169	58.4564	3.91169	64.1166	3.91169	69.0302	3.91169	75.2961	3.91169	80.1973	3.91169	84.8206	3.91169	89.6553			3.91169	19.6542	3.91169	24.6806	3.91169	29.9144	3.91169	35.2811	3.91169	40.8205
		3.92193	0.103289	3.92193	5.56336	3.92193	9.89047	3.92193	15.023	3.92193	19.4887	3.92193	24.5098	3.92193	30.3717	3.92193	36.3995	3.92193	42.1075	3.92193	48.1388	3.92193	52.9919	3.92193	58.352	3.92193	63.9805	3.92193	68.8732	3.92193	75.1164	3.92193	80.0582	3.92193	84.6715	3.92193	89.5744			3.92193	19.6643	3.92193	24.6783	3.92193	29.9143	3.92193	35.3068	3.92193	40.815
		3.93217	0.108231	3.93217	5.55812	3.93217	9.90344	3.93217	15.0175	3.93217	19.5131	3.93217	24.5098	3.93217	30.4447	3.93217	36.4706	3.93217	42.0948	3.93217	48.0957	3.93217	52.8545	3.93217	58.2279	3.93217	63.8368	3.93217	68.7145	3.93217	74.9306	3.93217	79.9126	3.93217	84.5022	3.93217	89.4742			3.93217	19.6773	3.93217	24.6807	3.93217	29.9155	3.93217	35.3295	3.93217	40.8039
		3.94241	0.10799	3.94241	5.54933	3.94241	9.91249	3.94241	15.0169	3.94241	19.5383	3.94241	24.5113	3.94241	30.5156	3.94241	36.5353	3.94241	42.0716	3.94241	48.0453	3.94241	52.7158	3.94241	58.0963	3.94241	63.6848	3.94241	68.5465	3.94241	74.7314	3.94241	79.7483	3.94241	84.3261	3.94241	89.3605			3.94241	19.6892	3.94241	24.6853	3.94241	29.9182	3.94241	35.3497	3.94241	40.7903
		3.95265	0.106002	3.95265	5.53454	3.95265	9.91866	3.95265	15.0138	3.95265	19.5684	3.95265	24.5146	3.95265	30.582	3.95265	36.5923	3.95265	42.0336	3.95265	47.9805	3.95265	52.5788	3.95265	57.9488	3.95265	63.5314	3.95265	68.3802	3.95265	74.5308	3.95265	79.579	3.95265	84.1327	3.95265	89.2285			3.95265	19.7052	3.95265	24.6963	3.95265	29.9246	3.95265	35.3631	3.95265	40.7731
		3.96289	0.0999028	3.96289	5.5182	3.96289	9.91907	3.96289	15.0182	3.96289	19.5971	3.96289	24.5247	3.96289	30.6469	3.96289	36.6413	3.96289	41.9896	3.96289	47.9107	3.96289	52.4432	3.96289	57.7956	3.96289	63.3718	3.96289	68.2088	3.96289	74.3216	3.96289	79.3916	3.96289	83.9327	3.96289	89.0866			3.96289	19.7197	3.96289	24.7108	3.96289	29.9345	3.96289	35.3788	3.96289	40.7539
		3.97313	0.0892639	3.97313	5.49872	3.97313	9.91495	3.97313	15.0212	3.97313	19.6278	3.97313	24.5365	3.97313	30.7021	3.97313	36.6817	3.97313	41.934	3.97313	47.8276	3.97313	52.3108	3.97313	57.6336	3.97313	63.2142	3.97313	68.0422	3.97313	74.1116	3.97313	79.2	3.97313	83.7239	3.97313	88.9312			3.97313	19.7344	3.97313	24.7283	3.97313	29.9453	3.97313	35.3904	3.97313	40.7344
		3.98337	0.0788389	3.98337	5.48026	3.98337	9.90811	3.98337	15.0279	3.98337	19.6584	3.98337	24.5548	3.98337	30.7539	3.98337	36.7115	3.98337	41.8738	3.98337	47.7414	3.98337	52.1792	3.98337	57.4712	3.98337	63.0519	3.98337	67.8694	3.98337	73.8963	3.98337	78.9907	3.98337	83.5105	3.98337	88.7655			3.98337	19.7493	3.98337	24.7495	3.98337	29.9623	3.98337	35.4031	3.98337	40.7157
		3.99361	0.0641452	3.99361	5.46339	3.99361	9.89791	3.99361	15.0348	3.99361	19.6881	3.99361	24.5756	3.99361	30.798	3.99361	36.7325	3.99361	41.8097	3.99361	47.6507	3.99361	52.0538	3.99361	57.3064	3.99361	62.8935	3.99361	67.7018	3.99361	73.6803	3.99361	78.7779	3.99361	83.2923	3.99361	88.5892			3.99361	19.7664	3.99361	24.7709	3.99361	29.9797	3.99361	35.4134	3.99361	40.704
		4.00385	0.0528123	4.00385	5.45022	4.00385	9.89256	4.00385	15.0446	4.00385	19.7189	4.00385	24.6017	4.00385	30.8365	4.00385	36.7444	4.00385	41.7443	4.00385	47.5591	4.00385	51.9273	4.00385	57.1452	4.00385	62.7302	4.00385	67.5282	4.00385	73.4568	4.00385	78.5535	4.00385	83.0767	4.00385	88.405			4.00385	19.7809	4.00385	24.7921	4.00385	29.9971	4.00385	35.4274	4.00385	40.6899
		4.01409	0.041771	4.01409	5.43902	4.01409	9.88543	4.01409	15.0522	4.01409	19.7502	4.01409	24.6256	4.01409	30.867	4.01409	36.7473	4.01409	41.6735	4.01409	47.4652	4.01409	51.8068	4.01409	56.9853	4.01409	62.5729	4.01409	67.359	4.01409	73.2355	4.01409	78.3288	4.01409	82.8619	4.01409	88.2135			4.01409	19.801	4.01409	24.8119	4.01409	30.0167	4.01409	35.4371	4.01409	40.6842
		4.02433	0.0352489	4.02433	5.43294	4.02433	9.88425	4.02433	15.0633	4.02433	19.7809	4.02433	24.6528	4.02433	30.8945	4.02433	36.7427	4.02433	41.6054	4.02433	47.3759	4.02433	51.6881	4.02433	56.8349	4.02433	62.4115	4.02433	67.1863	4.02433	73.0081	4.02433	78.0998	4.02433	82.6535	4.02433	88.0184			4.02433	19.8189	4.02433	24.8288	4.02433	30.0312	4.02433	35.4489	4.02433	40.6817
		4.03457	0.0347985	4.03457	5.42999	4.03457	9.88979	4.03457	15.0721	4.03457	19.8115	4.03457	24.6751	4.03457	30.9171	4.03457	36.7302	4.03457	41.5346	4.03457	47.2864	4.03457	51.5751	4.03457	56.6881	4.03457	62.2597	4.03457	67.0179	4.03457	72.7842	4.03457	77.8769	4.03457	82.4477	4.03457	87.8203			4.03457	19.8409	4.03457	24.8441	4.03457	30.0474	4.03457	35.4537	4.03457	40.6809
		4.04481	0.0396936	4.04481	5.43273	4.04481	9.89839	4.04481	15.0842	4.04481	19.841	4.04481	24.6996	4.04481	30.9351	4.04481	36.7106	4.04481	41.4645	4.04481	47.1995	4.04481	51.4627	4.04481	56.5501	4.04481	62.1048	4.04481	66.8513	4.04481	72.553	4.04481	77.6568	4.04481	82.256	4.04481	87.6259			4.04481	19.8609	4.04481	24.8548	4.04481	30.0593	4.04481	35.4572	4.04481	40.6811
		4.05505	0.052829	4.05505	5.43857	4.05505	9.91276	4.05505	15.0966	4.05505	19.8675	4.05505	24.7175	4.05505	30.952	4.05505	36.6861	4.05505	41.3905	4.05505	47.1119	4.05505	51.3575	4.05505	56.4195	4.05505	61.9591	4.05505	66.6909	4.05505	72.3289	4.05505	77.4467	4.05505	82.0651	4.05505	87.4299			4.05505	19.8831	4.05505	24.8661	4.05505	30.0713	4.05505	35.4535	4.05505	40.6831
		4.06529	0.0704333	4.06529	5.4456	4.06529	9.92825	4.06529	15.1059	4.06529	19.8927	4.06529	24.7359	4.06529	30.9647	4.06529	36.6542	4.06529	41.32	4.06529	47.0257	4.06529	51.2554	4.06529	56.2992	4.06529	61.8163	4.06529	66.5357	4.06529	72.099	4.06529	77.2403	4.06529	81.8885	4.06529	87.2435			4.06529	19.9014	4.06529	24.873	4.06529	30.0814	4.06529	35.4435	4.06529	40.6808
		4.07553	0.0976275	4.07553	5.45893	4.07553	9.94599	4.07553	15.1164	4.07553	19.9116	4.07553	24.7527	4.07553	30.9772	4.07553	36.6179	4.07553	41.2464	4.07553	46.9394	4.07553	51.1594	4.07553	56.1858	4.07553	61.68	4.07553	66.3883	4.07553	71.8746	4.07553	77.0467	4.07553	81.7155	4.07553	87.058			4.07553	19.919	4.07553	24.8835	4.07553	30.0931	4.07553	35.4274	4.07553	40.6782
		4.08577	0.126668	4.08577	5.47013	4.08577	9.96511	4.08577	15.1197	4.08577	19.9271	4.08577	24.7664	4.08577	30.988	4.08577	36.576	4.08577	41.1762	4.08577	46.8536	4.08577	51.0683	4.08577	56.0807	4.08577	61.5476	4.08577	66.2482	4.08577	71.6491	4.08577	76.8559	4.08577	81.5541	4.08577	86.8813			4.08577	19.9324	4.08577	24.8941	4.08577	30.1065	4.08577	35.4048	4.08577	40.6707
		4.09601	0.162188	4.09601	5.4838	4.09601	9.98174	4.09601	15.1242	4.09601	19.938	4.09601	24.7806	4.09601	30.9944	4.09601	36.5294	4.09601	41.1079	4.09601	46.7683	4.09601	50.9869	4.09601	55.9848	4.09601	61.4211	4.09601	66.1151	4.09601	71.4289	4.09601	76.6722	4.09601	81.397	4.09601	86.7044			4.09601	19.945	4.09601	24.9095	4.09601	30.1232	4.09601	35.38	4.09601	40.6602
		4.10625	0.200166	4.10625	5.49437	4.10625	9.99969	4.10625	15.1209	4.10625	19.9472	4.10625	24.7936	4.10625	30.9986	4.10625	36.4763	4.10625	41.0436	4.10625	46.6864	4.10625	50.9106	4.10625	55.8956	4.10625	61.2991	4.10625	65.988	4.10625	71.214	4.10625	76.4936	4.10625	81.2511	4.10625	86.5352			4.10625	19.9521	4.10625	24.9256	4.10625	30.1428	4.10625	35.3496	4.10625	40.646
		4.11649	0.23964	4.11649	5.5046	4.11649	10.0184	4.11649	15.1135	4.11649	19.9496	4.11649	24.8037	4.11649	30.9981	4.11649	36.4218	4.11649	40.9832	4.11649	46.6032	4.11649	50.8433	4.11649	55.8129	4.11649	61.18	4.11649	65.8669	4.11649	71.0054	4.11649	76.3202	4.11649	81.1104	4.11649	86.3629			4.11649	19.9601	4.11649	24.9491	4.11649	30.1685	4.11649	35.3214	4.11649	40.6285
		4.12673	0.279789	4.12673	5.50778	4.12673	10.0396	4.12673	15.104	4.12673	19.9535	4.12673	24.8131	4.12673	30.9934	4.12673	36.3645	4.12673	40.9303	4.12673	46.5257	4.12673	50.7846	4.12673	55.7381	4.12673	61.0674	4.12673	65.7497	4.12673	70.8054	4.12673	76.1501	4.12673	80.9777	4.12673	86.1979			4.12673	19.965	4.12673	24.9737	4.12673	30.1947	4.12673	35.2934	4.12673	40.6081
		4.13697	0.31796	4.13697	5.50959	4.13697	10.0608	4.13697	15.0924	4.13697	19.9535	4.13697	24.8197	4.13697	30.9826	4.13697	36.306	4.13697	40.8822	4.13697	46.4474	4.13697	50.7319	4.13697	55.668	4.13697	60.956	4.13697	65.636	4.13697	70.6171	4.13697	75.9875	4.13697	80.8514	4.13697	86.028			4.13697	19.9715	4.13697	25.0001	4.13697	30.2269	4.13697	35.2672	4.13697	40.5846
		4.14721	0.353993	4.14721	5.50475	4.14721	10.0828	4.14721	15.0766	4.14721	19.9529	4.14721	24.8266	4.14721	30.9677	4.14721	36.2465	4.14721	40.8389	4.14721	46.3732	4.14721	50.6873	4.14721	55.6053	4.14721	60.8512	4.14721	65.5279	4.14721	70.4407	4.14721	75.8307	4.14721	80.73	4.14721	85.8675			4.14721	19.9757	4.14721	25.0282	4.14721	30.2571	4.14721	35.2448	4.14721	40.5606
		4.15745	0.383278	4.15745	5.4961	4.15745	10.1048	4.15745	15.0595	4.15745	19.9479	4.15745	24.8317	4.15745	30.9464	4.15745	36.1913	4.15745	40.8055	4.15745	46.2997	4.15745	50.6468	4.15745	55.5468	4.15745	60.7516	4.15745	65.4243	4.15745	70.2773	4.15745	75.6824	4.15745	80.6142	4.15745	85.7034			4.15745	19.982	4.15745	25.0539	4.15745	30.2905	4.15745	35.2278	4.15745	40.5343
		4.16769	0.406754	4.16769	5.48496	4.16769	10.1215	4.16769	15.0401	4.16769	19.9409	4.16769	24.8362	4.16769	30.9231	4.16769	36.1373	4.16769	40.7728	4.16769	46.2295	4.16769	50.6117	4.16769	55.4926	4.16769	60.657	4.16769	65.3251	4.16769	70.1306	4.16769	75.5451	4.16769	80.4989	4.16769	85.5474			4.16769	19.986	4.16769	25.0753	4.16769	30.3169	4.16769	35.2111	4.16769	40.5064
		4.17793	0.424533	4.17793	5.47065	4.17793	10.1342	4.17793	15.0172	4.17793	19.9274	4.17793	24.8453	4.17793	30.8929	4.17793	36.0871	4.17793	40.7507	4.17793	46.1629	4.17793	50.5787	4.17793	55.4414	4.17793	60.5733	4.17793	65.2337	4.17793	69.9988	4.17793	75.4171	4.17793	80.3885	4.17793	85.3943			4.17793	19.9928	4.17793	25.0951	4.17793	30.3447	4.17793	35.1991	4.17793	40.4785
		4.18817	0.431314	4.18817	5.45835	4.18817	10.1391	4.18817	14.9914	4.18817	19.9094	4.18817	24.8535	4.18817	30.8642	4.18817	36.0404	4.18817	40.7301	4.18817	46.098	4.18817	50.5488	4.18817	55.394	4.18817	60.4992	4.18817	65.1508	4.18817	69.8845	4.18817	75.3019	4.18817	80.2767	4.18817	85.2497			4.18817	19.9959	4.18817	25.1063	4.18817	30.3642	4.18817	35.187	4.18817	40.4501
		4.19841	0.433481	4.19841	5.4455	4.19841	10.1324	4.19841	14.9639	4.19841	19.8843	4.19841	24.867	4.19841	30.8294	4.19841	35.9986	4.19841	40.7151	4.19841	46.0388	4.19841	50.5207	4.19841	55.3463	4.19841	60.4341	4.19841	65.0752	4.19841	69.7865	4.19841	75.198	4.19841	80.1664	4.19841	85.1101			4.19841	19.9993	4.19841	25.1173	4.19841	30.3797	4.19841	35.1761	4.19841	40.4173
		4.20865	0.426983	4.20865	5.43431	4.20865	10.1211	4.20865	14.9337	4.20865	19.8533	4.20865	24.8784	4.20865	30.7948	4.20865	35.9599	4.20865	40.7061	4.20865	45.9829	4.20865	50.4932	4.20865	55.2994	4.20865	60.3853	4.20865	65.0109	4.20865	69.7069	4.20865	75.105	4.20865	80.0582	4.20865	84.9819			4.20865	20.001	4.20865	25.1212	4.20865	30.39	4.20865	35.1611	4.20865	40.3857
		4.21889	0.415653	4.21889	5.42693	4.21889	10.1	4.21889	14.9086	4.21889	19.8207	4.21889	24.8949	4.21889	30.7563	4.21889	35.9276	4.21889	40.6941	4.21889	45.9344	4.21889	50.4649	4.21889	55.2549	4.21889	60.3458	4.21889	64.955	4.21889	69.6423	4.21889	75.0231	4.21889	79.9529	4.21889	84.8618			4.21889	20.0015	4.21889	25.1249	4.21889	30.3935	4.21889	35.1466	4.21889	40.3477
		4.22913	0.399884	4.22913	5.42144	4.22913	10.0715	4.22913	14.8841	4.22913	19.7848	4.22913	24.9055	4.22913	30.7185	4.22913	35.901	4.22913	40.6884	4.22913	45.8913	4.22913	50.4386	4.22913	55.2086	4.22913	60.3194	4.22913	64.9106	4.22913	69.5944	4.22913	74.9525	4.22913	79.8493	4.22913	84.7531			4.22913	20.0018	4.22913	25.1291	4.22913	30.3936	4.22913	35.1276	4.22913	40.3092
		4.23937	0.37859	4.23937	5.41883	4.23937	10.0402	4.23937	14.8674	4.23937	19.749	4.23937	24.915	4.23937	30.6793	4.23937	35.8797	4.23937	40.6796	4.23937	45.8601	4.23937	50.409	4.23937	55.1652	4.23937	60.3018	4.23937	64.8754	4.23937	69.5587	4.23937	74.8887	4.23937	79.751	4.23937	84.6575			4.23937	20.0022	4.23937	25.1338	4.23937	30.3864	4.23937	35.1104	4.23937	40.2665
		4.24961	0.356794	4.24961	5.41873	4.24961	10.0042	4.24961	14.8577	4.24961	19.7168	4.24961	24.9192	4.24961	30.638	4.24961	35.8667	4.24961	40.6696	4.24961	45.8334	4.24961	50.3828	4.24961	55.1199	4.24961	60.2966	4.24961	64.8503	4.24961	69.5389	4.24961	74.8391	4.24961	79.6573	4.24961	84.5728			4.24961	20.005	4.24961	25.1418	4.24961	30.3792	4.24961	35.091	4.24961	40.222
		4.25985	0.330731	4.25985	5.42063	4.25985	9.96762	4.25985	14.8541	4.25985	19.6905	4.25985	24.9154	4.25985	30.5984	4.25985	35.8583	4.25985	40.6587	4.25985	45.8197	4.25985	50.3519	4.25985	55.0778	4.25985	60.2915	4.25985	64.8342	4.25985	69.5239	4.25985	74.7946	4.25985	79.5728	4.25985	84.5045			4.25985	20.0103	4.25985	25.1522	4.25985	30.365	4.25985	35.0758	4.25985	40.1766
		4.27009	0.304566	4.27009	5.4244	4.27009	9.93173	4.27009	14.8604	4.27009	19.6716	4.27009	24.9036	4.27009	30.5582	4.27009	35.8601	4.27009	40.6446	4.27009	45.8126	4.27009	50.3292	4.27009	55.0377	4.27009	60.2981	4.27009	64.8293	4.27009	69.5226	4.27009	74.7668	4.27009	79.4924	4.27009	84.4465			4.27009	20.0172	4.27009	25.1669	4.27009	30.3495	4.27009	35.0645	4.27009	40.1333
		4.28033	0.278971	4.28033	5.42857	4.28033	9.89603	4.28033	14.8681	4.28033	19.6592	4.28033	24.8865	4.28033	30.5211	4.28033	35.8626	4.28033	40.6267	4.28033	45.8145	4.28033	50.3037	4.28033	55.0014	4.28033	60.3026	4.28033	64.8321	4.28033	69.522	4.28033	74.7465	4.28033	79.4274	4.28033	84.4045			4.28033	20.0307	4.28033	25.1822	4.28033	30.3317	4.28033	35.0591	4.28033	40.093
		4.29057	0.254215	4.29057	5.43341	4.29057	9.8674	4.29057	14.881	4.29057	19.6586	4.29057	24.8595	4.29057	30.4846	4.29057	35.8717	4.29057	40.6062	4.29057	45.8193	4.29057	50.2885	4.29057	54.97	4.29057	60.3116	4.29057	64.8462	4.29057	69.5301	4.29057	74.7462	4.29057	79.3683	4.29057	84.3732			4.29057	20.0441	4.29057	25.1991	4.29057	30.3138	4.29057	35.0598	4.29057	40.06
		4.30081	0.235861	4.30081	5.43511	4.30081	9.83815	4.30081	14.8946	4.30081	19.6645	4.30081	24.8292	4.30081	30.4502	4.30081	35.8789	4.30081	40.5811	4.30081	45.8302	4.30081	50.2751	4.30081	54.9468	4.30081	60.3256	4.30081	64.869	4.30081	69.537	4.30081	74.7552	4.30081	79.3287	4.30081	84.3559			4.30081	20.0628	4.30081	25.2155	4.30081	30.2936	4.30081	35.0692	4.30081	40.0316
		4.31105	0.221304	4.31105	5.43709	4.31105	9.82078	4.31105	14.9078	4.31105	19.6787	4.31105	24.7939	4.31105	30.4188	4.31105	35.888	4.31105	40.5533	4.31105	45.842	4.31105	50.2708	4.31105	54.934	4.31105	60.3382	4.31105	64.9017	4.31105	69.5489	4.31105	74.7839	4.31105	79.3002	4.31105	84.348			4.31105	20.0812	4.31105	25.2288	4.31105	30.2747	4.31105	35.0814	4.31105	40.0116
		4.32129	0.216104	4.32129	5.43345	4.32129	9.80792	4.32129	14.9183	4.32129	19.6989	4.32129	24.7589	4.32129	30.3887	4.32129	35.8914	4.32129	40.5212	4.32129	45.8577	4.32129	50.2737	4.32129	54.9327	4.32129	60.3589	4.32129	64.943	4.32129	69.5593	4.32129	74.8228	4.32129	79.2937	4.32129	84.3524			4.32129	20.103	4.32129	25.242	4.32129	30.2555	4.32129	35.0992	4.32129	39.9945
		4.33153	0.218234	4.33153	5.42495	4.33153	9.80451	4.33153	14.9264	4.33153	19.7207	4.33153	24.723	4.33153	30.3602	4.33153	35.8952	4.33153	40.4883	4.33153	45.8755	4.33153	50.2821	4.33153	54.944	4.33153	60.382	4.33153	64.9912	4.33153	69.5758	4.33153	74.878	4.33153	79.3001	4.33153	84.3624			4.33153	20.1235	4.33153	25.2478	4.33153	30.2406	4.33153	35.1163	4.33153	39.9844
		4.34177	0.227932	4.34177	5.41244	4.34177	9.80763	4.34177	14.9321	4.34177	19.7449	4.34177	24.6907	4.34177	30.3343	4.34177	35.8913	4.34177	40.4534	4.34177	45.8979	4.34177	50.2971	4.34177	54.9694	4.34177	60.4115	4.34177	65.0473	4.34177	69.5936	4.34177	74.9383	4.34177	79.3312	4.34177	84.3833			4.34177	20.1459	4.34177	25.2553	4.34177	30.223	4.34177	35.1351	4.34177	39.9757
		4.35201	0.243374	4.35201	5.39474	4.35201	9.81587	4.35201	14.9351	4.35201	19.7649	4.35201	24.6618	4.35201	30.3109	4.35201	35.8898	4.35201	40.4223	4.35201	45.9244	4.35201	50.3185	4.35201	55.0058	4.35201	60.4493	4.35201	65.1075	4.35201	69.6202	4.35201	75.0095	4.35201	79.3737	4.35201	84.4077			4.35201	20.1645	4.35201	25.256	4.35201	30.2087	4.35201	35.1495	4.35201	39.9649
		4.36225	0.261532	4.36225	5.37077	4.36225	9.83047	4.36225	14.9366	4.36225	19.7826	4.36225	24.6372	4.36225	30.2866	4.36225	35.8811	4.36225	40.3948	4.36225	45.9591	4.36225	50.3447	4.36225	55.0536	4.36225	60.4936	4.36225	65.1709	4.36225	69.6529	4.36225	75.0804	4.36225	79.4382	4.36225	84.4431			4.36225	20.1859	4.36225	25.2582	4.36225	30.1956	4.36225	35.1625	4.36225	39.9584
		4.37249	0.280787	4.37249	5.34465	4.37249	9.84439	4.37249	14.9375	4.37249	19.7916	4.37249	24.6152	4.37249	30.2673	4.37249	35.8765	4.37249	40.3752	4.37249	45.9946	4.37249	50.3782	4.37249	55.1098	4.37249	60.5464	4.37249	65.2386	4.37249	69.6974	4.37249	75.1571	4.37249	79.5122	4.37249	84.4807			4.37249	20.2028	4.37249	25.2549	4.37249	30.1808	4.37249	35.1696	4.37249	39.9477
		4.38273	0.296475	4.38273	5.31409	4.38273	9.85925	4.38273	14.9384	4.38273	19.7971	4.38273	24.5973	4.38273	30.2521	4.38273	35.8686	4.38273	40.364	4.38273	46.0372	4.38273	50.4132	4.38273	55.173	4.38273	60.606	4.38273	65.3076	4.38273	69.7509	4.38273	75.2272	4.38273	79.6036	4.38273	84.5288			4.38273	20.2198	4.38273	25.2553	4.38273	30.1658	4.38273	35.1727	4.38273	39.9399
		4.39297	0.305069	4.39297	5.28358	4.39297	9.8704	4.39297	14.9388	4.39297	19.794	4.39297	24.5803	4.39297	30.2382	4.39297	35.8628	4.39297	40.3648	4.39297	46.0798	4.39297	50.4599	4.39297	55.2404	4.39297	60.6739	4.39297	65.3793	4.39297	69.8141	4.39297	75.3017	4.39297	79.7024	4.39297	84.5827			4.39297	20.2326	4.39297	25.2511	4.39297	30.1493	4.39297	35.1725	4.39297	39.9325
		4.40321	0.307915	4.40321	5.25374	4.40321	9.87884	4.40321	14.9409	4.40321	19.7873	4.40321	24.5642	4.40321	30.2347	4.40321	35.8581	4.40321	40.3767	4.40321	46.1217	4.40321	50.5074	4.40321	55.3119	4.40321	60.7432	4.40321	65.4519	4.40321	69.8875	4.40321	75.3704	4.40321	79.8133	4.40321	84.649			4.40321	20.2475	4.40321	25.2498	4.40321	30.1281	4.40321	35.1636	4.40321	39.928
		4.41345	0.304414	4.41345	5.22625	4.41345	9.88345	4.41345	14.9407	4.41345	19.7764	4.41345	24.5476	4.41345	30.2322	4.41345	35.8553	4.41345	40.3988	4.41345	46.1615	4.41345	50.5621	4.41345	55.3839	4.41345	60.8218	4.41345	65.5302	4.41345	69.9679	4.41345	75.4399	4.41345	79.9296	4.41345	84.7223			4.41345	20.2581	4.41345	25.2469	4.41345	30.1082	4.41345	35.1542	4.41345	39.9271
		4.42369	0.290664	4.42369	5.20426	4.42369	9.88438	4.42369	14.9438	4.42369	19.7658	4.42369	24.532	4.42369	30.2453	4.42369	35.8519	4.42369	40.4314	4.42369	46.1983	4.42369	50.6188	4.42369	55.4599	4.42369	60.8971	4.42369	65.6087	4.42369	70.0496	4.42369	75.508	4.42369	80.0574	4.42369	84.8098			4.42369	20.2701	4.42369	25.2431	4.42369	30.0814	4.42369	35.1363	4.42369	39.9298
		4.43393	0.276949	4.43393	5.18583	4.43393	9.88514	4.43393	14.9424	4.43393	19.754	4.43393	24.5186	4.43393	30.2605	4.43393	35.8486	4.43393	40.4714	4.43393	46.2283	4.43393	50.6794	4.43393	55.5351	4.43393	60.9791	4.43393	65.6939	4.43393	70.1374	4.43393	75.5767	4.43393	80.1867	4.43393	84.9059			4.43393	20.28	4.43393	25.2416	4.43393	30.0559	4.43393	35.1145	4.43393	39.9353
		4.44417	0.256645	4.44417	5.17509	4.44417	9.88528	4.44417	14.9419	4.44417	19.7468	4.44417	24.5046	4.44417	30.2884	4.44417	35.845	4.44417	40.5195	4.44417	46.2553	4.44417	50.7368	4.44417	55.6113	4.44417	61.0562	4.44417	65.7774	4.44417	70.2221	4.44417	75.6461	4.44417	80.3244	4.44417	85.015			4.44417	20.2924	4.44417	25.2367	4.44417	30.0302	4.44417	35.0892	4.44417	39.9413
		4.45441	0.238754	4.45441	5.16791	4.45441	9.88859	4.45441	14.9386	4.45441	19.7428	4.45441	24.4949	4.45441	30.3243	4.45441	35.8422	4.45441	40.5694	4.45441	46.2791	4.45441	50.7954	4.45441	55.6907	4.45441	61.1384	4.45441	65.871	4.45441	70.31	4.45441	75.7185	4.45441	80.4597	4.45441	85.1326			4.45441	20.3023	4.45441	25.2333	4.45441	30.0043	4.45441	35.0583	4.45441	39.9472
		4.46465	0.223797	4.46465	5.1676	4.46465	9.89328	4.46465	14.9341	4.46465	19.7408	4.46465	24.4881	4.46465	30.368	4.46465	35.8356	4.46465	40.6229	4.46465	46.299	4.46465	50.8479	4.46465	55.7708	4.46465	61.2138	4.46465	65.9592	4.46465	70.395	4.46465	75.793	4.46465	80.6002	4.46465	85.2633			4.46465	20.3134	4.46465	25.2265	4.46465	29.9872	4.46465	35.0267	4.46465	39.9507
		4.47489	0.208985	4.47489	5.1659	4.47489	9.90412	4.47489	14.9288	4.47489	19.7458	4.47489	24.4855	4.47489	30.4164	4.47489	35.8318	4.47489	40.676	4.47489	46.3156	4.47489	50.8999	4.47489	55.8526	4.47489	61.2917	4.47489	66.0524	4.47489	70.4836	4.47489	75.8694	4.47489	80.7313	4.47489	85.3971			4.47489	20.3246	4.47489	25.2207	4.47489	29.9699	4.47489	34.994	4.47489	39.9508
		4.48513	0.197716	4.48513	5.16782	4.48513	9.91761	4.48513	14.9237	4.48513	19.7501	4.48513	24.4859	4.48513	30.4717	4.48513	35.8283	4.48513	40.7275	4.48513	46.3318	4.48513	50.9438	4.48513	55.9385	4.48513	61.3645	4.48513	66.1462	4.48513	70.5733	4.48513	75.9522	4.48513	80.8606	4.48513	85.5444			4.48513	20.3339	4.48513	25.2144	4.48513	29.9664	4.48513	34.9601	4.48513	39.9459
		4.49537	0.189256	4.49537	5.16698	4.49537	9.93317	4.49537	14.9191	4.49537	19.7572	4.49537	24.4889	4.49537	30.5273	4.49537	35.8286	4.49537	40.7773	4.49537	46.3487	4.49537	50.9906	4.49537	56.0236	4.49537	61.4355	4.49537	66.2374	4.49537	70.6695	4.49537	76.0382	4.49537	80.9797	4.49537	85.6907			4.49537	20.3454	4.49537	25.2075	4.49537	29.9647	4.49537	34.9319	4.49537	39.9388
		4.50561	0.180563	4.50561	5.16429	4.50561	9.95144	4.50561	14.9185	4.50561	19.7622	4.50561	24.4938	4.50561	30.5851	4.50561	35.833	4.50561	40.8225	4.50561	46.3633	4.50561	51.0339	4.50561	56.1113	4.50561	61.4993	4.50561	66.3272	4.50561	70.7688	4.50561	76.1277	4.50561	81.0891	4.50561	85.85			4.50561	20.355	4.50561	25.2016	4.50561	29.9758	4.50561	34.9038	4.50561	39.9302
		4.51585	0.171148	4.51585	5.1587	4.51585	9.96718	4.51585	14.917	4.51585	19.7689	4.51585	24.4999	4.51585	30.642	4.51585	35.8431	4.51585	40.8662	4.51585	46.3812	4.51585	51.0809	4.51585	56.1988	4.51585	61.5608	4.51585	66.4208	4.51585	70.8765	4.51585	76.2235	4.51585	81.1887	4.51585	86.0044			4.51585	20.3652	4.51585	25.1955	4.51585	29.9885	4.51585	34.8832	4.51585	39.9201
		4.52609	0.161167	4.52609	5.15317	4.52609	9.97998	4.52609	14.9214	4.52609	19.7697	4.52609	24.5066	4.52609	30.6953	4.52609	35.8588	4.52609	40.9053	4.52609	46.4012	4.52609	51.1319	4.52609	56.2817	4.52609	61.6154	4.52609	66.5078	4.52609	70.9877	4.52609	76.3217	4.52609	81.2805	4.52609	86.1646			4.52609	20.3752	4.52609	25.1943	4.52609	30.0092	4.52609	34.8664	4.52609	39.9149
		4.53633	0.151008	4.53633	5.14601	4.53633	9.99031	4.53633	14.927	4.53633	19.771	4.53633	24.5125	4.53633	30.7476	4.53633	35.8775	4.53633	40.9424	4.53633	46.4246	4.53633	51.1898	4.53633	56.3651	4.53633	61.6656	4.53633	66.599	4.53633	71.1067	4.53633	76.4216	4.53633	81.3594	4.53633	86.3198			4.53633	20.3845	4.53633	25.1909	4.53633	30.0286	4.53633	34.8576	4.53633	39.9124
		4.54657	0.13922	4.54657	5.14161	4.54657	9.99477	4.54657	14.9337	4.54657	19.7709	4.54657	24.5212	4.54657	30.7944	4.54657	35.9009	4.54657	40.978	4.54657	46.4545	4.54657	51.2527	4.54657	56.4397	4.54657	61.7107	4.54657	66.6864	4.54657	71.2249	4.54657	76.52	4.54657	81.436	4.54657	86.4705			4.54657	20.3927	4.54657	25.192	4.54657	30.0488	4.54657	34.853	4.54657	39.916
		4.55681	0.127724	4.55681	5.13845	4.55681	9.99426	4.55681	14.9423	4.55681	19.7689	4.55681	24.531	4.55681	30.8384	4.55681	35.9245	4.55681	41.0107	4.55681	46.4887	4.55681	51.3246	4.55681	56.5106	4.55681	61.7549	4.55681	66.7772	4.55681	71.3491	4.55681	76.6197	4.55681	81.5029	4.55681	86.6092			4.55681	20.3995	4.55681	25.1924	4.55681	30.0676	4.55681	34.8555	4.55681	39.9243
		4.56705	0.120552	4.56705	5.14033	4.56705	9.98849	4.56705	14.9517	4.56705	19.7677	4.56705	24.547	4.56705	30.8795	4.56705	35.9463	4.56705	41.0456	4.56705	46.532	4.56705	51.3987	4.56705	56.5734	4.56705	61.7947	4.56705	66.8669	4.56705	71.4676	4.56705	76.7122	4.56705	81.5642	4.56705	86.7364			4.56705	20.4032	4.56705	25.1939	4.56705	30.0806	4.56705	34.864	4.56705	39.9382
		4.57729	0.113561	4.57729	5.1412	4.57729	9.98015	4.57729	14.9608	4.57729	19.7682	4.57729	24.5642	4.57729	30.9176	4.57729	35.9687	4.57729	41.077	4.57729	46.5816	4.57729	51.4781	4.57729	56.6315	4.57729	61.8396	4.57729	66.9602	4.57729	71.5881	4.57729	76.8011	4.57729	81.6198	4.57729	86.8441			4.57729	20.4068	4.57729	25.1973	4.57729	30.0924	4.57729	34.8763	4.57729	39.9543
		4.58753	0.108021	4.58753	5.14824	4.58753	9.96453	4.58753	14.9681	4.58753	19.7689	4.58753	24.5901	4.58753	30.9552	4.58753	35.9874	4.58753	41.1123	4.58753	46.6402	4.58753	51.5552	4.58753	56.683	4.58753	61.8825	4.58753	67.0527	4.58753	71.7038	4.58753	76.8835	4.58753	81.6671	4.58753	86.9322			4.58753	20.4066	4.58753	25.1995	4.58753	30.0983	4.58753	34.8953	4.58753	39.9708
		4.59777	0.105607	4.59777	5.1504	4.59777	9.95251	4.59777	14.9771	4.59777	19.773	4.59777	24.6216	4.59777	30.9909	4.59777	36.0071	4.59777	41.1467	4.59777	46.7023	4.59777	51.6339	4.59777	56.7303	4.59777	61.936	4.59777	67.1532	4.59777	71.8167	4.59777	76.9612	4.59777	81.7077	4.59777	87.0001			4.59777	20.405	4.59777	25.2028	4.59777	30.1045	4.59777	34.914	4.59777	39.9859
		4.60801	0.101289	4.60801	5.15179	4.60801	9.93378	4.60801	14.9838	4.60801	19.7783	4.60801	24.6569	4.60801	31.0275	4.60801	36.0257	4.60801	41.1837	4.60801	46.7733	4.60801	51.705	4.60801	56.772	4.60801	61.9883	4.60801	67.2511	4.60801	71.924	4.60801	77.0282	4.60801	81.7431	4.60801	87.0465			4.60801	20.4059	4.60801	25.2098	4.60801	30.1061	4.60801	34.9392	4.60801	39.9966
		4.61825	0.0958223	4.61825	5.14854	4.61825	9.91883	4.61825	14.9922	4.61825	19.7842	4.61825	24.6994	4.61825	31.0622	4.61825	36.045	4.61825	41.2221	4.61825	46.8442	4.61825	51.7732	4.61825	56.8117	4.61825	62.0508	4.61825	67.3597	4.61825	72.0293	4.61825	77.0906	4.61825	81.7713	4.61825	87.0747			4.61825	20.402	4.61825	25.219	4.61825	30.1108	4.61825	34.9647	4.61825	40.0036
		4.62849	0.0874305	4.62849	5.14159	4.62849	9.90235	4.62849	14.9969	4.62849	19.7931	4.62849	24.7424	4.62849	31.0957	4.62849	36.0673	4.62849	41.2621	4.62849	46.9182	4.62849	51.8337	4.62849	56.8487	4.62849	62.1119	4.62849	67.4643	4.62849	72.1276	4.62849	77.1426	4.62849	81.7939	4.62849	87.086			4.62849	20.4024	4.62849	25.2347	4.62849	30.1136	4.62849	34.9917	4.62849	40.0022
		4.63873	0.0744416	4.63873	5.12828	4.63873	9.89001	4.63873	15.0056	4.63873	19.8031	4.63873	24.7886	4.63873	31.1263	4.63873	36.0859	4.63873	41.3052	4.63873	46.9891	4.63873	51.8885	4.63873	56.8806	4.63873	62.1808	4.63873	67.576	4.63873	72.2183	4.63873	77.1868	4.63873	81.814	4.63873	87.0877			4.63873	20.403	4.63873	25.2509	4.63873	30.1181	4.63873	35.0203	4.63873	39.9966
		4.64897	0.0571289	4.64897	5.10929	4.64897	9.87696	4.64897	15.0128	4.64897	19.8133	4.64897	24.8314	4.64897	31.153	4.64897	36.1092	4.64897	41.3483	4.64897	47.0615	4.64897	51.9361	4.64897	56.9125	4.64897	62.2461	4.64897	67.6839	4.64897	72.3029	4.64897	77.2183	4.64897	81.8321	4.64897	87.0767			4.64897	20.404	4.64897	25.2765	4.64897	30.1239	4.64897	35.0506	4.64897	39.9828
		4.65921	0.0350261	4.65921	5.09153	4.65921	9.86981	4.65921	15.0212	4.65921	19.8266	4.65921	24.8764	4.65921	31.1713	4.65921	36.1266	4.65921	41.3913	4.65921	47.1251	4.65921	51.9795	4.65921	56.941	4.65921	62.3086	4.65921	67.791	4.65921	72.3746	4.65921	77.2429	4.65921	81.8467	4.65921	87.0645			4.65921	20.4088	4.65921	25.3014	4.65921	30.1311	4.65921	35.0819	4.65921	39.9662
		4.66945	0.00973574	4.66945	5.06663	4.66945	9.8621	4.66945	15.0316	4.66945	19.8392	4.66945	24.913	4.66945	31.1858	4.66945	36.142	4.66945	41.4374	4.66945	47.191	4.66945	52.0162	4.66945	56.9678	4.66945	62.3699	4.66945	67.8902	4.66945	72.4371	4.66945	77.2557	4.66945	81.862	4.66945	87.0459			4.66945	20.4147	4.66945	25.3277	4.66945	30.1416	4.66945	35.1141	4.66945	39.941
		4.67969	-0.0195744	4.67969	5.04435	4.67969	9.86232	4.67969	15.0443	4.67969	19.8525	4.67969	24.9506	4.67969	31.1877	4.67969	36.1535	4.67969	41.479	4.67969	47.2476	4.67969	52.0512	4.67969	56.9939	4.67969	62.4243	4.67969	67.9834	4.67969	72.4841	4.67969	77.2604	4.67969	81.8759	4.67969	87.0305			4.67969	20.4239	4.67969	25.3525	4.67969	30.1504	4.67969	35.1481	4.67969	39.9141
		4.68993	-0.0483569	4.68993	5.01973	4.68993	9.86138	4.68993	15.0603	4.68993	19.867	4.68993	24.98	4.68993	31.1842	4.68993	36.1609	4.68993	41.5278	4.68993	47.3063	4.68993	52.0771	4.68993	57.0181	4.68993	62.4743	4.68993	68.0625	4.68993	72.5178	4.68993	77.2575	4.68993	81.8858	4.68993	87.0104			4.68993	20.4358	4.68993	25.3733	4.68993	30.1681	4.68993	35.1805	4.68993	39.8835
		4.70017	-0.0778301	4.70017	4.99699	4.70017	9.86679	4.70017	15.0782	4.70017	19.8765	4.70017	25.0077	4.70017	31.1742	4.70017	36.1646	4.70017	41.5736	4.70017	47.3569	4.70017	52.1017	4.70017	57.0418	4.70017	62.52	4.70017	68.1336	4.70017	72.5372	4.70017	77.2493	4.70017	81.8953	4.70017	86.9948			4.70017	20.45	4.70017	25.3881	4.70017	30.1834	4.70017	35.2124	4.70017	39.8478
		4.71041	-0.102865	4.71041	4.97263	4.71041	9.87364	4.71041	15.1024	4.71041	19.8874	4.71041	25.0293	4.71041	31.1578	4.71041	36.1672	4.71041	41.6278	4.71041	47.4076	4.71041	52.1175	4.71041	57.0634	4.71041	62.5612	4.71041	68.1875	4.71041	72.5448	4.71041	77.2331	4.71041	81.8986	4.71041	86.9749			4.71041	20.4677	4.71041	25.3972	4.71041	30.206	4.71041	35.2427	4.71041	39.8152
		4.72065	-0.126897	4.72065	4.94685	4.72065	9.8854	4.72065	15.128	4.72065	19.8918	4.72065	25.0477	4.72065	31.1366	4.72065	36.1703	4.72065	41.684	4.72065	47.4525	4.72065	52.1278	4.72065	57.0842	4.72065	62.5995	4.72065	68.2319	4.72065	72.54	4.72065	77.2133	4.72065	81.901	4.72065	86.9576			4.72065	20.4879	4.72065	25.4009	4.72065	30.2268	4.72065	35.2667	4.72065	39.7785
		4.73089	-0.1407	4.73089	4.92345	4.73089	9.89649	4.73089	15.1558	4.73089	19.8914	4.73089	25.0605	4.73089	31.1163	4.73089	36.1737	4.73089	41.747	4.73089	47.4932	4.73089	52.1282	4.73089	57.101	4.73089	62.6362	4.73089	68.2616	4.73089	72.5245	4.73089	77.1865	4.73089	81.8963	4.73089	86.9366			4.73089	20.5104	4.73089	25.3989	4.73089	30.25	4.73089	35.2873	4.73089	39.7482
		4.74113	-0.152231	4.74113	4.89699	4.74113	9.91338	4.74113	15.1872	4.74113	19.8876	4.74113	25.0672	4.74113	31.096	4.74113	36.1855	4.74113	41.8136	4.74113	47.5259	4.74113	52.122	4.74113	57.1148	4.74113	62.6718	4.74113	68.281	4.74113	72.5004	4.74113	77.1532	4.74113	81.8915	4.74113	86.9152			4.74113	20.533	4.74113	25.3941	4.74113	30.2719	4.74113	35.2993	4.74113	39.7203
		4.75137	-0.153757	4.75137	4.87206	4.75137	9.9286	4.75137	15.216	4.75137	19.877	4.75137	25.0688	4.75137	31.0763	4.75137	36.198	4.75137	41.8829	4.75137	47.5524	4.75137	52.1078	4.75137	57.1249	4.75137	62.7027	4.75137	68.287	4.75137	72.4681	4.75137	77.1157	4.75137	81.881	4.75137	86.8911			4.75137	20.5559	4.75137	25.3879	4.75137	30.2887	4.75137	35.3038	4.75137	39.7009
		4.76161	-0.150256	4.76161	4.84908	4.76161	9.94667	4.76161	15.2433	4.76161	19.862	4.76161	25.0646	4.76161	31.0596	4.76161	36.2222	4.76161	41.9496	4.76161	47.5674	4.76161	52.0818	4.76161	57.132	4.76161	62.7346	4.76161	68.2829	4.76161	72.4275	4.76161	77.0707	4.76161	81.8716	4.76161	86.8679			4.76161	20.5759	4.76161	25.3802	4.76161	30.3009	4.76161	35.3021	4.76161	39.6876
		4.77185	-0.139661	4.77185	4.83101	4.77185	9.96466	4.77185	15.2662	4.77185	19.8427	4.77185	25.0545	4.77185	31.0452	4.77185	36.2517	4.77185	42.014	4.77185	47.5735	4.77185	52.0536	4.77185	57.133	4.77185	62.7613	4.77185	68.2675	4.77185	72.38	4.77185	77.0238	4.77185	81.8577	4.77185	86.8457			4.77185	20.5952	4.77185	25.3748	4.77185	30.3062	4.77185	35.2918	4.77185	39.687
		4.78209	-0.125119	4.78209	4.81377	4.78209	9.98315	4.78209	15.2865	4.78209	19.8214	4.78209	25.0405	4.78209	31.0325	4.78209	36.2915	4.78209	42.0686	4.78209	47.5664	4.78209	52.0168	4.78209	57.1299	4.78209	62.7838	4.78209	68.2371	4.78209	72.3242	4.78209	76.9724	4.78209	81.8447	4.78209	86.8219			4.78209	20.6072	4.78209	25.3697	4.78209	30.3055	4.78209	35.2754	4.78209	39.6922
		4.79233	-0.106356	4.79233	4.80826	4.79233	10.0023	4.79233	15.2973	4.79233	19.7987	4.79233	25.0218	4.79233	31.0201	4.79233	36.3339	4.79233	42.1131	4.79233	47.5497	4.79233	51.9768	4.79233	57.1237	4.79233	62.8013	4.79233	68.1979	4.79233	72.2636	4.79233	76.9236	4.79233	81.83	4.79233	86.8057			4.79233	20.6184	4.79233	25.3664	4.79233	30.2968	4.79233	35.2573	4.79233	39.7082
		4.80257	-0.0859658	4.80257	4.80233	4.80257	10.0225	4.80257	15.305	4.80257	19.774	4.80257	25.0056	4.80257	31.0094	4.80257	36.3888	4.80257	42.1458	4.80257	47.5234	4.80257	51.9302	4.80257	57.1104	4.80257	62.811	4.80257	68.1444	4.80257	72.1949	4.80257	76.8726	4.80257	81.8123	4.80257	86.7908			4.80257	20.6225	4.80257	25.3668	4.80257	30.2865	4.80257	35.2337	4.80257	39.7285
		4.81281	-0.0668002	4.81281	4.80654	4.81281	10.0405	4.81281	15.3061	4.81281	19.752	4.81281	24.9874	4.81281	30.9964	4.81281	36.4417	4.81281	42.1654	4.81281	47.4865	4.81281	51.8823	4.81281	57.0951	4.81281	62.8108	4.81281	68.0797	4.81281	72.1252	4.81281	76.8261	4.81281	81.7924	4.81281	86.7801			4.81281	20.6245	4.81281	25.3686	4.81281	30.2703	4.81281	35.2124	4.81281	39.7529
		4.82305	-0.0461205	4.82305	4.81182	4.82305	10.0613	4.82305	15.3023	4.82305	19.7313	4.82305	24.9742	4.82305	30.986	4.82305	36.504	4.82305	42.1721	4.82305	47.4434	4.82305	51.8295	4.82305	57.0722	4.82305	62.8042	4.82305	68.0048	4.82305	72.0482	4.82305	76.7798	4.82305	81.7672	4.82305	86.7734			4.82305	20.6231	4.82305	25.3721	4.82305	30.2576	4.82305	35.1889	4.82305	39.7769
		4.83329	-0.0310104	4.83329	4.81839	4.83329	10.0813	4.83329	15.2945	4.83329	19.7132	4.83329	24.9658	4.83329	30.9748	4.83329	36.563	4.83329	42.1664	4.83329	47.3956	4.83329	51.7727	4.83329	57.0457	4.83329	62.7849	4.83329	67.9191	4.83329	71.9745	4.83329	76.7357	4.83329	81.7357	4.83329	86.7696			4.83329	20.6211	4.83329	25.3791	4.83329	30.2431	4.83329	35.1694	4.83329	39.7983
		4.84353	-0.018184	4.84353	4.82625	4.84353	10.1003	4.84353	15.285	4.84353	19.6978	4.84353	24.9579	4.84353	30.9669	4.84353	36.6243	4.84353	42.1531	4.84353	47.3439	4.84353	51.7127	4.84353	57.0169	4.84353	62.7577	4.84353	67.8262	4.84353	71.8962	4.84353	76.6907	4.84353	81.6983	4.84353	86.7658			4.84353	20.6182	4.84353	25.3865	4.84353	30.2332	4.84353	35.1505	4.84353	39.8136
		4.85377	-0.00860308	4.85377	4.82803	4.85377	10.1195	4.85377	15.2727	4.85377	19.6883	4.85377	24.9609	4.85377	30.9598	4.85377	36.6831	4.85377	42.1305	4.85377	47.2877	4.85377	51.6482	4.85377	56.9814	4.85377	62.7222	4.85377	67.725	4.85377	71.8218	4.85377	76.6452	4.85377	81.6519	4.85377	86.7647			4.85377	20.615	4.85377	25.3955	4.85377	30.225	4.85377	35.1332	4.85377	39.8219
		4.86401	-0.00492794	4.86401	4.83113	4.86401	10.1381	4.86401	15.2615	4.86401	19.682	4.86401	24.9607	4.86401	30.9599	4.86401	36.7403	4.86401	42.0999	4.86401	47.2326	4.86401	51.5823	4.86401	56.9426	4.86401	62.6778	4.86401	67.6172	4.86401	71.7453	4.86401	76.5981	4.86401	81.5989	4.86401	86.7618			4.86401	20.6105	4.86401	25.4054	4.86401	30.2208	4.86401	35.1173	4.86401	39.8191
		4.87425	-0.00342837	4.87425	4.8269	4.87425	10.1555	4.87425	15.2495	4.87425	19.6838	4.87425	24.9672	4.87425	30.9616	4.87425	36.7899	4.87425	42.0676	4.87425	47.1723	4.87425	51.5111	4.87425	56.902	4.87425	62.629	4.87425	67.5068	4.87425	71.6721	4.87425	76.5489	4.87425	81.5377	4.87425	86.7589			4.87425	20.6077	4.87425	25.4149	4.87425	30.2178	4.87425	35.1028	4.87425	39.8079
		4.88449	-0.00448873	4.88449	4.82371	4.88449	10.1695	4.88449	15.2411	4.88449	19.69	4.88449	24.9729	4.88449	30.9699	4.88449	36.8363	4.88449	42.0308	4.88449	47.1106	4.88449	51.4398	4.88449	56.8542	4.88449	62.5756	4.88449	67.3862	4.88449	71.5955	4.88449	76.5002	4.88449	81.4692	4.88449	86.7568			4.88449	20.602	4.88449	25.4246	4.88449	30.2174	4.88449	35.0869	4.88449	39.7876
		4.89473	-0.00886277	4.89473	4.81925	4.89473	10.1816	4.89473	15.2332	4.89473	19.7048	4.89473	24.9816	4.89473	30.981	4.89473	36.8748	4.89473	41.989	4.89473	47.0427	4.89473	51.3674	4.89473	56.8042	4.89473	62.5179	4.89473	67.2658	4.89473	71.5231	4.89473	76.4526	4.89473	81.3976	4.89473	86.7521			4.89473	20.5989	4.89473	25.4339	4.89473	30.2151	4.89473	35.0735	4.89473	39.759
		4.90497	-0.0149153	4.90497	4.81545	4.90497	10.1896	4.90497	15.2309	4.90497	19.7251	4.90497	24.9922	4.90497	30.9954	4.90497	36.9044	4.90497	41.9462	4.90497	46.9717	4.90497	51.2922	4.90497	56.7479	4.90497	62.4574	4.90497	67.1376	4.90497	71.4462	4.90497	76.4094	4.90497	81.323	4.90497	86.7462			4.90497	20.5923	4.90497	25.4405	4.90497	30.2141	4.90497	35.0568	4.90497	39.7248
		4.91521	-0.0189043	4.91521	4.81945	4.91521	10.1928	4.91521	15.2292	4.91521	19.7522	4.91521	25.0035	4.91521	31.0133	4.91521	36.9264	4.91521	41.897	4.91521	46.8937	4.91521	51.2179	4.91521	56.6873	4.91521	62.394	4.91521	67.0081	4.91521	71.3731	4.91521	76.3695	4.91521	81.2462	4.91521	86.7384			4.91521	20.59	4.91521	25.4455	4.91521	30.2129	4.91521	35.0434	4.91521	39.6878
		4.92545	-0.0255514	4.92545	4.82402	4.92545	10.1893	4.92545	15.2318	4.92545	19.7817	4.92545	25.0218	4.92545	31.0305	4.92545	36.9387	4.92545	41.8427	4.92545	46.8106	4.92545	51.1419	4.92545	56.6214	4.92545	62.3258	4.92545	66.8761	4.92545	71.2974	4.92545	76.3393	4.92545	81.173	4.92545	86.7246			4.92545	20.5877	4.92545	25.4488	4.92545	30.2082	4.92545	35.0271	4.92545	39.6508
		4.93569	-0.0297512	4.93569	4.83765	4.93569	10.1796	4.93569	15.2351	4.93569	19.8159	4.93569	25.0399	4.93569	31.0507	4.93569	36.9419	4.93569	41.7795	4.93569	46.723	4.93569	51.0634	4.93569	56.5514	4.93569	62.2555	4.93569	66.7425	4.93569	71.224	4.93569	76.311	4.93569	81.1049	4.93569	86.7064			4.93569	20.5903	4.93569	25.4476	4.93569	30.2076	4.93569	35.0123	4.93569	39.6144
		4.94593	-0.0338632	4.94593	4.85576	4.94593	10.1637	4.94593	15.2397	4.94593	19.8486	4.94593	25.0664	4.94593	31.0675	4.94593	36.9337	4.94593	41.7088	4.94593	46.6329	4.94593	50.9857	4.94593	56.4787	4.94593	62.1762	4.94593	66.612	4.94593	71.1524	4.94593	76.2907	4.94593	81.0388	4.94593	86.6804			4.94593	20.5973	4.94593	25.4437	4.94593	30.2032	4.94593	34.9961	4.94593	39.5844
		4.95617	-0.0336929	4.95617	4.87572	4.95617	10.1383	4.95617	15.2441	4.95617	19.8787	4.95617	25.0944	4.95617	31.0822	4.95617	36.9174	4.95617	41.6277	4.95617	46.5389	4.95617	50.9062	4.95617	56.403	4.95617	62.0968	4.95617	66.4813	4.95617	71.0797	4.95617	76.2678	4.95617	80.983	4.95617	86.6473			4.95617	20.607	4.95617	25.4347	4.95617	30.2029	4.95617	34.9815	4.95617	39.56
		4.96641	-0.033035	4.96641	4.89891	4.96641	10.1111	4.96641	15.2461	4.96641	19.9037	4.96641	25.1265	4.96641	31.0919	4.96641	36.8886	4.96641	41.5359	4.96641	46.4444	4.96641	50.8241	4.96641	56.325	4.96641	62.0095	4.96641	66.3557	4.96641	71.0127	4.96641	76.2476	4.96641	80.9312	4.96641	86.6068			4.96641	20.62	4.96641	25.4229	4.96641	30.2018	4.96641	34.9653	4.96641	39.5399
		4.97665	-0.0288157	4.97665	4.91839	4.97665	10.0778	4.97665	15.2481	4.97665	19.9237	4.97665	25.1595	4.97665	31.0967	4.97665	36.8523	4.97665	41.4392	4.97665	46.3467	4.97665	50.7447	4.97665	56.2456	4.97665	61.9209	4.97665	66.2332	4.97665	70.9427	4.97665	76.2186	4.97665	80.8859	4.97665	86.5641			4.97665	20.6385	4.97665	25.4078	4.97665	30.2035	4.97665	34.9525	4.97665	39.5266
		4.98689	-0.0219052	4.98689	4.93328	4.98689	10.0444	4.98689	15.2482	4.98689	19.9352	4.98689	25.1912	4.98689	31.0894	4.98689	36.8059	4.98689	41.3333	4.98689	46.2491	4.98689	50.6632	4.98689	56.1631	4.98689	61.8305	4.98689	66.1121	4.98689	70.8781	4.98689	76.1839	4.98689	80.8433	4.98689	86.5155			4.98689	20.6554	4.98689	25.3896	4.98689	30.2059	4.98689	34.9387	4.98689	39.5178
		4.99713	-0.0128258	4.99713	4.94535	4.99713	10.0108	4.99713	15.2442	4.99713	19.937	4.99713	25.222	4.99713	31.0742	4.99713	36.752	4.99713	41.2243	4.99713	46.144	4.99713	50.5831	4.99713	56.0765	4.99713	61.7368	4.99713	65.9938	4.99713	70.8083	4.99713	76.1414	4.99713	80.8045	4.99713	86.4705			4.99713	20.6732	4.99713	25.3708	4.99713	30.2087	4.99713	34.9299	4.99713	39.5096
		5.00737	-0.00362499	5.00737	4.94801	5.00737	9.98116	5.00737	15.2446	5.00737	19.9337	5.00737	25.2487	5.00737	31.045	5.00737	36.6939	5.00737	41.1137	5.00737	46.0367	5.00737	50.5055	5.00737	55.9879	5.00737	61.6432	5.00737	65.8732	5.00737	70.7402	5.00737	76.0853	5.00737	80.765	5.00737	86.4263			5.00737	20.6886	5.00737	25.3531	5.00737	30.2129	5.00737	34.9211	5.00737	39.5033
		5.01761	0.0049197	5.01761	4.9482	5.01761	9.95376	5.01761	15.2396	5.01761	19.9216	5.01761	25.2731	5.01761	31.008	5.01761	36.6313	5.01761	41.0038	5.01761	45.9245	5.01761	50.4272	5.01761	55.8922	5.01761	61.5474	5.01761	65.7495	5.01761	70.6658	5.01761	76.0238	5.01761	80.7251	5.01761	86.3883			5.01761	20.7002	5.01761	25.3382	5.01761	30.2167	5.01761	34.9168	5.01761	39.4962
		5.02785	0.0105832	5.02785	4.94345	5.02785	9.93397	5.02785	15.24	5.02785	19.9079	5.02785	25.2909	5.02785	30.9583	5.02785	36.5716	5.02785	40.8933	5.02785	45.8055	5.02785	50.3522	5.02785	55.7917	5.02785	61.4479	5.02785	65.6243	5.02785	70.5875	5.02785	75.9526	5.02785	80.6834	5.02785	86.3548			5.02785	20.709	5.02785	25.3254	5.02785	30.22	5.02785	34.9137	5.02785	39.487
		5.03809	0.0125614	5.03809	4.94028	5.03809	9.91548	5.03809	15.2382	5.03809	19.8896	5.03809	25.3069	5.03809	30.9033	5.03809	36.5095	5.03809	40.7861	5.03809	45.6823	5.03809	50.2755	5.03809	55.6872	5.03809	61.3463	5.03809	65.494	5.03809	70.5038	5.03809	75.8764	5.03809	80.6428	5.03809	86.3249			5.03809	20.7075	5.03809	25.3209	5.03809	30.2233	5.03809	34.9123	5.03809	39.479
		5.04833	0.00736919	5.04833	4.93663	5.04833	9.90071	5.04833	15.2382	5.04833	19.8755	5.04833	25.3178	5.04833	30.8426	5.04833	36.4563	5.04833	40.6798	5.04833	45.5564	5.04833	50.2012	5.04833	55.5768	5.04833	61.2364	5.04833	65.3635	5.04833	70.4159	5.04833	75.7967	5.04833	80.5991	5.04833	86.3016			5.04833	20.7037	5.04833	25.3201	5.04833	30.2259	5.04833	34.91	5.04833	39.4682
		5.05857	-0.00351301	5.05857	4.93889	5.05857	9.88583	5.05857	15.2387	5.05857	19.8622	5.05857	25.326	5.05857	30.7828	5.05857	36.4045	5.05857	40.5734	5.05857	45.4298	5.05857	50.1252	5.05857	55.4607	5.05857	61.1233	5.05857	65.2317	5.05857	70.3208	5.05857	75.7138	5.05857	80.5618	5.05857	86.2797			5.05857	20.6902	5.05857	25.3251	5.05857	30.2288	5.05857	34.907	5.05857	39.4609
		5.06881	-0.0203194	5.06881	4.94348	5.06881	9.87082	5.06881	15.24	5.06881	19.8565	5.06881	25.33	5.06881	30.7183	5.06881	36.3588	5.06881	40.4676	5.06881	45.305	5.06881	50.0477	5.06881	55.3424	5.06881	61.0025	5.06881	65.1049	5.06881	70.2262	5.06881	75.632	5.06881	80.5215	5.06881	86.2598			5.06881	20.6752	5.06881	25.3352	5.06881	30.2309	5.06881	34.9024	5.06881	39.4551
		5.07905	-0.0433405	5.07905	4.9572	5.07905	9.85342	5.07905	15.2429	5.07905	19.8558	5.07905	25.3299	5.07905	30.6613	5.07905	36.3174	5.07905	40.3605	5.07905	45.1829	5.07905	49.9677	5.07905	55.2194	5.07905	60.8785	5.07905	64.9819	5.07905	70.1286	5.07905	75.5492	5.07905	80.4903	5.07905	86.2429			5.07905	20.655	5.07905	25.3513	5.07905	30.2312	5.07905	34.894	5.07905	39.4549
		5.08929	-0.0721674	5.08929	4.97227	5.08929	9.83101	5.08929	15.2454	5.08929	19.8633	5.08929	25.3272	5.08929	30.604	5.08929	36.277	5.08929	40.2511	5.08929	45.0665	5.08929	49.8839	5.08929	55.0964	5.08929	60.7528	5.08929	64.8673	5.08929	70.0356	5.08929	75.4707	5.08929	80.4612	5.08929	86.2255			5.08929	20.6356	5.08929	25.3642	5.08929	30.2348	5.08929	34.8859	5.08929	39.4563
		5.09953	-0.101532	5.09953	4.99201	5.09953	9.80889	5.09953	15.2501	5.09953	19.8755	5.09953	25.3212	5.09953	30.5497	5.09953	36.2371	5.09953	40.1395	5.09953	44.9562	5.09953	49.7976	5.09953	54.9691	5.09953	60.6251	5.09953	64.7581	5.09953	69.9445	5.09953	75.3937	5.09953	80.4384	5.09953	86.2108			5.09953	20.6205	5.09953	25.3819	5.09953	30.2331	5.09953	34.8735	5.09953	39.4677
		5.10977	-0.135117	5.10977	5.01368	5.10977	9.78081	5.10977	15.2586	5.10977	19.8953	5.10977	25.3104	5.10977	30.5003	5.10977	36.1925	5.10977	40.0275	5.10977	44.853	5.10977	49.7057	5.10977	54.8475	5.10977	60.5002	5.10977	64.6566	5.10977	69.8576	5.10977	75.3222	5.10977	80.4192	5.10977	86.1947			5.10977	20.6087	5.10977	25.3954	5.10977	30.2322	5.10977	34.8649	5.10977	39.4796
		5.12001	-0.165425	5.12001	5.03497	5.12001	9.75403	5.12001	15.2693	5.12001	19.9189	5.12001	25.2989	5.12001	30.4546	5.12001	36.1464	5.12001	39.9127	5.12001	44.7548	5.12001	49.6116	5.12001	54.7232	5.12001	60.3787	5.12001	64.5577	5.12001	69.7787	5.12001	75.2572	5.12001	80.4035	5.12001	86.1801			5.12001	20.6031	5.12001	25.4106	5.12001	30.2296	5.12001	34.8534	5.12001	39.4987
		5.13025	-0.196407	5.13025	5.0564	5.13025	9.72767	5.13025	15.2837	5.13025	19.9482	5.13025	25.284	5.13025	30.4111	5.13025	36.0918	5.13025	39.798	5.13025	44.6628	5.13025	49.5123	5.13025	54.6047	5.13025	60.2604	5.13025	64.4607	5.13025	69.7029	5.13025	75.1991	5.13025	80.3901	5.13025	86.1654			5.13025	20.6044	5.13025	25.4214	5.13025	30.2246	5.13025	34.848	5.13025	39.5181
		5.14049	-0.220835	5.14049	5.07487	5.14049	9.70258	5.14049	15.3034	5.14049	19.9798	5.14049	25.2708	5.14049	30.3738	5.14049	36.0314	5.14049	39.6836	5.14049	44.5743	5.14049	49.4134	5.14049	54.4875	5.14049	60.1461	5.14049	64.3665	5.14049	69.6336	5.14049	75.1487	5.14049	80.3766	5.14049	86.1473			5.14049	20.6077	5.14049	25.4336	5.14049	30.2192	5.14049	34.841	5.14049	39.5463
		5.15073	-0.24063	5.15073	5.09297	5.15073	9.68335	5.15073	15.3316	5.15073	20.0136	5.15073	25.2565	5.15073	30.3362	5.15073	35.9617	5.15073	39.5689	5.15073	44.4848	5.15073	49.3096	5.15073	54.3752	5.15073	60.0343	5.15073	64.2677	5.15073	69.5672	5.15073	75.1066	5.15073	80.3628	5.15073	86.1284			5.15073	20.6164	5.15073	25.4404	5.15073	30.2097	5.15073	34.8401	5.15073	39.5695
		5.16097	-0.253867	5.16097	5.10606	5.16097	9.66704	5.16097	15.3582	5.16097	20.0528	5.16097	25.2447	5.16097	30.3064	5.16097	35.8873	5.16097	39.4586	5.16097	44.3973	5.16097	49.2096	5.16097	54.2648	5.16097	59.923	5.16097	64.1693	5.16097	69.5057	5.16097	75.0722	5.16097	80.3451	5.16097	86.1068			5.16097	20.6252	5.16097	25.4518	5.16097	30.2023	5.16097	34.8378	5.16097	39.601
		5.17122	-0.259799	5.17122	5.11814	5.17122	9.65983	5.17122	15.3978	5.17122	20.0884	5.17122	25.2376	5.17122	30.2739	5.17122	35.8059	5.17122	39.3481	5.17122	44.3049	5.17122	49.1057	5.17122	54.1547	5.17122	59.8149	5.17122	64.0703	5.17122	69.4471	5.17122	75.0428	5.17122	80.3254	5.17122	86.0799			5.17122	20.6341	5.17122	25.4562	5.17122	30.1908	5.17122	34.8394	5.17122	39.6314
		5.18146	-0.259569	5.18146	5.12529	5.18146	9.65567	5.18146	15.4366	5.18146	20.1264	5.18146	25.2324	5.18146	30.2479	5.18146	35.7186	5.18146	39.2413	5.18146	44.2117	5.18146	49.0084	5.18146	54.0496	5.18146	59.7029	5.18146	63.9723	5.18146	69.3906	5.18146	75.02	5.18146	80.3025	5.18146	86.0505			5.18146	20.6398	5.18146	25.4626	5.18146	30.1804	5.18146	34.8397	5.18146	39.6636
		5.1917	-0.251451	5.1917	5.12901	5.1917	9.65889	5.1917	15.4814	5.1917	20.1603	5.1917	25.2341	5.1917	30.2189	5.1917	35.629	5.1917	39.1378	5.1917	44.114	5.1917	48.9085	5.1917	53.9434	5.1917	59.5919	5.1917	63.8758	5.1917	69.3383	5.1917	74.9964	5.1917	80.2742	5.1917	86.0181			5.1917	20.647	5.1917	25.4645	5.1917	30.1714	5.1917	34.8397	5.1917	39.6968
		5.20193	-0.23951	5.20193	5.12786	5.20193	9.66703	5.20193	15.5256	5.20193	20.1898	5.20193	25.2378	5.20193	30.1943	5.20193	35.5356	5.20193	39.0373	5.20193	44.0158	5.20193	48.8153	5.20193	53.8401	5.20193	59.4805	5.20193	63.7838	5.20193	69.2874	5.20193	74.9733	5.20193	80.2457	5.20193	85.9828			5.20193	20.6494	5.20193	25.4669	5.20193	30.1615	5.20193	34.8397	5.20193	39.73
		5.21217	-0.224818	5.21217	5.12538	5.21217	9.67754	5.21217	15.5739	5.21217	20.2166	5.21217	25.2493	5.21217	30.1676	5.21217	35.445	5.21217	38.941	5.21217	43.9162	5.21217	48.7227	5.21217	53.7411	5.21217	59.3656	5.21217	63.698	5.21217	69.239	5.21217	74.9464	5.21217	80.21	5.21217	85.9457			5.21217	20.6521	5.21217	25.4657	5.21217	30.1537	5.21217	34.838	5.21217	39.7631
		5.22241	-0.207439	5.22241	5.11838	5.22241	9.69158	5.22241	15.6175	5.22241	20.235	5.22241	25.2602	5.22241	30.1409	5.22241	35.3547	5.22241	38.8463	5.22241	43.8187	5.22241	48.636	5.22241	53.6454	5.22241	59.2528	5.22241	63.6146	5.22241	69.1927	5.22241	74.9147	5.22241	80.1768	5.22241	85.9069			5.22241	20.655	5.22241	25.4669	5.22241	30.1484	5.22241	34.8339	5.22241	39.7928
		5.23266	-0.192618	5.23266	5.11152	5.23266	9.70706	5.23266	15.6617	5.23266	20.2517	5.23266	25.2774	5.23266	30.1143	5.23266	35.2664	5.23266	38.7589	5.23266	43.7252	5.23266	48.5509	5.23266	53.5556	5.23266	59.1392	5.23266	63.5408	5.23266	69.1494	5.23266	74.8775	5.23266	80.1373	5.23266	85.868			5.23266	20.655	5.23266	25.4685	5.23266	30.1451	5.23266	34.8311	5.23266	39.8184
		5.2429	-0.17835	5.2429	5.10633	5.2429	9.72191	5.2429	15.7007	5.2429	20.2627	5.2429	25.2919	5.2429	30.0857	5.2429	35.1846	5.2429	38.6708	5.2429	43.636	5.2429	48.4727	5.2429	53.4719	5.2429	59.0261	5.2429	63.4702	5.2429	69.1064	5.2429	74.8313	5.2429	80.1007	5.2429	85.8273			5.2429	20.6568	5.2429	25.4732	5.2429	30.143	5.2429	34.8243	5.2429	39.8429
		5.25314	-0.170651	5.25314	5.10448	5.25314	9.73832	5.25314	15.7341	5.25314	20.2703	5.25314	25.3093	5.25314	30.057	5.25314	35.1054	5.25314	38.5914	5.25314	43.5529	5.25314	48.3973	5.25314	53.3913	5.25314	58.9155	5.25314	63.408	5.25314	69.0664	5.25314	74.7773	5.25314	80.0597	5.25314	85.7879			5.25314	20.6588	5.25314	25.48	5.25314	30.1424	5.25314	34.8193	5.25314	39.8582
		5.26338	-0.165823	5.26338	5.10755	5.26338	9.75188	5.26338	15.7591	5.26338	20.2784	5.26338	25.3237	5.26338	30.0258	5.26338	35.0324	5.26338	38.5117	5.26338	43.478	5.26338	48.3266	5.26338	53.3165	5.26338	58.8076	5.26338	63.35	5.26338	69.0276	5.26338	74.7209	5.26338	80.0197	5.26338	85.7468			5.26338	20.6592	5.26338	25.4925	5.26338	30.1434	5.26338	34.813	5.26338	39.8724
		5.27362	-0.167645	5.27362	5.11436	5.27362	9.76661	5.27362	15.777	5.27362	20.2852	5.27362	25.3367	5.27362	29.9925	5.27362	34.9608	5.27362	38.441	5.27362	43.4103	5.27362	48.2596	5.27362	53.2448	5.27362	58.7032	5.27362	63.3009	5.27362	68.9889	5.27362	74.6533	5.27362	79.9799	5.27362	85.7069			5.27362	20.6608	5.27362	25.5046	5.27362	30.14	5.27362	34.8089	5.27362	39.8816
		5.28386	-0.173588	5.28386	5.12874	5.28386	9.77601	5.28386	15.7838	5.28386	20.2917	5.28386	25.3479	5.28386	29.9573	5.28386	34.8927	5.28386	38.3717	5.28386	43.3486	5.28386	48.1972	5.28386	53.1728	5.28386	58.605	5.28386	63.2578	5.28386	68.9536	5.28386	74.5843	5.28386	79.9368	5.28386	85.668			5.28386	20.6616	5.28386	25.5199	5.28386	30.1385	5.28386	34.8045	5.28386	39.8905
		5.2941	-0.185886	5.2941	5.14278	5.2941	9.78553	5.2941	15.7783	5.2941	20.3011	5.2941	25.355	5.2941	29.9197	5.2941	34.8257	5.2941	38.3084	5.2941	43.2943	5.2941	48.1412	5.2941	53.1022	5.2941	58.5112	5.2941	63.225	5.2941	68.9154	5.2941	74.5096	5.2941	79.8963	5.2941	85.63			5.2941	20.662	5.2941	25.5339	5.2941	30.1325	5.2941	34.8006	5.2941	39.8973
		5.30434	-0.198302	5.30434	5.16194	5.30434	9.79019	5.30434	15.7639	5.30434	20.3119	5.30434	25.3608	5.30434	29.8782	5.30434	34.7565	5.30434	38.2504	5.30434	43.2464	5.30434	48.0868	5.30434	53.0332	5.30434	58.4259	5.30434	63.1985	5.30434	68.8803	5.30434	74.4347	5.30434	79.8509	5.30434	85.5931			5.30434	20.6622	5.30434	25.5458	5.30434	30.1247	5.30434	34.798	5.30434	39.9075
		5.31458	-0.215316	5.31458	5.17817	5.31458	9.79096	5.31458	15.7386	5.31458	20.3226	5.31458	25.361	5.31458	29.8334	5.31458	34.6873	5.31458	38.1934	5.31458	43.199	5.31458	48.0416	5.31458	52.964	5.31458	58.3474	5.31458	63.1806	5.31458	68.8405	5.31458	74.3543	5.31458	79.8094	5.31458	85.5598			5.31458	20.6606	5.31458	25.5531	5.31458	30.1134	5.31458	34.7925	5.31458	39.9201
		5.32482	-0.231099	5.32482	5.19206	5.32482	9.78886	5.32482	15.7057	5.32482	20.3385	5.32482	25.3597	5.32482	29.7849	5.32482	34.6146	5.32482	38.1397	5.32482	43.1565	5.32482	47.9986	5.32482	52.8988	5.32482	58.2758	5.32482	63.1681	5.32482	68.802	5.32482	74.2764	5.32482	79.762	5.32482	85.5305			5.32482	20.6587	5.32482	25.5587	5.32482	30.1019	5.32482	34.7881	5.32482	39.9369
		5.33506	-0.24908	5.33506	5.20382	5.33506	9.77962	5.33506	15.6678	5.33506	20.3538	5.33506	25.354	5.33506	29.7307	5.33506	34.5394	5.33506	38.0858	5.33506	43.111	5.33506	47.9629	5.33506	52.8357	5.33506	58.2103	5.33506	63.1623	5.33506	68.7601	5.33506	74.1953	5.33506	79.721	5.33506	85.5025			5.33506	20.6548	5.33506	25.5561	5.33506	30.0875	5.33506	34.7757	5.33506	39.9572
		5.3453	-0.263826	5.3453	5.20737	5.3453	9.76914	5.3453	15.6259	5.3453	20.3721	5.3453	25.3433	5.3453	29.6748	5.3453	34.4594	5.3453	38.0308	5.3453	43.0639	5.3453	47.9307	5.3453	52.7793	5.3453	58.1519	5.3453	63.1566	5.3453	68.7146	5.3453	74.1143	5.3453	79.6743	5.3453	85.4793			5.3453	20.6494	5.3453	25.5488	5.3453	30.0751	5.3453	34.764	5.3453	39.9808
		5.35554	-0.27841	5.35554	5.20921	5.35554	9.75175	5.35554	15.5837	5.35554	20.3875	5.35554	25.33	5.35554	29.6136	5.35554	34.3787	5.35554	37.9735	5.35554	43.0108	5.35554	47.906	5.35554	52.7271	5.35554	58.0957	5.35554	63.1539	5.35554	68.6672	5.35554	74.0343	5.35554	79.6355	5.35554	85.4582			5.35554	20.6424	5.35554	25.5328	5.35554	30.0601	5.35554	34.7453	5.35554	40.0094
		5.36578	-0.291844	5.36578	5.20712	5.36578	9.73292	5.36578	15.5439	5.36578	20.4054	5.36578	25.3123	5.36578	29.5521	5.36578	34.2907	5.36578	37.9133	5.36578	42.9562	5.36578	47.8779	5.36578	52.6838	5.36578	58.0453	5.36578	63.1488	5.36578	68.6174	5.36578	73.9525	5.36578	79.5965	5.36578	85.4392			5.36578	20.6339	5.36578	25.5114	5.36578	30.0476	5.36578	34.7289	5.36578	40.0383
		5.37602	-0.304383	5.37602	5.20184	5.37602	9.70788	5.37602	15.5065	5.37602	20.4152	5.37602	25.2938	5.37602	29.487	5.37602	34.2011	5.37602	37.8516	5.37602	42.8948	5.37602	47.8596	5.37602	52.6425	5.37602	57.9964	5.37602	63.1408	5.37602	68.5654	5.37602	73.8747	5.37602	79.564	5.37602	85.4191			5.37602	20.6235	5.37602	25.4852	5.37602	30.0363	5.37602	34.7101	5.37602	40.0705
		5.38626	-0.313197	5.38626	5.19617	5.38626	9.67908	5.38626	15.474	5.38626	20.427	5.38626	25.2707	5.38626	29.425	5.38626	34.1095	5.38626	37.7889	5.38626	42.8325	5.38626	47.8365	5.38626	52.6102	5.38626	57.9524	5.38626	63.1295	5.38626	68.509	5.38626	73.7965	5.38626	79.5361	5.38626	85.401			5.38626	20.6113	5.38626	25.4499	5.38626	30.0262	5.38626	34.6964	5.38626	40.1046
		5.3965	-0.322518	5.3965	5.18942	5.3965	9.64567	5.3965	15.4448	5.3965	20.4272	5.3965	25.251	5.3965	29.3621	5.3965	34.0118	5.3965	37.7257	5.3965	42.7685	5.3965	47.8192	5.3965	52.5796	5.3965	57.9116	5.3965	63.1136	5.3965	68.4548	5.3965	73.7271	5.3965	79.515	5.3965	85.3774			5.3965	20.5967	5.3965	25.4162	5.3965	30.0194	5.3965	34.6898	5.3965	40.1399
		5.40674	-0.329107	5.40674	5.18706	5.40674	9.60872	5.40674	15.4229	5.40674	20.4276	5.40674	25.2299	5.40674	29.302	5.40674	33.9161	5.40674	37.665	5.40674	42.7099	5.40674	47.8008	5.40674	52.5558	5.40674	57.8735	5.40674	63.0938	5.40674	68.3973	5.40674	73.6609	5.40674	79.4979	5.40674	85.3553			5.40674	20.5837	5.40674	25.3781	5.40674	30.0138	5.40674	34.6911	5.40674	40.175
		5.41698	-0.335423	5.41698	5.1833	5.41698	9.56659	5.41698	15.4041	5.41698	20.4187	5.41698	25.2123	5.41698	29.2428	5.41698	33.8146	5.41698	37.6039	5.41698	42.6576	5.41698	47.7844	5.41698	52.5338	5.41698	57.8454	5.41698	63.0723	5.41698	68.3433	5.41698	73.6075	5.41698	79.4871	5.41698	85.3243			5.41698	20.5667	5.41698	25.3455	5.41698	30.0109	5.41698	34.7031	5.41698	40.2108
		5.42722	-0.339405	5.42722	5.18369	5.42722	9.52355	5.42722	15.3908	5.42722	20.4089	5.42722	25.1962	5.42722	29.1848	5.42722	33.7172	5.42722	37.5474	5.42722	42.6144	5.42722	47.7718	5.42722	52.515	5.42722	57.8187	5.42722	63.0458	5.42722	68.2912	5.42722	73.5634	5.42722	79.4815	5.42722	85.296			5.42722	20.5543	5.42722	25.3156	5.42722	30.0133	5.42722	34.724	5.42722	40.2453
		5.43746	-0.343129	5.43746	5.18287	5.43746	9.483	5.43746	15.3835	5.43746	20.3944	5.43746	25.1837	5.43746	29.1306	5.43746	33.6169	5.43746	37.4911	5.43746	42.5825	5.43746	47.7628	5.43746	52.5007	5.43746	57.8053	5.43746	63.0209	5.43746	68.2442	5.43746	73.5332	5.43746	79.4764	5.43746	85.2618			5.43746	20.5392	5.43746	25.2925	5.43746	30.0161	5.43746	34.7531	5.43746	40.2782
		5.4477	-0.343884	5.4477	5.18501	5.4477	9.44429	5.4477	15.378	5.4477	20.3789	5.4477	25.1734	5.4477	29.0729	5.4477	33.5225	5.4477	37.4397	5.4477	42.5667	5.4477	47.7593	5.4477	52.4902	5.4477	57.796	5.4477	62.9954	5.4477	68.2047	5.4477	73.5155	5.4477	79.4784	5.4477	85.2237			5.4477	20.5306	5.4477	25.2777	5.4477	30.0242	5.4477	34.7883	5.4477	40.3058
		5.45794	-0.346004	5.45794	5.18599	5.45794	9.41463	5.45794	15.3796	5.45794	20.3635	5.45794	25.1636	5.45794	29.0221	5.45794	33.4302	5.45794	37.3888	5.45794	42.56	5.45794	47.7625	5.45794	52.4826	5.45794	57.7972	5.45794	62.9733	5.45794	68.1734	5.45794	73.5104	5.45794	79.4792	5.45794	85.185			5.45794	20.5224	5.45794	25.2723	5.45794	30.0313	5.45794	34.8251	5.45794	40.3298
		5.46818	-0.342804	5.46818	5.18652	5.46818	9.39565	5.46818	15.3797	5.46818	20.3482	5.46818	25.1545	5.46818	28.9672	5.46818	33.3459	5.46818	37.344	5.46818	42.5692	5.46818	47.7721	5.46818	52.4815	5.46818	57.8083	5.46818	62.9547	5.46818	68.1502	5.46818	73.5137	5.46818	79.4867	5.46818	85.1402			5.46818	20.52	5.46818	25.2714	5.46818	30.0406	5.46818	34.864	5.46818	40.3465
		5.47842	-0.339009	5.47842	5.18666	5.47842	9.38803	5.47842	15.3839	5.47842	20.3351	5.47842	25.1444	5.47842	28.9157	5.47842	33.2688	5.47842	37.3025	5.47842	42.5844	5.47842	47.7911	5.47842	52.4833	5.47842	57.8237	5.47842	62.9415	5.47842	68.137	5.47842	73.5286	5.47842	79.4951	5.47842	85.0957			5.47842	20.5202	5.47842	25.2794	5.47842	30.0485	5.47842	34.8994	5.47842	40.3572
		5.48866	-0.330134	5.48866	5.18705	5.48866	9.39522	5.48866	15.3874	5.48866	20.3256	5.48866	25.1311	5.48866	28.8671	5.48866	33.1987	5.48866	37.268	5.48866	42.6096	5.48866	47.8171	5.48866	52.4926	5.48866	57.8496	5.48866	62.9361	5.48866	68.1308	5.48866	73.5455	5.48866	79.5112	5.48866	85.0444			5.48866	20.5257	5.48866	25.2904	5.48866	30.0534	5.48866	34.9338	5.48866	40.3616
		5.4989	-0.320606	5.4989	5.1849	5.4989	9.41279	5.4989	15.392	5.4989	20.3181	5.4989	25.115	5.4989	28.8177	5.4989	33.1422	5.4989	37.239	5.4989	42.6384	5.4989	47.8513	5.4989	52.5037	5.4989	57.878	5.4989	62.9366	5.4989	68.1321	5.4989	73.5704	5.4989	79.5299	5.4989	84.9939			5.4989	20.5326	5.4989	25.3043	5.4989	30.0597	5.4989	34.9628	5.4989	40.3588
		5.50914	-0.305499	5.50914	5.18506	5.50914	9.44131	5.50914	15.3924	5.50914	20.314	5.50914	25.0951	5.50914	28.7709	5.50914	33.092	5.50914	37.2215	5.50914	42.673	5.50914	47.891	5.50914	52.521	5.50914	57.911	5.50914	62.9455	5.50914	68.1392	5.50914	73.5956	5.50914	79.5565	5.50914	84.9399			5.50914	20.5421	5.50914	25.3198	5.50914	30.0602	5.50914	34.9914	5.50914	40.3502
		5.51938	-0.290569	5.51938	5.18347	5.51938	9.47831	5.51938	15.3929	5.51938	20.3139	5.51938	25.0706	5.51938	28.723	5.51938	33.0526	5.51938	37.2074	5.51938	42.7088	5.51938	47.9378	5.51938	52.5391	5.51938	57.9435	5.51938	62.9634	5.51938	68.151	5.51938	73.6227	5.51938	79.5864	5.51938	84.8858			5.51938	20.5505	5.51938	25.3332	5.51938	30.0625	5.51938	35.0156	5.51938	40.3376
		5.52962	-0.273429	5.52962	5.18498	5.52962	9.51729	5.52962	15.3881	5.52962	20.3162	5.52962	25.043	5.52962	28.6763	5.52962	33.021	5.52962	37.2085	5.52962	42.7496	5.52962	47.9859	5.52962	52.5566	5.52962	57.9749	5.52962	62.989	5.52962	68.1684	5.52962	73.6522	5.52962	79.6232	5.52962	84.8336			5.52962	20.56	5.52962	25.3478	5.52962	30.0629	5.52962	35.0409	5.52962	40.3211
		5.53986	-0.25825	5.53986	5.1851	5.53986	9.56127	5.53986	15.3813	5.53986	20.3196	5.53986	25.0125	5.53986	28.6299	5.53986	32.9971	5.53986	37.2152	5.53986	42.794	5.53986	48.0391	5.53986	52.5744	5.53986	58.0021	5.53986	63.0225	5.53986	68.1902	5.53986	73.6834	5.53986	79.6587	5.53986	84.7819			5.53986	20.5661	5.53986	25.3579	5.53986	30.0646	5.53986	35.064	5.53986	40.3005
		5.5501	-0.244594	5.5501	5.18937	5.5501	9.60107	5.5501	15.3684	5.5501	20.3257	5.5501	24.9797	5.5501	28.579	5.5501	32.977	5.5501	37.2348	5.5501	42.8439	5.5501	48.0918	5.5501	52.5889	5.5501	58.023	5.5501	63.0618	5.5501	68.2172	5.5501	73.7176	5.5501	79.6985	5.5501	84.7358			5.5501	20.5715	5.5501	25.3677	5.5501	30.0668	5.5501	35.0875	5.5501	40.2805
		5.56034	-0.236096	5.56034	5.19198	5.56034	9.64174	5.56034	15.3524	5.56034	20.3294	5.56034	24.9472	5.56034	28.5342	5.56034	32.9636	5.56034	37.2623	5.56034	42.8977	5.56034	48.1454	5.56034	52.5994	5.56034	58.0412	5.56034	63.1079	5.56034	68.2486	5.56034	73.7545	5.56034	79.7327	5.56034	84.6921			5.56034	20.5736	5.56034	25.3734	5.56034	30.0692	5.56034	35.1096	5.56034	40.2591
		5.57058	-0.228532	5.57058	5.19795	5.57058	9.6751	5.57058	15.3319	5.57058	20.334	5.57058	24.9153	5.57058	28.482	5.57058	32.9517	5.57058	37.3011	5.57058	42.9588	5.57058	48.1979	5.57058	52.6071	5.57058	58.0508	5.57058	63.1559	5.57058	68.2856	5.57058	73.7955	5.57058	79.7642	5.57058	84.6587			5.57058	20.5723	5.57058	25.378	5.57058	30.0719	5.57058	35.1296	5.57058	40.24
		5.58082	-0.226877	5.58082	5.20149	5.58082	9.70575	5.58082	15.3084	5.58082	20.3365	5.58082	24.8841	5.58082	28.4358	5.58082	32.943	5.58082	37.3475	5.58082	43.0234	5.58082	48.2511	5.58082	52.6115	5.58082	58.0596	5.58082	63.2049	5.58082	68.3229	5.58082	73.8425	5.58082	79.7891	5.58082	84.627			5.58082	20.5696	5.58082	25.3787	5.58082	30.0724	5.58082	35.1493	5.58082	40.221
		5.59106	-0.226447	5.59106	5.20579	5.59106	9.73121	5.59106	15.2834	5.59106	20.3356	5.59106	24.8577	5.59106	28.39	5.59106	32.9377	5.59106	37.3999	5.59106	43.0909	5.59106	48.3029	5.59106	52.6169	5.59106	58.0649	5.59106	63.2535	5.59106	68.3626	5.59106	73.8915	5.59106	79.8065	5.59106	84.6072			5.59106	20.5675	5.59106	25.3775	5.59106	30.0709	5.59106	35.1615	5.59106	40.2073
		5.6013	-0.228469	5.6013	5.20633	5.6013	9.75111	5.6013	15.2546	5.6013	20.3349	5.6013	24.8331	5.6013	28.3484	5.6013	32.9342	5.6013	37.4577	5.6013	43.1588	5.6013	48.353	5.6013	52.6221	5.6013	58.0722	5.6013	63.2972	5.6013	68.4012	5.6013	73.946	5.6013	79.8148	5.6013	84.5925			5.6013	20.563	5.6013	25.3705	5.6013	30.0652	5.6013	35.1725	5.6013	40.1948
		5.61154	-0.229473	5.61154	5.20606	5.61154	9.76742	5.61154	15.2277	5.61154	20.3294	5.61154	24.812	5.61154	28.312	5.61154	32.9347	5.61154	37.5138	5.61154	43.2249	5.61154	48.4021	5.61154	52.6306	5.61154	58.0805	5.61154	63.3355	5.61154	68.4339	5.61154	74.0007	5.61154	79.8184	5.61154	84.5892			5.61154	20.5612	5.61154	25.3623	5.61154	30.0544	5.61154	35.1762	5.61154	40.1888
		5.62178	-0.229578	5.62178	5.20315	5.62178	9.77896	5.62178	15.1984	5.62178	20.3237	5.62178	24.7959	5.62178	28.2815	5.62178	32.9407	5.62178	37.5704	5.62178	43.2881	5.62178	48.4505	5.62178	52.6407	5.62178	58.0932	5.62178	63.3682	5.62178	68.4631	5.62178	74.0571	5.62178	79.8145	5.62178	84.5903			5.62178	20.5604	5.62178	25.3486	5.62178	30.039	5.62178	35.1759	5.62178	40.1833
		5.63202	-0.226551	5.63202	5.19826	5.63202	9.78777	5.63202	15.1696	5.63202	20.3134	5.63202	24.7829	5.63202	28.2594	5.63202	32.9495	5.63202	37.6213	5.63202	43.3446	5.63202	48.4953	5.63202	52.6562	5.63202	58.1089	5.63202	63.392	5.63202	68.4887	5.63202	74.1091	5.63202	79.8116	5.63202	84.6016			5.63202	20.5646	5.63202	25.3327	5.63202	30.0202	5.63202	35.1699	5.63202	40.1853
		5.64226	-0.222195	5.64226	5.19166	5.64226	9.79339	5.64226	15.1387	5.64226	20.3023	5.64226	24.7739	5.64226	28.2438	5.64226	32.9636	5.64226	37.6676	5.64226	43.3943	5.64226	48.5392	5.64226	52.6701	5.64226	58.1281	5.64226	63.411	5.64226	68.5078	5.64226	74.1598	5.64226	79.806	5.64226	84.6142			5.64226	20.5697	5.64226	25.3185	5.64226	29.9962	5.64226	35.1582	5.64226	40.1889
		5.6525	-0.215419	5.6525	5.18625	5.6525	9.79725	5.6525	15.1073	5.6525	20.287	5.6525	24.7671	5.6525	28.239	5.6525	32.9823	5.6525	37.7083	5.6525	43.4364	5.6525	48.5765	5.6525	52.6874	5.6525	58.1503	5.6525	63.423	5.6525	68.5251	5.6525	74.204	5.6525	79.8089	5.6525	84.6334			5.6525	20.5793	5.6525	25.3036	5.6525	29.9695	5.6525	35.143	5.6525	40.1974
		5.66274	-0.205032	5.66274	5.1775	5.66274	9.79803	5.66274	15.0755	5.66274	20.2697	5.66274	24.7666	5.66274	28.2357	5.66274	33.0036	5.66274	37.7439	5.66274	43.4726	5.66274	48.6122	5.66274	52.7003	5.66274	58.1723	5.66274	63.4282	5.66274	68.5426	5.66274	74.2443	5.66274	79.8141	5.66274	84.6499			5.66274	20.5901	5.66274	25.2956	5.66274	29.9417	5.66274	35.1237	5.66274	40.2069
		5.67298	-0.197307	5.67298	5.1727	5.67298	9.79842	5.67298	15.0426	5.67298	20.2515	5.67298	24.7657	5.67298	28.2433	5.67298	33.028	5.67298	37.7755	5.67298	43.4999	5.67298	48.6414	5.67298	52.7098	5.67298	58.1933	5.67298	63.4311	5.67298	68.5603	5.67298	74.2776	5.67298	79.8334	5.67298	84.6674			5.67298	20.6007	5.67298	25.293	5.67298	29.9116	5.67298	35.1023	5.67298	40.2212
		5.68322	-0.189	5.68322	5.16541	5.68322	9.79632	5.68322	15.0127	5.68322	20.2309	5.68322	24.7683	5.68322	28.2506	5.68322	33.0532	5.68322	37.8051	5.68322	43.5229	5.68322	48.6645	5.68322	52.7147	5.68322	58.2138	5.68322	63.4305	5.68322	68.583	5.68322	74.3086	5.68322	79.858	5.68322	84.6806			5.68322	20.6114	5.68322	25.2974	5.68322	29.8825	5.68322	35.0812	5.68322	40.2341
		5.69346	-0.183702	5.69346	5.15994	5.69346	9.78968	5.69346	14.9845	5.69346	20.2121	5.69346	24.7714	5.69346	28.2648	5.69346	33.0791	5.69346	37.8327	5.69346	43.5397	5.69346	48.6827	5.69346	52.7123	5.69346	58.231	5.69346	63.4281	5.69346	68.6065	5.69346	74.3378	5.69346	79.8944	5.69346	84.6893			5.69346	20.6198	5.69346	25.3131	5.69346	29.8546	5.69346	35.0616	5.69346	40.2496
		5.7037	-0.183814	5.7037	5.15376	5.7037	9.78035	5.7037	14.9636	5.7037	20.1929	5.7037	24.776	5.7037	28.276	5.7037	33.1072	5.7037	37.86	5.7037	43.5555	5.7037	48.694	5.7037	52.7068	5.7037	58.2444	5.7037	63.4223	5.7037	68.6353	5.7037	74.364	5.7037	79.9363	5.7037	84.6935			5.7037	20.6236	5.7037	25.3329	5.7037	29.8288	5.7037	35.0443	5.7037	40.2615
		5.71394	-0.187582	5.71394	5.14812	5.71394	9.76788	5.71394	14.9457	5.71394	20.178	5.71394	24.7785	5.71394	28.2893	5.71394	33.1337	5.71394	37.8881	5.71394	43.5657	5.71394	48.6993	5.71394	52.693	5.71394	58.253	5.71394	63.4212	5.71394	68.665	5.71394	74.3902	5.71394	79.9863	5.71394	84.6936			5.71394	20.6215	5.71394	25.3578	5.71394	29.8073	5.71394	35.0332	5.71394	40.2728
		5.72418	-0.199676	5.72418	5.14316	5.72418	9.74868	5.72418	14.9384	5.72418	20.1669	5.72418	24.7798	5.72418	28.3019	5.72418	33.164	5.72418	37.9141	5.72418	43.5759	5.72418	48.6989	5.72418	52.6782	5.72418	58.2617	5.72418	63.4182	5.72418	68.6962	5.72418	74.4142	5.72418	80.0361	5.72418	84.69			5.72418	20.6148	5.72418	25.3881	5.72418	29.7891	5.72418	35.0257	5.72418	40.28
		5.73442	-0.214829	5.73442	5.1371	5.73442	9.72711	5.73442	14.9342	5.73442	20.1592	5.73442	24.7801	5.73442	28.3122	5.73442	33.1927	5.73442	37.9432	5.73442	43.5831	5.73442	48.6941	5.73442	52.6626	5.73442	58.264	5.73442	63.4172	5.73442	68.7242	5.73442	74.4383	5.73442	80.0916	5.73442	84.6818			5.73442	20.6021	5.73442	25.4185	5.73442	29.7797	5.73442	35.0233	5.73442	40.2826
		5.74466	-0.237786	5.74466	5.13291	5.74466	9.70156	5.74466	14.9374	5.74466	20.158	5.74466	24.7756	5.74466	28.323	5.74466	33.2242	5.74466	37.9701	5.74466	43.5885	5.74466	48.6851	5.74466	52.6439	5.74466	58.267	5.74466	63.4208	5.74466	68.7527	5.74466	74.4572	5.74466	80.143	5.74466	84.6732			5.74466	20.5826	5.74466	25.4479	5.74466	29.7718	5.74466	35.0216	5.74466	40.2826
		5.7549	-0.263576	5.7549	5.12655	5.7549	9.67309	5.7549	14.9424	5.7549	20.1594	5.7549	24.7689	5.7549	28.3306	5.7549	33.2561	5.7549	37.9986	5.7549	43.5893	5.7549	48.6756	5.7549	52.6295	5.7549	58.2684	5.7549	63.4248	5.7549	68.7759	5.7549	74.4729	5.7549	80.193	5.7549	84.661			5.7549	20.5569	5.7549	25.478	5.7549	29.7762	5.7549	35.0219	5.7549	40.2789
		5.76514	-0.289262	5.76514	5.12159	5.76514	9.64488	5.76514	14.9509	5.76514	20.166	5.76514	24.7572	5.76514	28.341	5.76514	33.2856	5.76514	38.0258	5.76514	43.5859	5.76514	48.666	5.76514	52.6166	5.76514	58.27	5.76514	63.4338	5.76514	68.7975	5.76514	74.4812	5.76514	80.2386	5.76514	84.6473			5.76514	20.5287	5.76514	25.5063	5.76514	29.7816	5.76514	35.0187	5.76514	40.2738
		5.77538	-0.317481	5.77538	5.11472	5.77538	9.61729	5.77538	14.9572	5.77538	20.1739	5.77538	24.7433	5.77538	28.3497	5.77538	33.3153	5.77538	38.0543	5.77538	43.5762	5.77538	48.6577	5.77538	52.6076	5.77538	58.2722	5.77538	63.4412	5.77538	68.8143	5.77538	74.4839	5.77538	80.2792	5.77538	84.6315			5.77538	20.4966	5.77538	25.5363	5.77538	29.7954	5.77538	35.0135	5.77538	40.27
		5.78562	-0.341142	5.78562	5.10549	5.78562	9.59319	5.78562	14.9656	5.78562	20.1804	5.78562	24.7221	5.78562	28.3585	5.78562	33.3395	5.78562	38.0816	5.78562	43.5602	5.78562	48.6571	5.78562	52.6018	5.78562	58.2753	5.78562	63.4546	5.78562	68.8285	5.78562	74.477	5.78562	80.3114	5.78562	84.6092			5.78562	20.4632	5.78562	25.565	5.78562	29.813	5.78562	35.0031	5.78562	40.2685
		5.79586	-0.361686	5.79586	5.09547	5.79586	9.57032	5.79586	14.9696	5.79586	20.1855	5.79586	24.6982	5.79586	28.3703	5.79586	33.3612	5.79586	38.1109	5.79586	43.5344	5.79586	48.6584	5.79586	52.6005	5.79586	58.2795	5.79586	63.4633	5.79586	68.8398	5.79586	74.4628	5.79586	80.3326	5.79586	84.5862			5.79586	20.4315	5.79586	25.5954	5.79586	29.8327	5.79586	34.9913	5.79586	40.2703
		5.8061	-0.376543	5.8061	5.08298	5.8061	9.55344	5.8061	14.975	5.8061	20.1835	5.8061	24.6696	5.8061	28.3824	5.8061	33.3806	5.8061	38.1373	5.8061	43.507	5.8061	48.6695	5.8061	52.6028	5.8061	58.2838	5.8061	63.4733	5.8061	68.8493	5.8061	74.4406	5.8061	80.3457	5.8061	84.5549			5.8061	20.4024	5.8061	25.6236	5.8061	29.8574	5.8061	34.9771	5.8061	40.2777
		5.81634	-0.386555	5.81634	5.0679	5.81634	9.53784	5.81634	14.9776	5.81634	20.1763	5.81634	24.6382	5.81634	28.3943	5.81634	33.3968	5.81634	38.1648	5.81634	43.4697	5.81634	48.6839	5.81634	52.61	5.81634	58.2886	5.81634	63.4808	5.81634	68.8556	5.81634	74.4117	5.81634	80.3433	5.81634	84.5202			5.81634	20.3792	5.81634	25.6553	5.81634	29.8785	5.81634	34.9657	5.81634	40.2912
		5.82658	-0.391613	5.82658	5.05147	5.82658	9.52829	5.82658	14.9846	5.82658	20.1602	5.82658	24.6041	5.82658	28.4087	5.82658	33.4126	5.82658	38.1906	5.82658	43.434	5.82658	48.7048	5.82658	52.6191	5.82658	58.2928	5.82658	63.4843	5.82658	68.8609	5.82658	74.3754	5.82658	80.3317	5.82658	84.4785			5.82658	20.3606	5.82658	25.6792	5.82658	29.9023	5.82658	34.9564	5.82658	40.3065
		5.83682	-0.389405	5.83682	5.03409	5.83682	9.51885	5.83682	14.9903	5.83682	20.136	5.83682	24.5722	5.83682	28.4251	5.83682	33.4306	5.83682	38.2171	5.83682	43.3985	5.83682	48.7275	5.83682	52.6367	5.83682	58.2987	5.83682	63.4851	5.83682	68.864	5.83682	74.336	5.83682	80.3031	5.83682	84.4335			5.83682	20.3505	5.83682	25.7006	5.83682	29.921	5.83682	34.9507	5.83682	40.3288
		5.84706	-0.386448	5.84706	5.0168	5.84706	9.51312	5.84706	15.0023	5.84706	20.1056	5.84706	24.5387	5.84706	28.4411	5.84706	33.4505	5.84706	38.2413	5.84706	43.3661	5.84706	48.7516	5.84706	52.6514	5.84706	58.3039	5.84706	63.4813	5.84706	68.8668	5.84706	74.2937	5.84706	80.2672	5.84706	84.3847			5.84706	20.3439	5.84706	25.7157	5.84706	29.9381	5.84706	34.9512	5.84706	40.3499
		5.8573	-0.378552	5.8573	5.00202	5.8573	9.50857	5.8573	15.0174	5.8573	20.0682	5.8573	24.5119	5.8573	28.4624	5.8573	33.4747	5.8573	38.2657	5.8573	43.3408	5.8573	48.7767	5.8573	52.674	5.8573	58.3125	5.8573	63.4737	5.8573	68.8687	5.8573	74.2463	5.8573	80.2165	5.8573	84.3326			5.8573	20.3482	5.8573	25.7195	5.8573	29.9511	5.8573	34.9556	5.8573	40.3727
		5.86754	-0.370786	5.86754	4.98714	5.86754	9.50766	5.86754	15.0379	5.86754	20.0293	5.86754	24.4864	5.86754	28.4839	5.86754	33.5012	5.86754	38.2937	5.86754	43.3206	5.86754	48.7983	5.86754	52.6942	5.86754	58.3225	5.86754	63.4625	5.86754	68.8691	5.86754	74.201	5.86754	80.1599	5.86754	84.2824			5.86754	20.351	5.86754	25.7166	5.86754	29.9589	5.86754	34.9626	5.86754	40.3938
		5.87778	-0.359004	5.87778	4.97762	5.87778	9.50781	5.87778	15.0627	5.87778	19.9874	5.87778	24.4652	5.87778	28.5107	5.87778	33.5305	5.87778	38.3194	5.87778	43.3097	5.87778	48.8191	5.87778	52.72	5.87778	58.3368	5.87778	63.4487	5.87778	68.8688	5.87778	74.1525	5.87778	80.0917	5.87778	84.2288			5.87778	20.3622	5.87778	25.7019	5.87778	29.963	5.87778	34.9754	5.87778	40.4133
		5.88802	-0.348973	5.88802	4.97085	5.88802	9.51169	5.88802	15.0889	5.88802	19.9468	5.88802	24.4467	5.88802	28.5401	5.88802	33.5623	5.88802	38.351	5.88802	43.3052	5.88802	48.8373	5.88802	52.7423	5.88802	58.3525	5.88802	63.4317	5.88802	68.8659	5.88802	74.1039	5.88802	80.0174	5.88802	84.1778			5.88802	20.372	5.88802	25.6788	5.88802	29.9641	5.88802	34.9886	5.88802	40.4278
		5.89826	-0.335326	5.89826	4.96752	5.89826	9.51727	5.89826	15.1149	5.89826	19.9091	5.89826	24.4297	5.89826	28.5735	5.89826	33.5949	5.89826	38.3824	5.89826	43.3076	5.89826	48.8543	5.89826	52.7706	5.89826	58.37	5.89826	63.4139	5.89826	68.8611	5.89826	74.054	5.89826	79.9346	5.89826	84.1253			5.89826	20.3859	5.89826	25.6522	5.89826	29.9623	5.89826	35.0039	5.89826	40.4416
		5.9085	-0.320871	5.9085	4.97041	5.9085	9.52463	5.9085	15.1384	5.9085	19.8764	5.9085	24.4113	5.9085	28.6108	5.9085	33.6253	5.9085	38.4171	5.9085	43.3142	5.9085	48.8664	5.9085	52.7963	5.9085	58.3853	5.9085	63.3945	5.9085	68.8508	5.9085	74.001	5.9085	79.847	5.9085	84.0743			5.9085	20.3974	5.9085	25.6176	5.9085	29.9586	5.9085	35.0192	5.9085	40.4485
		5.91874	-0.305827	5.91874	4.97303	5.91874	9.53405	5.91874	15.1545	5.91874	19.8494	5.91874	24.3911	5.91874	28.6508	5.91874	33.6583	5.91874	38.454	5.91874	43.3254	5.91874	48.8787	5.91874	52.8279	5.91874	58.4004	5.91874	63.3756	5.91874	68.8374	5.91874	73.9466	5.91874	79.75	5.91874	84.017			5.91874	20.4105	5.91874	25.5813	5.91874	29.9537	5.91874	35.0357	5.91874	40.4526
		5.92898	-0.285616	5.92898	4.98127	5.92898	9.54448	5.92898	15.1614	5.92898	19.8313	5.92898	24.3652	5.92898	28.6938	5.92898	33.6894	5.92898	38.4901	5.92898	43.3415	5.92898	48.8898	5.92898	52.8591	5.92898	58.41	5.92898	63.3559	5.92898	68.8175	5.92898	73.8854	5.92898	79.6509	5.92898	83.9606			5.92898	20.422	5.92898	25.5454	5.92898	29.9469	5.92898	35.0497	5.92898	40.4512
		5.93922	-0.263856	5.93922	4.99015	5.93922	9.55199	5.93922	15.1564	5.93922	19.8195	5.93922	24.3369	5.93922	28.7387	5.93922	33.7195	5.93922	38.5261	5.93922	43.3586	5.93922	48.8977	5.93922	52.8944	5.93922	58.4153	5.93922	63.3382	5.93922	68.7945	5.93922	73.8215	5.93922	79.5429	5.93922	83.8941			5.93922	20.4318	5.93922	25.5087	5.93922	29.9416	5.93922	35.0606	5.93922	40.4433
		5.94946	-0.237556	5.94946	4.99735	5.94946	9.5617	5.94946	15.1427	5.94946	19.8158	5.94946	24.3037	5.94946	28.784	5.94946	33.7515	5.94946	38.5626	5.94946	43.3786	5.94946	48.906	5.94946	52.931	5.94946	58.4132	5.94946	63.3219	5.94946	68.7633	5.94946	73.7486	5.94946	79.4321	5.94946	83.8233			5.94946	20.4407	5.94946	25.473	5.94946	29.9331	5.94946	35.0702	5.94946	40.4304
		5.9597	-0.210455	5.9597	5.00576	5.9597	9.56703	5.9597	15.1186	5.9597	19.8173	5.9597	24.2682	5.9597	28.8304	5.9597	33.7817	5.9597	38.5957	5.9597	43.3992	5.9597	48.9165	5.9597	52.9679	5.9597	58.4062	5.9597	63.3046	5.9597	68.7294	5.9597	73.6719	5.9597	79.3165	5.9597	83.739			5.9597	20.4446	5.9597	25.4361	5.9597	29.9227	5.9597	35.0735	5.9597	40.4106
		5.96994	-0.182379	5.96994	5.01113	5.96994	9.57324	5.96994	15.0886	5.96994	19.8243	5.96994	24.2338	5.96994	28.8737	5.96994	33.8089	5.96994	38.629	5.96994	43.4172	5.96994	48.9272	5.96994	53.006	5.96994	58.392	5.96994	63.2908	5.96994	68.6889	5.96994	73.5847	5.96994	79.1965	5.96994	83.648			5.96994	20.4486	5.96994	25.3983	5.96994	29.9107	5.96994	35.0737	5.96994	40.3847
		5.98018	-0.152921	5.98018	5.01333	5.98018	9.5753	5.98018	15.0571	5.98018	19.8326	5.98018	24.2005	5.98018	28.9166	5.98018	33.8335	5.98018	38.6616	5.98018	43.4364	5.98018	48.9417	5.98018	53.0396	5.98018	58.3746	5.98018	63.2758	5.98018	68.6448	5.98018	73.4913	5.98018	79.0727	5.98018	83.5413			5.98018	20.4449	5.98018	25.3587	5.98018	29.8965	5.98018	35.069	5.98018	40.3535
		5.99042	-0.128367	5.99042	5.01287	5.99042	9.57888	5.99042	15.0277	5.99042	19.8407	5.99042	24.1741	5.99042	28.9555	5.99042	33.8534	5.99042	38.6947	5.99042	43.4488	5.99042	48.9608	5.99042	53.072	5.99042	58.3491	5.99042	63.2622	5.99042	68.5965	5.99042	73.3897	5.99042	78.9469	5.99042	83.4281			5.99042	20.4392	5.99042	25.317	5.99042	29.8802	5.99042	35.0607	5.99042	40.3192
		6.00066	-0.108536	6.00066	5.01	6.00066	9.58364	6.00066	15.0028	6.00066	19.8503	6.00066	24.1532	6.00066	28.9898	6.00066	33.8649	6.00066	38.7293	6.00066	43.458	6.00066	48.9837	6.00066	53.1004	6.00066	58.3233	6.00066	63.2465	6.00066	68.5456	6.00066	73.2833	6.00066	78.816	6.00066	83.3013			6.00066	20.4276	6.00066	25.2707	6.00066	29.8645	6.00066	35.05	6.00066	40.2811
		6.0109	-0.0926814	6.0109	5.00366	6.0109	9.58763	6.0109	14.9861	6.0109	19.854	6.0109	24.1416	6.0109	29.0217	6.0109	33.8724	6.0109	38.7654	6.0109	43.4603	6.0109	49.0081	6.0109	53.1242	6.0109	58.2928	6.0109	63.2315	6.0109	68.4909	6.0109	73.168	6.0109	78.6861	6.0109	83.1723			6.0109	20.4131	6.0109	25.2249	6.0109	29.8496	6.0109	35.0366	6.0109	40.244
		6.02114	-0.0847099	6.02114	4.99361	6.02114	9.59474	6.02114	14.9789	6.02114	19.8575	6.02114	24.1372	6.02114	29.0498	6.02114	33.8701	6.02114	38.8049	6.02114	43.4603	6.02114	49.0358	6.02114	53.1428	6.02114	58.2633	6.02114	63.2135	6.02114	68.4376	6.02114	73.0535	6.02114	78.5525	6.02114	83.0342			6.02114	20.3935	6.02114	25.1745	6.02114	29.8362	6.02114	35.0225	6.02114	40.2065
		6.03138	-0.0824114	6.03138	4.98272	6.03138	9.60335	6.03138	14.9775	6.03138	19.8571	6.03138	24.1401	6.03138	29.0738	6.03138	33.8631	6.03138	38.8442	6.03138	43.4516	6.03138	49.0599	6.03138	53.1582	6.03138	58.2325	6.03138	63.1919	6.03138	68.3793	6.03138	72.9365	6.03138	78.4213	6.03138	82.9007			6.03138	20.3722	6.03138	25.1258	6.03138	29.8278	6.03138	35.0091	6.03138	40.1711
		6.04162	-0.0827633	6.04162	4.96845	6.04162	9.6132	6.04162	14.9865	6.04162	19.8576	6.04162	24.1471	6.04162	29.0984	6.04162	33.8515	6.04162	38.889	6.04162	43.444	6.04162	49.0822	6.04162	53.1676	6.04162	58.2068	6.04162	63.1675	6.04162	68.3233	6.04162	72.8215	6.04162	78.2905	6.04162	82.7666			6.04162	20.3473	6.04162	25.0791	6.04162	29.8208	6.04162	34.9958	6.04162	40.1369
		6.05186	-0.0856606	6.05186	4.9512	6.05186	9.62105	6.05186	14.9981	6.05186	19.8509	6.05186	24.1606	6.05186	29.1195	6.05186	33.8402	6.05186	38.9311	6.05186	43.4327	6.05186	49.0948	6.05186	53.1742	6.05186	58.182	6.05186	63.1389	6.05186	68.2636	6.05186	72.7137	6.05186	78.1632	6.05186	82.638			6.05186	20.3222	6.05186	25.0344	6.05186	29.8191	6.05186	34.9872	6.05186	40.1063
		6.0621	-0.087643	6.0621	4.93187	6.0621	9.63024	6.0621	15.0112	6.0621	19.8495	6.0621	24.1712	6.0621	29.1418	6.0621	33.8278	6.0621	38.978	6.0621	43.4212	6.0621	49.1017	6.0621	53.1726	6.0621	58.165	6.0621	63.1044	6.0621	68.2054	6.0621	72.6099	6.0621	78.0405	6.0621	82.5196			6.0621	20.2966	6.0621	24.9972	6.0621	29.8152	6.0621	34.9802	6.0621	40.0765
		6.07234	-0.0875627	6.07234	4.91066	6.07234	9.63407	6.07234	15.0251	6.07234	19.8418	6.07234	24.184	6.07234	29.1633	6.07234	33.8187	6.07234	39.0218	6.07234	43.4137	6.07234	49.0971	6.07234	53.1675	6.07234	58.15	6.07234	63.0664	6.07234	68.1436	6.07234	72.5157	6.07234	77.923	6.07234	82.4053			6.07234	20.269	6.07234	24.9654	6.07234	29.8135	6.07234	34.9783	6.07234	40.0506
		6.08258	-0.084526	6.08258	4.88901	6.08258	9.63556	6.08258	15.038	6.08258	19.8335	6.08258	24.193	6.08258	29.1846	6.08258	33.8148	6.08258	39.0671	6.08258	43.405	6.08258	49.0854	6.08258	53.1554	6.08258	58.1419	6.08258	63.0218	6.08258	68.0836	6.08258	72.4298	6.08258	77.8121	6.08258	82.3046			6.08258	20.244	6.08258	24.9447	6.08258	29.8082	6.08258	34.9802	6.08258	40.0268
		6.09282	-0.0756614	6.09282	4.8645	6.09282	9.6311	6.09282	15.0454	6.09282	19.8247	6.09282	24.2021	6.09282	29.2063	6.09282	33.8161	6.09282	39.1105	6.09282	43.4032	6.09282	49.0634	6.09282	53.1408	6.09282	58.133	6.09282	62.9733	6.09282	68.0227	6.09282	72.3535	6.09282	77.7077	6.09282	82.2111			6.09282	20.2182	6.09282	24.9304	6.09282	29.7999	6.09282	34.9837	6.09282	40.0074
		6.10306	-0.0661133	6.10306	4.84592	6.10306	9.62398	6.10306	15.0511	6.10306	19.8116	6.10306	24.2036	6.10306	29.226	6.10306	33.8211	6.10306	39.1494	6.10306	43.3984	6.10306	49.0377	6.10306	53.1206	6.10306	58.128	6.10306	62.9239	6.10306	67.9641	6.10306	72.2838	6.10306	77.6107	6.10306	82.1304			6.10306	20.1944	6.10306	24.928	6.10306	29.7867	6.10306	34.9897	6.10306	39.9903
		6.1133	-0.0535706	6.1133	4.82558	6.1133	9.61285	6.1133	15.0517	6.1133	19.8003	6.1133	24.2086	6.1133	29.2467	6.1133	33.8355	6.1133	39.1839	6.1133	43.3979	6.1133	49.0077	6.1133	53.099	6.1133	58.1214	6.1133	62.8689	6.1133	67.907	6.1133	72.2235	6.1133	77.5191	6.1133	82.0561			6.1133	20.1721	6.1133	24.9325	6.1133	29.7736	6.1133	34.9962	6.1133	39.9784
		6.12354	-0.0416242	6.12354	4.81109	6.12354	9.59753	6.12354	15.0491	6.12354	19.7832	6.12354	24.2075	6.12354	29.2658	6.12354	33.8504	6.12354	39.2121	6.12354	43.3952	6.12354	48.9783	6.12354	53.079	6.12354	58.1119	6.12354	62.8187	6.12354	67.8533	6.12354	72.1681	6.12354	77.4347	6.12354	81.9933			6.12354	20.1542	6.12354	24.9431	6.12354	29.7562	6.12354	35.0019	6.12354	39.9711
		6.13378	-0.0298545	6.13378	4.79928	6.13378	9.58576	6.13378	15.0433	6.13378	19.7716	6.13378	24.2084	6.13378	29.2837	6.13378	33.8712	6.13378	39.2324	6.13378	43.3927	6.13378	48.9503	6.13378	53.0588	6.13378	58.1013	6.13378	62.7656	6.13378	67.8033	6.13378	72.1206	6.13378	77.3554	6.13378	81.9394			6.13378	20.1372	6.13378	24.9579	6.13378	29.7409	6.13378	35.0038	6.13378	39.9636
		6.14402	-0.0238068	6.14402	4.79114	6.14402	9.57006	6.14402	15.0304	6.14402	19.759	6.14402	24.2099	6.14402	29.3031	6.14402	33.8939	6.14402	39.2459	6.14402	43.3865	6.14402	48.9276	6.14402	53.0425	6.14402	58.0872	6.14402	62.7189	6.14402	67.7538	6.14402	72.0782	6.14402	77.2815	6.14402	81.8934			6.14402	20.1282	6.14402	24.9742	6.14402	29.7298	6.14402	35.0062	6.14402	39.9612
		6.15426	-0.0170861	6.15426	4.78609	6.15426	9.55867	6.15426	15.0178	6.15426	19.7484	6.15426	24.2139	6.15426	29.3208	6.15426	33.9197	6.15426	39.2516	6.15426	43.3809	6.15426	48.9087	6.15426	53.0306	6.15426	58.071	6.15426	62.6735	6.15426	67.7081	6.15426	72.0428	6.15426	77.2123	6.15426	81.8522			6.15426	20.1197	6.15426	24.988	6.15426	29.7203	6.15426	35.0038	6.15426	39.9548
		6.1645	-0.0162752	6.1645	4.78297	6.1645	9.54647	6.1645	14.9976	6.1645	19.7463	6.1645	24.2195	6.1645	29.341	6.1645	33.9439	6.1645	39.2514	6.1645	43.3741	6.1645	48.8971	6.1645	53.0201	6.1645	58.0518	6.1645	62.6335	6.1645	67.6624	6.1645	72.0131	6.1645	77.1483	6.1645	81.8191			6.1645	20.1194	6.1645	24.9994	6.1645	29.7193	6.1645	35.0011	6.1645	39.9492
		6.17474	-0.0164709	6.17474	4.78085	6.17474	9.53752	6.17474	14.9746	6.17474	19.7446	6.17474	24.2307	6.17474	29.3592	6.17474	33.9693	6.17474	39.2527	6.17474	43.3659	6.17474	48.8904	6.17474	53.0133	6.17474	58.0312	6.17474	62.5954	6.17474	67.6185	6.17474	71.9906	6.17474	77.088	6.17474	81.7874			6.17474	20.12	6.17474	25.0046	6.17474	29.7197	6.17474	34.9992	6.17474	39.9385
		6.18498	-0.0188021	6.18498	4.77843	6.18498	9.52888	6.18498	14.9505	6.18498	19.7492	6.18498	24.2462	6.18498	29.3803	6.18498	33.9928	6.18498	39.2483	6.18498	43.3623	6.18498	48.8894	6.18498	53.0048	6.18498	58.0089	6.18498	62.5629	6.18498	67.5729	6.18498	71.9727	6.18498	77.0346	6.18498	81.7612			6.18498	20.1251	6.18498	25.0052	6.18498	29.7303	6.18498	34.9977	6.18498	39.9235
		6.19522	-0.0208933	6.19522	4.77691	6.19522	9.52009	6.19522	14.9211	6.19522	19.7576	6.19522	24.2648	6.19522	29.4008	6.19522	34.0131	6.19522	39.2488	6.19522	43.3573	6.19522	48.8913	6.19522	52.9983	6.19522	57.9873	6.19522	62.5313	6.19522	67.5319	6.19522	71.9633	6.19522	76.985	6.19522	81.7354			6.19522	20.13	6.19522	25.0019	6.19522	29.7413	6.19522	35	6.19522	39.9038
		6.20546	-0.0253577	6.20546	4.77529	6.20546	9.51271	6.20546	14.8928	6.20546	19.7699	6.20546	24.2895	6.20546	29.423	6.20546	34.0287	6.20546	39.2512	6.20546	43.3553	6.20546	48.8976	6.20546	52.984	6.20546	57.9645	6.20546	62.5034	6.20546	67.4896	6.20546	71.9611	6.20546	76.9431	6.20546	81.7131			6.20546	20.1386	6.20546	24.9914	6.20546	29.7588	6.20546	35.0067	6.20546	39.8815
		6.2157	-0.0296875	6.2157	4.77027	6.2157	9.50294	6.2157	14.8634	6.2157	19.7826	6.2157	24.3129	6.2157	29.4427	6.2157	34.0431	6.2157	39.2572	6.2157	43.3547	6.2157	48.9003	6.2157	52.9685	6.2157	57.9445	6.2157	62.4783	6.2157	67.4537	6.2157	71.9622	6.2157	76.9058	6.2157	81.6928			6.2157	20.1444	6.2157	24.9814	6.2157	29.7775	6.2157	35.0174	6.2157	39.8556
		6.22594	-0.0363374	6.22594	4.76642	6.22594	9.49565	6.22594	14.8362	6.22594	19.7965	6.22594	24.3397	6.22594	29.4643	6.22594	34.0518	6.22594	39.2641	6.22594	43.3544	6.22594	48.9037	6.22594	52.9473	6.22594	57.9281	6.22594	62.4542	6.22594	67.4216	6.22594	71.9714	6.22594	76.8779	6.22594	81.6722			6.22594	20.1508	6.22594	24.9659	6.22594	29.801	6.22594	35.0346	6.22594	39.8305
		6.23618	-0.0433552	6.23618	4.75834	6.23618	9.48545	6.23618	14.8095	6.23618	19.8125	6.23618	24.3619	6.23618	29.4847	6.23618	34.0592	6.23618	39.2747	6.23618	43.3547	6.23618	48.9024	6.23618	52.9217	6.23618	57.9166	6.23618	62.4347	6.23618	67.396	6.23618	71.9836	6.23618	76.8533	6.23618	81.6577			6.23618	20.1557	6.23618	24.9491	6.23618	29.8241	6.23618	35.054	6.23618	39.8056
		6.24642	-0.0552665	6.24642	4.75171	6.24642	9.47763	6.24642	14.7854	6.24642	19.8256	6.24642	24.3815	6.24642	29.5061	6.24642	34.0652	6.24642	39.2812	6.24642	43.3564	6.24642	48.8942	6.24642	52.8938	6.24642	57.9156	6.24642	62.4168	6.24642	67.3797	6.24642	72.0004	6.24642	76.8404	6.24642	81.6418			6.24642	20.1597	6.24642	24.9344	6.24642	29.8518	6.24642	35.0786	6.24642	39.7845
		6.25666	-0.0673106	6.25666	4.73929	6.25666	9.46865	6.25666	14.7658	6.25666	19.8397	6.25666	24.3945	6.25666	29.5264	6.25666	34.0696	6.25666	39.2915	6.25666	43.3579	6.25666	48.8804	6.25666	52.8639	6.25666	57.9205	6.25666	62.4027	6.25666	67.3703	6.25666	72.0159	6.25666	76.8317	6.25666	81.6281			6.25666	20.162	6.25666	24.9156	6.25666	29.8767	6.25666	35.1031	6.25666	39.7652
		6.2669	-0.0831246	6.2669	4.72758	6.2669	9.46081	6.2669	14.7465	6.2669	19.8503	6.2669	24.4027	6.2669	29.5493	6.2669	34.0775	6.2669	39.297	6.2669	43.3619	6.2669	48.8593	6.2669	52.8338	6.2669	57.9377	6.2669	62.3936	6.2669	67.3699	6.2669	72.0345	6.2669	76.832	6.2669	81.6149			6.2669	20.1622	6.2669	24.8971	6.2669	29.906	6.2669	35.1292	6.2669	39.7518
		6.27714	-0.0981807	6.27714	4.71448	6.27714	9.45374	6.27714	14.7327	6.27714	19.8611	6.27714	24.4031	6.27714	29.5737	6.27714	34.0872	6.27714	39.3027	6.27714	43.366	6.27714	48.8364	6.27714	52.8076	6.27714	57.9652	6.27714	62.3872	6.27714	67.379	6.27714	72.0496	6.27714	76.8407	6.27714	81.6035			6.27714	20.1647	6.27714	24.8787	6.27714	29.9282	6.27714	35.152	6.27714	39.7409
		6.28738	-0.112006	6.28738	4.70167	6.28738	9.44825	6.28738	14.7185	6.28738	19.8678	6.28738	24.3993	6.28738	29.6008	6.28738	34.0991	6.28738	39.3048	6.28738	43.3756	6.28738	48.811	6.28738	52.7832	6.28738	57.9986	6.28738	62.3857	6.28738	67.3928	6.28738	72.0618	6.28738	76.8528	6.28738	81.5854			6.28738	20.1672	6.28738	24.8602	6.28738	29.9531	6.28738	35.1754	6.28738	39.7319
		6.29762	-0.123821	6.29762	4.68858	6.29762	9.44199	6.29762	14.7127	6.29762	19.8724	6.29762	24.3926	6.29762	29.6282	6.29762	34.1145	6.29762	39.3053	6.29762	43.3848	6.29762	48.7855	6.29762	52.7652	6.29762	58.043	6.29762	62.3938	6.29762	67.4146	6.29762	72.0737	6.29762	76.8747	6.29762	81.5716			6.29762	20.1716	6.29762	24.8402	6.29762	29.9699	6.29762	35.1939	6.29762	39.7205
		6.30786	-0.128321	6.30786	4.67657	6.30786	9.44084	6.30786	14.704	6.30786	19.876	6.30786	24.3857	6.30786	29.6587	6.30786	34.1325	6.30786	39.3042	6.30786	43.4007	6.30786	48.7665	6.30786	52.7555	6.30786	58.088	6.30786	62.4044	6.30786	67.4383	6.30786	72.0821	6.30786	76.8985	6.30786	81.5531			6.30786	20.1818	6.30786	24.8204	6.30786	29.9848	6.30786	35.2126	6.30786	39.7112
		6.3181	-0.130047	6.3181	4.66781	6.3181	9.43941	6.3181	14.7038	6.3181	19.8771	6.3181	24.3778	6.3181	29.6883	6.3181	34.1508	6.3181	39.2987	6.3181	43.4172	6.3181	48.7544	6.3181	52.7502	6.3181	58.138	6.3181	62.4256	6.3181	67.4657	6.3181	72.0882	6.3181	76.9252	6.3181	81.5348			6.3181	20.1956	6.3181	24.8022	6.3181	29.9942	6.3181	35.2251	6.3181	39.693
		6.32834	-0.123683	6.32834	4.66	6.32834	9.44363	6.32834	14.7028	6.32834	19.877	6.32834	24.3754	6.32834	29.7167	6.32834	34.1693	6.32834	39.2918	6.32834	43.4402	6.32834	48.7492	6.32834	52.755	6.32834	58.1837	6.32834	62.4522	6.32834	67.4925	6.32834	72.0973	6.32834	76.9563	6.32834	81.5166			6.32834	20.2178	6.32834	24.7869	6.32834	29.9986	6.32834	35.2415	6.32834	39.6728
		6.33858	-0.111642	6.33858	4.65584	6.33858	9.45227	6.33858	14.7056	6.33858	19.8789	6.33858	24.3745	6.33858	29.7421	6.33858	34.1871	6.33858	39.2807	6.33858	43.4653	6.33858	48.755	6.33858	52.768	6.33858	58.2314	6.33858	62.4871	6.33858	67.5186	6.33858	72.1081	6.33858	76.9859	6.33858	81.5024			6.33858	20.2426	6.33858	24.7709	6.33858	30.0005	6.33858	35.2535	6.33858	39.6423
		6.34882	-0.0953914	6.34882	4.65551	6.34882	9.46484	6.34882	14.7121	6.34882	19.8829	6.34882	24.3788	6.34882	29.7627	6.34882	34.2019	6.34882	39.2727	6.34882	43.4965	6.34882	48.7687	6.34882	52.7874	6.34882	58.2712	6.34882	62.5262	6.34882	67.5417	6.34882	72.1208	6.34882	77.0166	6.34882	81.4908			6.34882	20.275	6.34882	24.7646	6.34882	29.9988	6.34882	35.2676	6.34882	39.6097
		6.35906	-0.0744886	6.35906	4.65877	6.35906	9.48496	6.35906	14.7162	6.35906	19.8874	6.35906	24.3844	6.35906	29.7802	6.35906	34.2164	6.35906	39.2593	6.35906	43.5289	6.35906	48.7935	6.35906	52.8167	6.35906	58.3097	6.35906	62.5703	6.35906	67.5606	6.35906	72.1407	6.35906	77.048	6.35906	81.4881			6.35906	20.3088	6.35906	24.7565	6.35906	29.9959	6.35906	35.2849	6.35906	39.5681
		6.3693	-0.050041	6.3693	4.66618	6.3693	9.50815	6.3693	14.7243	6.3693	19.8989	6.3693	24.3949	6.3693	29.7928	6.3693	34.224	6.3693	39.254	6.3693	43.5671	6.3693	48.8222	6.3693	52.8527	6.3693	58.3453	6.3693	62.6148	6.3693	67.5789	6.3693	72.1652	6.3693	77.0806	6.3693	81.4923			6.3693	20.344	6.3693	24.7571	6.3693	29.9926	6.3693	35.3045	6.3693	39.5253
		6.37954	-0.0277232	6.37954	4.67793	6.37954	9.53708	6.37954	14.729	6.37954	19.911	6.37954	24.4042	6.37954	29.8009	6.37954	34.2348	6.37954	39.2492	6.37954	43.6045	6.37954	48.8596	6.37954	52.8936	6.37954	58.3803	6.37954	62.6617	6.37954	67.5933	6.37954	72.1931	6.37954	77.1147	6.37954	81.505			6.37954	20.3753	6.37954	24.7556	6.37954	29.9903	6.37954	35.3264	6.37954	39.4814
		6.38978	0.000343908	6.38978	4.6923	6.38978	9.56723	6.38978	14.7373	6.38978	19.9282	6.38978	24.4169	6.38978	29.8074	6.38978	34.24	6.38978	39.2563	6.38978	43.644	6.38978	48.8974	6.38978	52.9387	6.38978	58.4166	6.38978	62.7043	6.38978	67.6076	6.38978	72.2281	6.38978	77.1502	6.38978	81.5295			6.38978	20.406	6.38978	24.757	6.38978	29.9899	6.38978	35.3555	6.38978	39.4372
		6.40002	0.0247732	6.40002	4.70777	6.40002	9.60023	6.40002	14.7382	6.40002	19.946	6.40002	24.4283	6.40002	29.812	6.40002	34.2495	6.40002	39.2674	6.40002	43.682	6.40002	48.9411	6.40002	52.9895	6.40002	58.4563	6.40002	62.7497	6.40002	67.626	6.40002	72.2676	6.40002	77.1899	6.40002	81.5611			6.40002	20.4283	6.40002	24.7558	6.40002	29.9901	6.40002	35.3869	6.40002	39.3974
		6.41026	0.0486961	6.41026	4.72352	6.41026	9.63148	6.41026	14.7438	6.41026	19.9673	6.41026	24.4429	6.41026	29.8155	6.41026	34.2579	6.41026	39.292	6.41026	43.7178	6.41026	48.9799	6.41026	53.0381	6.41026	58.5003	6.41026	62.7894	6.41026	67.6492	6.41026	72.3091	6.41026	77.2296	6.41026	81.6026			6.41026	20.4479	6.41026	24.7516	6.41026	29.9949	6.41026	35.4219	6.41026	39.3608
		6.4205	0.0726221	6.4205	4.7355	6.4205	9.65985	6.4205	14.7474	6.4205	19.9855	6.4205	24.4574	6.4205	29.8201	6.4205	34.2714	6.4205	39.3213	6.4205	43.7508	6.4205	49.0232	6.4205	53.0874	6.4205	58.553	6.4205	62.8334	6.4205	67.6797	6.4205	72.3556	6.4205	77.2727	6.4205	81.6502			6.4205	20.4578	6.4205	24.7424	6.4205	30.0011	6.4205	35.4591	6.4205	39.3298
		6.43074	0.0928852	6.43074	4.74366	6.43074	9.68588	6.43074	14.7491	6.43074	20.0033	6.43074	24.4742	6.43074	29.8234	6.43074	34.2897	6.43074	39.3575	6.43074	43.7812	6.43074	49.0577	6.43074	53.1358	6.43074	58.6072	6.43074	62.874	6.43074	67.7214	6.43074	72.4044	6.43074	77.3178	6.43074	81.7046			6.43074	20.4619	6.43074	24.7295	6.43074	30.013	6.43074	35.4982	6.43074	39.3042
		6.44098	0.113163	6.44098	4.74669	6.44098	9.70888	6.44098	14.7533	6.44098	20.0152	6.44098	24.4937	6.44098	29.8295	6.44098	34.3134	6.44098	39.3978	6.44098	43.8115	6.44098	49.0969	6.44098	53.1776	6.44098	58.6683	6.44098	62.9217	6.44098	67.7729	6.44098	72.4566	6.44098	77.3623	6.44098	81.7626			6.44098	20.4594	6.44098	24.7149	6.44098	30.025	6.44098	35.5311	6.44098	39.2835
		6.45122	0.126602	6.45122	4.74383	6.45122	9.72857	6.45122	14.7569	6.45122	20.025	6.45122	24.5134	6.45122	29.8335	6.45122	34.3415	6.45122	39.4329	6.45122	43.8381	6.45122	49.1283	6.45122	53.217	6.45122	58.727	6.45122	62.9683	6.45122	67.8321	6.45122	72.5117	6.45122	77.4106	6.45122	81.8219			6.45122	20.4487	6.45122	24.6954	6.45122	30.0433	6.45122	35.5643	6.45122	39.2665
		6.46146	0.140295	6.46146	4.73611	6.46146	9.74587	6.46146	14.7624	6.46146	20.0237	6.46146	24.5342	6.46146	29.8403	6.46146	34.378	6.46146	39.4666	6.46146	43.8654	6.46146	49.1639	6.46146	53.2502	6.46146	58.7876	6.46146	63.0217	6.46146	67.9026	6.46146	72.5689	6.46146	77.4585	6.46146	81.8845			6.46146	20.4312	6.46146	24.6808	6.46146	30.0628	6.46146	35.5878	6.46146	39.2544
		6.4717	0.147246	6.4717	4.72411	6.4717	9.76137	6.4717	14.7672	6.4717	20.0183	6.4717	24.5561	6.4717	29.8438	6.4717	34.4163	6.4717	39.4902	6.4717	43.8949	6.4717	49.195	6.4717	53.2795	6.4717	58.8414	6.4717	63.0755	6.4717	67.9746	6.4717	72.6277	6.4717	77.5159	6.4717	81.9474			6.4717	20.4053	6.4717	24.6635	6.4717	30.0834	6.4717	35.6064	6.4717	39.2476
		6.48194	0.152925	6.48194	4.71048	6.48194	9.77872	6.48194	14.7735	6.48194	20.004	6.48194	24.5772	6.48194	29.8486	6.48194	34.4568	6.48194	39.5035	6.48194	43.9222	6.48194	49.229	6.48194	53.3032	6.48194	58.8895	6.48194	63.1351	6.48194	68.054	6.48194	72.6889	6.48194	77.5729	6.48194	82.0125			6.48194	20.3763	6.48194	24.6533	6.48194	30.1065	6.48194	35.6146	6.48194	39.2426
		6.49218	0.153112	6.49218	4.69439	6.49218	9.79323	6.49218	14.7806	6.49218	19.9837	6.49218	24.5966	6.49218	29.8512	6.49218	34.4992	6.49218	39.5097	6.49218	43.9552	6.49218	49.262	6.49218	53.3262	6.49218	58.9321	6.49218	63.1945	6.49218	68.1302	6.49218	72.7507	6.49218	77.646	6.49218	82.0797			6.49218	20.3378	6.49218	24.642	6.49218	30.1278	6.49218	35.6224	6.49218	39.2428
		6.50242	0.15231	6.50242	4.67899	6.50242	9.81156	6.50242	14.7895	6.50242	19.9588	6.50242	24.6186	6.50242	29.8504	6.50242	34.5392	6.50242	39.5037	6.50242	43.9857	6.50242	49.2974	6.50242	53.3443	6.50242	58.9678	6.50242	63.2572	6.50242	68.2111	6.50242	72.8141	6.50242	77.7232	6.50242	82.1522			6.50242	20.2993	6.50242	24.6371	6.50242	30.1478	6.50242	35.6204	6.50242	39.2473
		6.51266	0.146601	6.51266	4.66476	6.51266	9.82699	6.51266	14.7981	6.51266	19.9325	6.51266	24.6358	6.51266	29.8457	6.51266	34.574	6.51266	39.4957	6.51266	44.0221	6.51266	49.3327	6.51266	53.3654	6.51266	58.9999	6.51266	63.3195	6.51266	68.2883	6.51266	72.8798	6.51266	77.8176	6.51266	82.2298			6.51266	20.2559	6.51266	24.6313	6.51266	30.1643	6.51266	35.6231	6.51266	39.2561
		6.5229	0.140274	6.5229	4.65089	6.5229	9.84583	6.5229	14.8102	6.5229	19.9069	6.5229	24.6566	6.5229	29.8387	6.5229	34.608	6.5229	39.4828	6.5229	44.0572	6.5229	49.3684	6.5229	53.3875	6.5229	59.0317	6.5229	63.3832	6.5229	68.3673	6.5229	72.9475	6.5229	77.9194	6.5229	82.3159			6.5229	20.2146	6.5229	24.6292	6.5229	30.178	6.5229	35.6218	6.5229	39.2679
		6.53314	0.130879	6.53314	4.63923	6.53314	9.86064	6.53314	14.8218	6.53314	19.8829	6.53314	24.6739	6.53314	29.826	6.53314	34.6347	6.53314	39.4723	6.53314	44.0956	6.53314	49.4053	6.53314	53.4121	6.53314	59.0606	6.53314	63.4466	6.53314	68.4436	6.53314	73.0189	6.53314	78.0338	6.53314	82.4107			6.53314	20.1691	6.53314	24.6239	6.53314	30.1861	6.53314	35.6278	6.53314	39.2831
		6.54338	0.119154	6.54338	4.6283	6.54338	9.87686	6.54338	14.8374	6.54338	19.8679	6.54338	24.6899	6.54338	29.8082	6.54338	34.6621	6.54338	39.4652	6.54338	44.1334	6.54338	49.4432	6.54338	53.4414	6.54338	59.0962	6.54338	63.5088	6.54338	68.5217	6.54338	73.0962	6.54338	78.1541	6.54338	82.5147			6.54338	20.13	6.54338	24.6209	6.54338	30.1912	6.54338	35.6367	6.54338	39.2989
		6.55362	0.10535	6.55362	4.62085	6.55362	9.89243	6.55362	14.8502	6.55362	19.8574	6.55362	24.7036	6.55362	29.7892	6.55362	34.6855	6.55362	39.4649	6.55362	44.1718	6.55362	49.4804	6.55362	53.4771	6.55362	59.131	6.55362	63.5682	6.55362	68.5965	6.55362	73.1756	6.55362	78.2815	6.55362	82.6286			6.55362	20.0893	6.55362	24.6167	6.55362	30.1918	6.55362	35.6493	6.55362	39.3173
		6.56386	0.0899832	6.56386	4.61391	6.56386	9.90684	6.56386	14.8676	6.56386	19.8569	6.56386	24.7135	6.56386	29.7674	6.56386	34.7117	6.56386	39.4703	6.56386	44.2064	6.56386	49.5191	6.56386	53.5163	6.56386	59.1745	6.56386	63.6255	6.56386	68.6743	6.56386	73.2625	6.56386	78.4058	6.56386	82.7484			6.56386	20.0559	6.56386	24.612	6.56386	30.1896	6.56386	35.6652	6.56386	39.3328
		6.5741	0.0715124	6.5741	4.61079	6.5741	9.92259	6.5741	14.8834	6.5741	19.8611	6.5741	24.7186	6.5741	29.7472	6.5741	34.7388	6.5741	39.4818	6.5741	44.2374	6.5741	49.5556	6.5741	53.5606	6.5741	59.2145	6.5741	63.6791	6.5741	68.7481	6.5741	73.352	6.5741	78.5334	6.5741	82.8789			6.5741	20.0218	6.5741	24.6086	6.5741	30.1842	6.5741	35.6801	6.5741	39.3467
		6.58434	0.0509347	6.58434	4.61098	6.58434	9.93861	6.58434	14.9002	6.58434	19.8712	6.58434	24.7201	6.58434	29.7283	6.58434	34.7672	6.58434	39.4988	6.58434	44.2626	6.58434	49.5927	6.58434	53.6092	6.58434	59.2595	6.58434	63.7291	6.58434	68.8241	6.58434	73.4489	6.58434	78.6527	6.58434	83.0114			6.58434	19.9985	6.58434	24.6062	6.58434	30.1752	6.58434	35.6944	6.58434	39.358
		6.59458	0.0291789	6.59458	4.61971	6.59458	9.95628	6.59458	14.9181	6.59458	19.8838	6.59458	24.7154	6.59458	29.715	6.59458	34.799	6.59458	39.5173	6.59458	44.2808	6.59458	49.6263	6.59458	53.6606	6.59458	59.3015	6.59458	63.777	6.59458	68.8982	6.59458	73.545	6.59458	78.7687	6.59458	83.1556			6.59458	19.9813	6.59458	24.6052	6.59458	30.1611	6.59458	35.7045	6.59458	39.3669
		6.60482	0.00457381	6.60482	4.62911	6.60482	9.97494	6.60482	14.9365	6.60482	19.8969	6.60482	24.7084	6.60482	29.7086	6.60482	34.8305	6.60482	39.5369	6.60482	44.2927	6.60482	49.6587	6.60482	53.7108	6.60482	59.3382	6.60482	63.8201	6.60482	68.9741	6.60482	73.6479	6.60482	78.877	6.60482	83.2974			6.60482	19.9721	6.60482	24.6058	6.60482	30.1429	6.60482	35.709	6.60482	39.3686
		6.61506	-0.0204811	6.61506	4.6503	6.61506	9.99264	6.61506	14.9567	6.61506	19.9098	6.61506	24.6978	6.61506	29.7066	6.61506	34.861	6.61506	39.5541	6.61506	44.2983	6.61506	49.688	6.61506	53.7628	6.61506	59.3709	6.61506	63.8641	6.61506	69.0509	6.61506	73.7526	6.61506	78.983	6.61506	83.4513			6.61506	19.9737	6.61506	24.6118	6.61506	30.116	6.61506	35.7066	6.61506	39.368
		6.6253	-0.0490514	6.6253	4.67428	6.6253	10.0134	6.6253	14.9756	6.6253	19.9191	6.6253	24.6829	6.6253	29.7135	6.6253	34.893	6.6253	39.5686	6.6253	44.3001	6.6253	49.7164	6.6253	53.8103	6.6253	59.3954	6.6253	63.9065	6.6253	69.1282	6.6253	73.8633	6.6253	79.0825	6.6253	83.6021			6.6253	19.9834	6.6253	24.6142	6.6253	30.0853	6.6253	35.7013	6.6253	39.3611
		6.63554	-0.0753636	6.63554	4.70401	6.63554	10.0294	6.63554	14.9953	6.63554	19.9279	6.63554	24.6695	6.63554	29.7217	6.63554	34.9189	6.63554	39.5769	6.63554	44.2981	6.63554	49.7407	6.63554	53.8578	6.63554	59.4148	6.63554	63.9508	6.63554	69.2034	6.63554	73.9738	6.63554	79.182	6.63554	83.7642			6.63554	20.003	6.63554	24.6216	6.63554	30.0461	6.63554	35.6903	6.63554	39.3497
		6.64578	-0.107064	6.64578	4.73569	6.64578	10.0475	6.64578	15.0123	6.64578	19.9331	6.64578	24.652	6.64578	29.7351	6.64578	34.9469	6.64578	39.5828	6.64578	44.2969	6.64578	49.7683	6.64578	53.8995	6.64578	59.4266	6.64578	63.9951	6.64578	69.282	6.64578	74.0954	6.64578	79.2803	6.64578	83.9205			6.64578	20.0258	6.64578	24.6265	6.64578	30.006	6.64578	35.6753	6.64578	39.3333
		6.65602	-0.134377	6.65602	4.76727	6.65602	10.0632	6.65602	15.0284	6.65602	19.9381	6.65602	24.6355	6.65602	29.7498	6.65602	34.9672	6.65602	39.5843	6.65602	44.2966	6.65602	49.7917	6.65602	53.9376	6.65602	59.4373	6.65602	64.041	6.65602	69.354	6.65602	74.2146	6.65602	79.3811	6.65602	84.0842			6.65602	20.0541	6.65602	24.6318	6.65602	29.962	6.65602	35.6572	6.65602	39.3103
		6.66626	-0.165701	6.66626	4.79523	6.66626	10.0751	6.66626	15.0388	6.66626	19.9405	6.66626	24.6187	6.66626	29.7617	6.66626	34.9901	6.66626	39.5828	6.66626	44.2984	6.66626	49.8158	6.66626	53.973	6.66626	59.4472	6.66626	64.0888	6.66626	69.4245	6.66626	74.3396	6.66626	79.4845	6.66626	84.2411			6.66626	20.0826	6.66626	24.6348	6.66626	29.9213	6.66626	35.6382	6.66626	39.2854
		6.6765	-0.190675	6.6765	4.81977	6.6765	10.0883	6.6765	15.0492	6.6765	19.9413	6.6765	24.6023	6.6765	29.7736	6.6765	35.0069	6.6765	39.5814	6.6765	44.3054	6.6765	49.8383	6.6765	54.0023	6.6765	59.4588	6.6765	64.135	6.6765	69.4863	6.6765	74.465	6.6765	79.5921	6.6765	84.4008			6.6765	20.1103	6.6765	24.6353	6.6765	29.8837	6.6765	35.6136	6.6765	39.2531
		6.68674	-0.215589	6.68674	4.83508	6.68674	10.0969	6.68674	15.0518	6.68674	19.9383	6.68674	24.591	6.68674	29.7824	6.68674	35.0236	6.68674	39.5796	6.68674	44.3139	6.68674	49.8577	6.68674	54.028	6.68674	59.4756	6.68674	64.1834	6.68674	69.5422	6.68674	74.5877	6.68674	79.7023	6.68674	84.552			6.68674	20.1314	6.68674	24.6373	6.68674	29.8511	6.68674	35.5876	6.68674	39.2204
		6.69698	-0.232249	6.69698	4.84593	6.69698	10.1052	6.69698	15.0546	6.69698	19.9353	6.69698	24.5796	6.69698	29.7912	6.69698	35.0364	6.69698	39.5808	6.69698	44.3286	6.69698	49.8723	6.69698	54.0493	6.69698	59.4977	6.69698	64.2315	6.69698	69.5893	6.69698	74.7033	6.69698	79.8179	6.69698	84.7016			6.69698	20.1535	6.69698	24.6328	6.69698	29.8237	6.69698	35.5567	6.69698	39.1836
		6.70722	-0.24467	6.70722	4.84971	6.70722	10.1078	6.70722	15.0524	6.70722	19.9259	6.70722	24.5745	6.70722	29.7988	6.70722	35.0501	6.70722	39.5824	6.70722	44.3447	6.70722	49.8793	6.70722	54.0666	6.70722	59.5254	6.70722	64.2803	6.70722	69.6244	6.70722	74.8126	6.70722	79.9325	6.70722	84.8425			6.70722	20.1684	6.70722	24.6318	6.70722	29.8016	6.70722	35.5236	6.70722	39.1472
		6.71746	-0.245604	6.71746	4.84706	6.71746	10.1098	6.71746	15.0469	6.71746	19.9151	6.71746	24.5752	6.71746	29.8111	6.71746	35.0631	6.71746	39.5907	6.71746	44.3662	6.71746	49.8797	6.71746	54.0791	6.71746	59.5565	6.71746	64.3283	6.71746	69.6535	6.71746	74.9091	6.71746	80.0502	6.71746	84.9788			6.71746	20.1804	6.71746	24.6292	6.71746	29.7845	6.71746	35.488	6.71746	39.1095
		6.7277	-0.243799	6.7277	4.84315	6.7277	10.1052	6.7277	15.043	6.7277	19.8999	6.7277	24.5808	6.7277	29.8256	6.7277	35.0756	6.7277	39.5971	6.7277	44.3844	6.7277	49.872	6.7277	54.0896	6.7277	59.5917	6.7277	64.3803	6.7277	69.6708	6.7277	74.9943	6.7277	80.1641	6.7277	85.1065			6.7277	20.1906	6.7277	24.6252	6.7277	29.7698	6.7277	35.4503	6.7277	39.0727
		6.73794	-0.230896	6.73794	4.8365	6.73794	10.0978	6.73794	15.0343	6.73794	19.884	6.73794	24.5953	6.73794	29.847	6.73794	35.092	6.73794	39.6081	6.73794	44.4079	6.73794	49.8565	6.73794	54.0962	6.73794	59.6219	6.73794	64.4298	6.73794	69.683	6.73794	75.0657	6.73794	80.2769	6.73794	85.2248			6.73794	20.1992	6.73794	24.6214	6.73794	29.761	6.73794	35.4154	6.73794	39.0403
		6.74818	-0.214041	6.74818	4.83146	6.74818	10.0835	6.74818	15.03	6.74818	19.8638	6.74818	24.6171	6.74818	29.8745	6.74818	35.1086	6.74818	39.6187	6.74818	44.4267	6.74818	49.8362	6.74818	54.1043	6.74818	59.6538	6.74818	64.483	6.74818	69.692	6.74818	75.1228	6.74818	80.3805	6.74818	85.3361			6.74818	20.2042	6.74818	24.6175	6.74818	29.7519	6.74818	35.3801	6.74818	39.0075
		6.75842	-0.19325	6.75842	4.82517	6.75842	10.0679	6.75842	15.0256	6.75842	19.8422	6.75842	24.6439	6.75842	29.9088	6.75842	35.1262	6.75842	39.6304	6.75842	44.449	6.75842	49.8149	6.75842	54.1099	6.75842	59.677	6.75842	64.5331	6.75842	69.6979	6.75842	75.1692	6.75842	80.4784	6.75842	85.4332			6.75842	20.2082	6.75842	24.6125	6.75842	29.7514	6.75842	35.3509	6.75842	38.9845
		6.76866	-0.170518	6.76866	4.82448	6.76866	10.0442	6.76866	15.0248	6.76866	19.8186	6.76866	24.68	6.76866	29.9456	6.76866	35.1438	6.76866	39.6419	6.76866	44.4635	6.76866	49.7918	6.76866	54.119	6.76866	59.6969	6.76866	64.5839	6.76866	69.7064	6.76866	75.202	6.76866	80.5651	6.76866	85.5245			6.76866	20.21	6.76866	24.6055	6.76866	29.7525	6.76866	35.3223	6.76866	38.9607
		6.7789	-0.148563	6.7789	4.82725	6.7789	10.0192	6.7789	15.03	6.7789	19.7927	6.7789	24.7198	6.7789	29.989	6.7789	35.1594	6.7789	39.6524	6.7789	44.4841	6.7789	49.7727	6.7789	54.1294	6.7789	59.7092	6.7789	64.6305	6.7789	69.7168	6.7789	75.2285	6.7789	80.6401	6.7789	85.6012			6.7789	20.2062	6.7789	24.6001	6.7789	29.7621	6.7789	35.2993	6.7789	38.9501
		6.78914	-0.125735	6.78914	4.83148	6.78914	9.9899	6.78914	15.0383	6.78914	19.7633	6.78914	24.761	6.78914	30.0313	6.78914	35.1687	6.78914	39.6612	6.78914	44.4985	6.78914	49.7562	6.78914	54.1419	6.78914	59.7192	6.78914	64.672	6.78914	69.7308	6.78914	75.2447	6.78914	80.702	6.78914	85.671			6.78914	20.2026	6.78914	24.591	6.78914	29.7732	6.78914	35.2779	6.78914	38.941
		6.79938	-0.10565	6.79938	4.84154	6.79938	9.95851	6.79938	15.0524	6.79938	19.7353	6.79938	24.8047	6.79938	30.0745	6.79938	35.1738	6.79938	39.6715	6.79938	44.5148	6.79938	49.7457	6.79938	54.1589	6.79938	59.7214	6.79938	64.7094	6.79938	69.7499	6.79938	75.2559	6.79938	80.751	6.79938	85.729			6.79938	20.1928	6.79938	24.5841	6.79938	29.7943	6.79938	35.2598	6.79938	38.9412
		6.80962	-0.0871916	6.80962	4.8561	6.80962	9.92412	6.80962	15.0706	6.80962	19.7044	6.80962	24.8446	6.80962	30.114	6.80962	35.1725	6.80962	39.6799	6.80962	44.5304	6.80962	49.7351	6.80962	54.1762	6.80962	59.7243	6.80962	64.7371	6.80962	69.7671	6.80962	75.2634	6.80962	80.7836	6.80962	85.7806			6.80962	20.1805	6.80962	24.5754	6.80962	29.8178	6.80962	35.2424	6.80962	38.9481
		6.81986	-0.0696839	6.81986	4.87452	6.81986	9.89094	6.81986	15.0913	6.81986	19.6784	6.81986	24.8795	6.81986	30.1538	6.81986	35.1635	6.81986	39.6886	6.81986	44.545	6.81986	49.7288	6.81986	54.1967	6.81986	59.7204	6.81986	64.7583	6.81986	69.7878	6.81986	75.2654	6.81986	80.8014	6.81986	85.8244			6.81986	20.1674	6.81986	24.5715	6.81986	29.8474	6.81986	35.2269	6.81986	38.9597
		6.8301	-0.0543569	6.8301	4.89387	6.8301	9.85798	6.8301	15.1157	6.8301	19.6553	6.8301	24.9059	6.8301	30.1852	6.8301	35.1521	6.8301	39.6961	6.8301	44.5587	6.8301	49.7204	6.8301	54.2154	6.8301	59.7179	6.8301	64.7706	6.8301	69.8012	6.8301	75.2663	6.8301	80.8042	6.8301	85.8623			6.8301	20.1514	6.8301	24.5681	6.8301	29.8818	6.8301	35.2147	6.8301	38.9756
		6.84034	-0.0415359	6.84034	4.91809	6.84034	9.82548	6.84034	15.1394	6.84034	19.6399	6.84034	24.9259	6.84034	30.2175	6.84034	35.1355	6.84034	39.7048	6.84034	44.5729	6.84034	49.7102	6.84034	54.2352	6.84034	59.7081	6.84034	64.7772	6.84034	69.8125	6.84034	75.2646	6.84034	80.7909	6.84034	85.894			6.84034	20.1347	6.84034	24.5714	6.84034	29.9163	6.84034	35.2001	6.84034	38.9956
		6.85058	-0.0291839	6.85058	4.94221	6.85058	9.79585	6.85058	15.1643	6.85058	19.6318	6.85058	24.9359	6.85058	30.241	6.85058	35.1201	6.85058	39.7111	6.85058	44.5829	6.85058	49.6976	6.85058	54.253	6.85058	59.6957	6.85058	64.7751	6.85058	69.815	6.85058	75.2585	6.85058	80.7663	6.85058	85.9238			6.85058	20.1164	6.85058	24.5786	6.85058	29.9564	6.85058	35.1893	6.85058	39.0166
		6.86082	-0.0203133	6.86082	4.96573	6.86082	9.77037	6.86082	15.1871	6.86082	19.6327	6.86082	24.9398	6.86082	30.2612	6.86082	35.1023	6.86082	39.7182	6.86082	44.5936	6.86082	49.678	6.86082	54.2676	6.86082	59.6789	6.86082	64.7684	6.86082	69.811	6.86082	75.2546	6.86082	80.7249	6.86082	85.943			6.86082	20.0999	6.86082	24.5938	6.86082	29.9952	6.86082	35.1792	6.86082	39.039
		6.87106	-0.0133788	6.87106	4.9869	6.87106	9.75023	6.87106	15.2111	6.87106	19.6412	6.87106	24.9383	6.87106	30.2777	6.87106	35.0848	6.87106	39.7217	6.87106	44.6029	6.87106	49.6563	6.87106	54.2798	6.87106	59.6565	6.87106	64.7608	6.87106	69.8002	6.87106	75.2473	6.87106	80.6761	6.87106	85.9611			6.87106	20.08	6.87106	24.6114	6.87106	30.0331	6.87106	35.1684	6.87106	39.0616
		6.8813	-0.00853706	6.8813	5.00605	6.8813	9.73262	6.8813	15.2324	6.8813	19.6562	6.8813	24.934	6.8813	30.2885	6.8813	35.0666	6.8813	39.7252	6.8813	44.6093	6.8813	49.6279	6.8813	54.2906	6.8813	59.6296	6.8813	64.7495	6.8813	69.7829	6.8813	75.24	6.8813	80.6159	6.8813	85.9707			6.8813	20.0617	6.8813	24.6352	6.8813	30.0658	6.8813	35.1565	6.8813	39.0824
		6.89154	-0.00723762	6.89154	5.02314	6.89154	9.72214	6.89154	15.2506	6.89154	19.6772	6.89154	24.93	6.89154	30.2936	6.89154	35.0501	6.89154	39.727	6.89154	44.6163	6.89154	49.598	6.89154	54.2963	6.89154	59.5992	6.89154	64.7411	6.89154	69.7608	6.89154	75.2339	6.89154	80.551	6.89154	85.9738			6.89154	20.0444	6.89154	24.6586	6.89154	30.0975	6.89154	35.1438	6.89154	39.1049
		6.90178	-0.00742926	6.90178	5.03655	6.90178	9.7156	6.90178	15.267	6.90178	19.7006	6.90178	24.9298	6.90178	30.2942	6.90178	35.0307	6.90178	39.7266	6.90178	44.6203	6.90178	49.5648	6.90178	54.3045	6.90178	59.5673	6.90178	64.731	6.90178	69.735	6.90178	75.2286	6.90178	80.4797	6.90178	85.969			6.90178	20.0293	6.90178	24.6833	6.90178	30.1217	6.90178	35.1318	6.90178	39.124
		6.91202	-0.0113303	6.91202	5.04799	6.91202	9.71488	6.91202	15.2787	6.91202	19.727	6.91202	24.9301	6.91202	30.2914	6.91202	35.0143	6.91202	39.7271	6.91202	44.6268	6.91202	49.5339	6.91202	54.3075	6.91202	59.5358	6.91202	64.724	6.91202	69.7082	6.91202	75.2247	6.91202	80.4082	6.91202	85.9586			6.91202	20.0181	6.91202	24.7026	6.91202	30.1413	6.91202	35.1158	6.91202	39.1438
		6.92226	-0.0136103	6.92226	5.0571	6.92226	9.71551	6.92226	15.2848	6.92226	19.7534	6.92226	24.9372	6.92226	30.2829	6.92226	34.9982	6.92226	39.7264	6.92226	44.6307	6.92226	49.5038	6.92226	54.3173	6.92226	59.5072	6.92226	64.7182	6.92226	69.6771	6.92226	75.22	6.92226	80.334	6.92226	85.941			6.92226	20.0113	6.92226	24.7174	6.92226	30.1568	6.92226	35.1012	6.92226	39.1625
		6.9325	-0.0198447	6.9325	5.06578	6.9325	9.72352	6.9325	15.2861	6.9325	19.7793	6.9325	24.9459	6.9325	30.2744	6.9325	34.9874	6.9325	39.7269	6.9325	44.6364	6.9325	49.4796	6.9325	54.3244	6.9325	59.4827	6.9325	64.7137	6.9325	69.6473	6.9325	75.2151	6.9325	80.2618	6.9325	85.9176			6.9325	20.0076	6.9325	24.7246	6.9325	30.1667	6.9325	35.0884	6.9325	39.1795
		6.94274	-0.0250818	6.94274	5.06945	6.94274	9.72928	6.94274	15.2821	6.94274	19.8061	6.94274	24.9547	6.94274	30.2637	6.94274	34.9811	6.94274	39.7285	6.94274	44.6421	6.94274	49.4634	6.94274	54.3397	6.94274	59.4646	6.94274	64.7103	6.94274	69.6192	6.94274	75.2067	6.94274	80.1875	6.94274	85.8909			6.94274	20.0125	6.94274	24.7253	6.94274	30.1769	6.94274	35.0782	6.94274	39.1974
		6.95298	-0.0307198	6.95298	5.07378	6.95298	9.73849	6.95298	15.2697	6.95298	19.8315	6.95298	24.9656	6.95298	30.254	6.95298	34.9826	6.95298	39.7318	6.95298	44.6512	6.95298	49.4537	6.95298	54.3552	6.95298	59.4548	6.95298	64.7086	6.95298	69.5902	6.95298	75.1955	6.95298	80.118	6.95298	85.8577			6.95298	20.0166	6.95298	24.7186	6.95298	30.1788	6.95298	35.0704	6.95298	39.2173
		6.96322	-0.0365983	6.96322	5.07164	6.96322	9.74737	6.96322	15.2564	6.96322	19.858	6.96322	24.9719	6.96322	30.248	6.96322	34.9931	6.96322	39.7356	6.96322	44.6582	6.96322	49.4539	6.96322	54.3785	6.96322	59.4509	6.96322	64.7077	6.96322	69.5646	6.96322	75.1779	6.96322	80.0488	6.96322	85.8227			6.96322	20.0266	6.96322	24.7082	6.96322	30.186	6.96322	35.0698	6.96322	39.2347
		6.97346	-0.0420882	6.97346	5.0675	6.97346	9.75574	6.97346	15.2346	6.97346	19.8859	6.97346	24.9754	6.97346	30.2427	6.97346	35.0075	6.97346	39.7388	6.97346	44.6693	6.97346	49.4622	6.97346	54.4056	6.97346	59.4567	6.97346	64.7072	6.97346	69.5426	6.97346	75.1537	6.97346	79.9826	6.97346	85.7852			6.97346	20.0364	6.97346	24.694	6.97346	30.1848	6.97346	35.0724	6.97346	39.2576
		6.9837	-0.0486303	6.9837	5.05808	6.9837	9.76261	6.9837	15.2122	6.9837	19.9128	6.9837	24.9725	6.9837	30.2444	6.9837	35.0308	6.9837	39.7425	6.9837	44.6793	6.9837	49.4775	6.9837	54.4375	6.9837	59.4681	6.9837	64.7092	6.9837	69.525	6.9837	75.1259	6.9837	79.9249	6.9837	85.7456			6.9837	20.045	6.9837	24.6786	6.9837	30.1853	6.9837	35.0802	6.9837	39.2788
		6.99394	-0.0552387	6.99394	5.04497	6.99394	9.77185	6.99394	15.1883	6.99394	19.9434	6.99394	24.9676	6.99394	30.2484	6.99394	35.0542	6.99394	39.7435	6.99394	44.6901	6.99394	49.4995	6.99394	54.4722	6.99394	59.4871	6.99394	64.7086	6.99394	69.5103	6.99394	75.0941	6.99394	79.869	6.99394	85.7038			6.99394	20.0539	6.99394	24.6667	6.99394	30.1801	6.99394	35.088	6.99394	39.3024
		7.00418	-0.0627189	7.00418	5.03116	7.00418	9.77751	7.00418	15.1622	7.00418	19.9719	7.00418	24.9556	7.00418	30.2551	7.00418	35.0784	7.00418	39.7405	7.00418	44.697	7.00418	49.5227	7.00418	54.511	7.00418	59.5095	7.00418	64.7094	7.00418	69.4996	7.00418	75.0594	7.00418	79.8257	7.00418	85.6621			7.00418	20.0567	7.00418	24.6555	7.00418	30.1735	7.00418	35.0998	7.00418	39.3256
		7.01442	-0.06982	7.01442	5.01508	7.01442	9.78705	7.01442	15.1355	7.01442	20.0004	7.01442	24.9437	7.01442	30.2652	7.01442	35.0985	7.01442	39.7354	7.01442	44.7031	7.01442	49.5505	7.01442	54.5485	7.01442	59.5356	7.01442	64.7081	7.01442	69.4928	7.01442	75.0273	7.01442	79.7878	7.01442	85.6221			7.01442	20.0593	7.01442	24.6495	7.01442	30.1633	7.01442	35.1087	7.01442	39.3471
		7.02466	-0.0776573	7.02466	4.99882	7.02466	9.79621	7.02466	15.1105	7.02466	20.0254	7.02466	24.9279	7.02466	30.2757	7.02466	35.1133	7.02466	39.7246	7.02466	44.7041	7.02466	49.5769	7.02466	54.5863	7.02466	59.5615	7.02466	64.7048	7.02466	69.4864	7.02466	74.9962	7.02466	79.7629	7.02466	85.5841			7.02466	20.0523	7.02466	24.6478	7.02466	30.1494	7.02466	35.1151	7.02466	39.3689
		7.0349	-0.0854574	7.0349	4.98519	7.0349	9.80859	7.0349	15.0847	7.0349	20.0486	7.0349	24.9137	7.0349	30.287	7.0349	35.1214	7.0349	39.7115	7.0349	44.7021	7.0349	49.6031	7.0349	54.6217	7.0349	59.586	7.0349	64.6977	7.0349	69.4805	7.0349	74.9705	7.0349	79.7446	7.0349	85.5507			7.0349	20.0434	7.0349	24.6497	7.0349	30.1339	7.0349	35.1192	7.0349	39.386
		7.04514	-0.092215	7.04514	4.97098	7.04514	9.82241	7.04514	15.0582	7.04514	20.0648	7.04514	24.9006	7.04514	30.295	7.04514	35.122	7.04514	39.695	7.04514	44.6962	7.04514	49.6259	7.04514	54.656	7.04514	59.605	7.04514	64.6893	7.04514	69.4752	7.04514	74.9486	7.04514	79.736	7.04514	85.5212			7.04514	20.0266	7.04514	24.6531	7.04514	30.1157	7.04514	35.1177	7.04514	39.4019
		7.05538	-0.0989781	7.05538	4.95832	7.05538	9.83768	7.05538	15.0316	7.05538	20.0768	7.05538	24.8897	7.05538	30.3051	7.05538	35.1163	7.05538	39.6749	7.05538	44.6861	7.05538	49.6491	7.05538	54.6857	7.05538	59.6189	7.05538	64.6776	7.05538	69.4663	7.05538	74.9301	7.05538	79.7299	7.05538	85.4998			7.05538	20.0039	7.05538	24.6586	7.05538	30.0954	7.05538	35.1143	7.05538	39.4149
		7.06562	-0.103257	7.06562	4.94383	7.06562	9.85386	7.06562	15.0041	7.06562	20.0845	7.06562	24.8805	7.06562	30.3111	7.06562	35.1065	7.06562	39.6543	7.06562	44.6748	7.06562	49.6678	7.06562	54.7129	7.06562	59.6248	7.06562	64.6662	7.06562	69.4563	7.06562	74.9176	7.06562	79.7301	7.06562	85.4828			7.06562	19.9767	7.06562	24.6651	7.06562	30.0752	7.06562	35.1071	7.06562	39.4252
		7.07586	-0.106718	7.07586	4.92937	7.07586	9.87052	7.07586	14.9765	7.07586	20.0866	7.07586	24.8781	7.07586	30.3154	7.07586	35.0936	7.07586	39.6305	7.07586	44.6606	7.07586	49.6871	7.07586	54.7374	7.07586	59.6215	7.07586	64.6539	7.07586	69.4445	7.07586	74.9041	7.07586	79.7291	7.07586	85.4724			7.07586	19.9474	7.07586	24.6688	7.07586	30.0516	7.07586	35.0996	7.07586	39.4317
		7.0861	-0.108298	7.0861	4.91276	7.0861	9.88458	7.0861	14.9495	7.0861	20.0858	7.0861	24.8736	7.0861	30.3192	7.0861	35.08	7.0861	39.6067	7.0861	44.647	7.0861	49.7016	7.0861	54.76	7.0861	59.6141	7.0861	64.641	7.0861	69.4321	7.0861	74.8914	7.0861	79.7276	7.0861	85.4657			7.0861	19.9171	7.0861	24.6732	7.0861	30.03	7.0861	35.0906	7.0861	39.4381
		7.09634	-0.105126	7.09634	4.89426	7.09634	9.89574	7.09634	14.9233	7.09634	20.0814	7.09634	24.8782	7.09634	30.3203	7.09634	35.0667	7.09634	39.5804	7.09634	44.633	7.09634	49.7168	7.09634	54.7779	7.09634	59.5966	7.09634	64.6302	7.09634	69.4176	7.09634	74.8777	7.09634	79.7239	7.09634	85.4644			7.09634	19.8887	7.09634	24.6768	7.09634	30.0052	7.09634	35.0813	7.09634	39.4416
		7.10658	-0.10358	7.10658	4.87698	7.10658	9.90417	7.10658	14.901	7.10658	20.0742	7.10658	24.8812	7.10658	30.317	7.10658	35.0555	7.10658	39.5496	7.10658	44.6186	7.10658	49.7268	7.10658	54.7944	7.10658	59.5781	7.10658	64.6185	7.10658	69.4051	7.10658	74.8616	7.10658	79.7194	7.10658	85.4646			7.10658	19.8668	7.10658	24.679	7.10658	29.9808	7.10658	35.0761	7.10658	39.4418
		7.11682	-0.0943963	7.11682	4.85825	7.11682	9.9064	7.11682	14.8838	7.11682	20.0653	7.11682	24.8926	7.11682	30.3123	7.11682	35.0478	7.11682	39.5197	7.11682	44.6053	7.11682	49.7354	7.11682	54.8085	7.11682	59.5546	7.11682	64.6066	7.11682	69.3942	7.11682	74.8426	7.11682	79.7116	7.11682	85.4665			7.11682	19.8501	7.11682	24.6801	7.11682	29.9551	7.11682	35.0718	7.11682	39.4435
		7.12706	-0.0846896	7.12706	4.84306	7.12706	9.90782	7.12706	14.868	7.12706	20.0543	7.12706	24.9051	7.12706	30.3053	7.12706	35.0409	7.12706	39.4866	7.12706	44.593	7.12706	49.7383	7.12706	54.8192	7.12706	59.5323	7.12706	64.5971	7.12706	69.3843	7.12706	74.8227	7.12706	79.7061	7.12706	85.4712			7.12706	19.8444	7.12706	24.6845	7.12706	29.931	7.12706	35.0706	7.12706	39.4398
		7.1373	-0.0730792	7.1373	4.83018	7.1373	9.90246	7.1373	14.861	7.1373	20.0408	7.1373	24.9207	7.1373	30.2928	7.1373	35.0392	7.1373	39.4516	7.1373	44.5792	7.1373	49.7376	7.1373	54.831	7.1373	59.5074	7.1373	64.5847	7.1373	69.3785	7.1373	74.7997	7.1373	79.701	7.1373	85.4729			7.1373	19.8426	7.1373	24.6872	7.1373	29.9062	7.1373	35.072	7.1373	39.4363
		7.14754	-0.0540758	7.14754	4.82159	7.14754	9.89813	7.14754	14.8568	7.14754	20.0314	7.14754	24.9439	7.14754	30.2783	7.14754	35.0394	7.14754	39.419	7.14754	44.5684	7.14754	49.7332	7.14754	54.8383	7.14754	59.4848	7.14754	64.5754	7.14754	69.3748	7.14754	74.7796	7.14754	79.6978	7.14754	85.4801			7.14754	19.8518	7.14754	24.6907	7.14754	29.8868	7.14754	35.0772	7.14754	39.4308
		7.15778	-0.0386432	7.15778	4.81674	7.15778	9.89045	7.15778	14.8539	7.15778	20.0184	7.15778	24.9659	7.15778	30.2636	7.15778	35.0449	7.15778	39.3891	7.15778	44.5544	7.15778	49.7235	7.15778	54.8509	7.15778	59.4643	7.15778	64.5639	7.15778	69.3731	7.15778	74.7608	7.15778	79.6967	7.15778	85.4795			7.15778	19.8627	7.15778	24.6945	7.15778	29.8706	7.15778	35.0822	7.15778	39.4239
		7.16802	-0.0165364	7.16802	4.81534	7.16802	9.88413	7.16802	14.8552	7.16802	20.0118	7.16802	24.9925	7.16802	30.2468	7.16802	35.0505	7.16802	39.3636	7.16802	44.5416	7.16802	49.7144	7.16802	54.8609	7.16802	59.445	7.16802	64.5549	7.16802	69.3737	7.16802	74.7455	7.16802	79.6985	7.16802	85.4841			7.16802	19.8781	7.16802	24.6975	7.16802	29.8609	7.16802	35.0885	7.16802	39.4151
		7.17826	0.00332662	7.17826	4.8179	7.17826	9.8778	7.17826	14.8564	7.17826	20.009	7.17826	25.0202	7.17826	30.2294	7.17826	35.061	7.17826	39.3478	7.17826	44.5247	7.17826	49.7019	7.17826	54.8755	7.17826	59.4273	7.17826	64.5485	7.17826	69.3768	7.17826	74.7358	7.17826	79.6994	7.17826	85.4817			7.17826	19.8951	7.17826	24.6979	7.17826	29.8577	7.17826	35.0916	7.17826	39.4057
		7.1885	0.0272007	7.1885	4.82146	7.1885	9.87187	7.1885	14.8587	7.1885	20.0078	7.1885	25.0471	7.1885	30.2138	7.1885	35.071	7.1885	39.3385	7.1885	44.5103	7.1885	49.6898	7.1885	54.8899	7.1885	59.4156	7.1885	64.5411	7.1885	69.3814	7.1885	74.7304	7.1885	79.7008	7.1885	85.4825			7.1885	19.9119	7.1885	24.6963	7.1885	29.8622	7.1885	35.0932	7.1885	39.395
		7.19874	0.0486269	7.19874	4.82669	7.19874	9.86585	7.19874	14.8625	7.19874	20.0146	7.19874	25.074	7.19874	30.1985	7.19874	35.0821	7.19874	39.3398	7.19874	44.4879	7.19874	49.6788	7.19874	54.9083	7.19874	59.4033	7.19874	64.5374	7.19874	69.3893	7.19874	74.7329	7.19874	79.6976	7.19874	85.4754			7.19874	19.9257	7.19874	24.6913	7.19874	29.8731	7.19874	35.0884	7.19874	39.3844
		7.20898	0.0740133	7.20898	4.83378	7.20898	9.85891	7.20898	14.8658	7.20898	20.0236	7.20898	25.0997	7.20898	30.1864	7.20898	35.0903	7.20898	39.3482	7.20898	44.4659	7.20898	49.6704	7.20898	54.9235	7.20898	59.3964	7.20898	64.5343	7.20898	69.3989	7.20898	74.737	7.20898	79.6955	7.20898	85.4706			7.20898	19.9405	7.20898	24.6817	7.20898	29.8916	7.20898	35.0817	7.20898	39.3756
		7.21922	0.0949941	7.21922	4.83912	7.21922	9.84984	7.21922	14.8738	7.21922	20.0335	7.21922	25.1263	7.21922	30.1745	7.21922	35.0987	7.21922	39.3628	7.21922	44.4387	7.21922	49.6604	7.21922	54.942	7.21922	59.3934	7.21922	64.5345	7.21922	69.4144	7.21922	74.7484	7.21922	79.6864	7.21922	85.4603			7.21922	19.9503	7.21922	24.6692	7.21922	29.9116	7.21922	35.0709	7.21922	39.3661
		7.22946	0.119333	7.22946	4.84689	7.22946	9.83553	7.22946	14.8835	7.22946	20.046	7.22946	25.1528	7.22946	30.1652	7.22946	35.1043	7.22946	39.3809	7.22946	44.4121	7.22946	49.6522	7.22946	54.9559	7.22946	59.3927	7.22946	64.534	7.22946	69.4285	7.22946	74.7569	7.22946	79.6788	7.22946	85.4505			7.22946	19.9602	7.22946	24.6523	7.22946	29.9386	7.22946	35.06	7.22946	39.3603
		7.2397	0.141073	7.2397	4.85174	7.2397	9.82062	7.2397	14.8957	7.2397	20.0581	7.2397	25.1825	7.2397	30.1552	7.2397	35.1071	7.2397	39.3992	7.2397	44.3807	7.2397	49.6421	7.2397	54.9683	7.2397	59.3941	7.2397	64.5369	7.2397	69.4493	7.2397	74.77	7.2397	79.6673	7.2397	85.4401			7.2397	19.9646	7.2397	24.6343	7.2397	29.964	7.2397	35.0489	7.2397	39.3555
		7.24994	0.164488	7.24994	4.86114	7.24994	9.79656	7.24994	14.9127	7.24994	20.0691	7.24994	25.2133	7.24994	30.147	7.24994	35.1114	7.24994	39.4161	7.24994	44.3552	7.24994	49.6314	7.24994	54.9775	7.24994	59.399	7.24994	64.54	7.24994	69.4697	7.24994	74.7796	7.24994	79.6582	7.24994	85.4309			7.24994	19.9684	7.24994	24.6139	7.24994	29.9941	7.24994	35.0434	7.24994	39.3586
		7.26018	0.184555	7.26018	4.86959	7.26018	9.77468	7.26018	14.9314	7.26018	20.08	7.26018	25.2492	7.26018	30.1363	7.26018	35.1124	7.26018	39.4274	7.26018	44.3298	7.26018	49.6153	7.26018	54.9842	7.26018	59.4068	7.26018	64.5451	7.26018	69.4907	7.26018	74.7892	7.26018	79.6499	7.26018	85.4205			7.26018	19.97	7.26018	24.5937	7.26018	30.0208	7.26018	35.0413	7.26018	39.3614
		7.27042	0.204683	7.27042	4.8813	7.27042	9.74716	7.27042	14.951	7.27042	20.0897	7.27042	25.2858	7.27042	30.1264	7.27042	35.1163	7.27042	39.4381	7.27042	44.3124	7.27042	49.5963	7.27042	54.9836	7.27042	59.416	7.27042	64.5498	7.27042	69.5141	7.27042	74.7948	7.27042	79.6442	7.27042	85.4131			7.27042	19.9683	7.27042	24.5761	7.27042	30.0491	7.27042	35.0458	7.27042	39.3722
		7.28066	0.221518	7.28066	4.89529	7.28066	9.72055	7.28066	14.971	7.28066	20.1015	7.28066	25.3238	7.28066	30.1128	7.28066	35.1196	7.28066	39.4412	7.28066	44.2987	7.28066	49.5706	7.28066	54.9818	7.28066	59.4289	7.28066	64.5569	7.28066	69.5355	7.28066	74.7994	7.28066	79.6437	7.28066	85.4049			7.28066	19.9687	7.28066	24.5562	7.28066	30.0745	7.28066	35.0543	7.28066	39.3845
		7.2909	0.240558	7.2909	4.91297	7.2909	9.69563	7.2909	14.987	7.2909	20.1108	7.2909	25.3604	7.2909	30.1014	7.2909	35.1242	7.2909	39.4493	7.2909	44.2935	7.2909	49.5398	7.2909	54.9703	7.2909	59.4448	7.2909	64.5625	7.2909	69.5563	7.2909	74.8009	7.2909	79.644	7.2909	85.3978			7.2909	19.9682	7.2909	24.5426	7.2909	30.1007	7.2909	35.0678	7.2909	39.4067
		7.30114	0.252786	7.30114	4.93101	7.30114	9.66991	7.30114	14.9992	7.30114	20.1204	7.30114	25.3932	7.30114	30.086	7.30114	35.1301	7.30114	39.4529	7.30114	44.2942	7.30114	49.5035	7.30114	54.9563	7.30114	59.4651	7.30114	64.5682	7.30114	69.5777	7.30114	74.8015	7.30114	79.6464	7.30114	85.3904			7.30114	19.972	7.30114	24.5287	7.30114	30.1185	7.30114	35.0812	7.30114	39.4264
		7.31138	0.266579	7.31138	4.95148	7.31138	9.64962	7.31138	15.006	7.31138	20.1271	7.31138	25.4215	7.31138	30.0726	7.31138	35.1341	7.31138	39.4639	7.31138	44.2978	7.31138	49.463	7.31138	54.9314	7.31138	59.4877	7.31138	64.5741	7.31138	69.5958	7.31138	74.7997	7.31138	79.651	7.31138	85.3787			7.31138	19.9773	7.31138	24.5187	7.31138	30.1375	7.31138	35.0969	7.31138	39.4562
		7.32162	0.277407	7.32162	4.97175	7.32162	9.63079	7.32162	15.0035	7.32162	20.1296	7.32162	25.4416	7.32162	30.0595	7.32162	35.1394	7.32162	39.4774	7.32162	44.3046	7.32162	49.4182	7.32162	54.9038	7.32162	59.5129	7.32162	64.58	7.32162	69.6162	7.32162	74.7946	7.32162	79.6521	7.32162	85.3661			7.32162	19.9889	7.32162	24.5107	7.32162	30.1464	7.32162	35.1087	7.32162	39.4847
		7.33186	0.286853	7.33186	4.98982	7.33186	9.6138	7.33186	14.9958	7.33186	20.1281	7.33186	25.455	7.33186	30.0494	7.33186	35.1427	7.33186	39.4958	7.33186	44.3099	7.33186	49.3761	7.33186	54.8667	7.33186	59.5401	7.33186	64.5839	7.33186	69.6324	7.33186	74.7882	7.33186	79.6525	7.33186	85.3493			7.33186	20.0037	7.33186	24.5055	7.33186	30.1546	7.33186	35.122	7.33186	39.5177
		7.3421	0.291082	7.3421	5.00731	7.3421	9.60011	7.3421	14.9825	7.3421	20.1188	7.3421	25.4619	7.3421	30.0418	7.3421	35.1471	7.3421	39.5196	7.3421	44.3167	7.3421	49.3347	7.3421	54.8274	7.3421	59.5647	7.3421	64.5913	7.3421	69.6504	7.3421	74.778	7.3421	79.6486	7.3421	85.3255			7.3421	20.0235	7.3421	24.5016	7.3421	30.1518	7.3421	35.1316	7.3421	39.5504
		7.35234	0.296221	7.35234	5.0223	7.35234	9.58897	7.35234	14.9647	7.35234	20.1032	7.35234	25.4622	7.35234	30.0369	7.35234	35.1485	7.35234	39.5432	7.35234	44.3206	7.35234	49.2983	7.35234	54.7817	7.35234	59.588	7.35234	64.5978	7.35234	69.666	7.35234	74.7632	7.35234	79.6418	7.35234	85.2988			7.35234	20.0487	7.35234	24.5018	7.35234	30.146	7.35234	35.1427	7.35234	39.5851
		7.36258	0.294929	7.36258	5.03084	7.36258	9.58063	7.36258	14.9459	7.36258	20.0829	7.36258	25.4589	7.36258	30.037	7.36258	35.1523	7.36258	39.5693	7.36258	44.3251	7.36258	49.2692	7.36258	54.737	7.36258	59.607	7.36258	64.6066	7.36258	69.6824	7.36258	74.7453	7.36258	79.6313	7.36258	85.2668			7.36258	20.0737	7.36258	24.5019	7.36258	30.1339	7.36258	35.1514	7.36258	39.62
		7.37282	0.28951	7.37282	5.04176	7.37282	9.57582	7.37282	14.9295	7.37282	20.0551	7.37282	25.449	7.37282	30.038	7.37282	35.1538	7.37282	39.5911	7.37282	44.3283	7.37282	49.2483	7.37282	54.6925	7.37282	59.6193	7.37282	64.6183	7.37282	69.7002	7.37282	74.726	7.37282	79.6183	7.37282	85.2288			7.37282	20.1045	7.37282	24.5055	7.37282	30.1126	7.37282	35.1624	7.37282	39.654
		7.38306	0.280174	7.38306	5.04538	7.38306	9.57466	7.38306	14.916	7.38306	20.0276	7.38306	25.4394	7.38306	30.0432	7.38306	35.1549	7.38306	39.6116	7.38306	44.3368	7.38306	49.2358	7.38306	54.6507	7.38306	59.628	7.38306	64.6315	7.38306	69.7176	7.38306	74.7023	7.38306	79.6054	7.38306	85.1897			7.38306	20.1296	7.38306	24.5098	7.38306	30.0907	7.38306	35.1716	7.38306	39.689
		7.3933	0.266316	7.3933	5.04835	7.3933	9.57661	7.3933	14.908	7.3933	19.9967	7.3933	25.4249	7.3933	30.0472	7.3933	35.1576	7.3933	39.6281	7.3933	44.3466	7.3933	49.2327	7.3933	54.6129	7.3933	59.6273	7.3933	64.6497	7.3933	69.7372	7.3933	74.6814	7.3933	79.5892	7.3933	85.144			7.3933	20.1605	7.3933	24.5163	7.3933	30.0595	7.3933	35.1815	7.3933	39.7234
		7.40354	0.246121	7.40354	5.05177	7.40354	9.58166	7.40354	14.9058	7.40354	19.9692	7.40354	25.4103	7.40354	30.0519	7.40354	35.1589	7.40354	39.6402	7.40354	44.362	7.40354	49.238	7.40354	54.5835	7.40354	59.6256	7.40354	64.669	7.40354	69.7576	7.40354	74.6597	7.40354	79.5777	7.40354	85.0991			7.40354	20.1817	7.40354	24.5253	7.40354	30.0289	7.40354	35.1898	7.40354	39.7575
		7.41378	0.223511	7.41378	5.05113	7.41378	9.5874	7.41378	14.909	7.41378	19.9429	7.41378	25.3938	7.41378	30.0547	7.41378	35.1612	7.41378	39.6536	7.41378	44.3813	7.41378	49.2505	7.41378	54.5616	7.41378	59.6191	7.41378	64.6917	7.41378	69.7781	7.41378	74.6453	7.41378	79.5592	7.41378	85.05			7.41378	20.2053	7.41378	24.5362	7.41378	29.9938	7.41378	35.1961	7.41378	39.7893
		7.42402	0.195789	7.42402	5.05263	7.42402	9.59492	7.42402	14.9153	7.42402	19.9202	7.42402	25.3784	7.42402	30.0534	7.42402	35.1656	7.42402	39.6635	7.42402	44.401	7.42402	49.2709	7.42402	54.5453	7.42402	59.6114	7.42402	64.7171	7.42402	69.7969	7.42402	74.6313	7.42402	79.5458	7.42402	84.9982			7.42402	20.2194	7.42402	24.5494	7.42402	29.9613	7.42402	35.2024	7.42402	39.8195
		7.43426	0.167219	7.43426	5.05433	7.43426	9.60066	7.43426	14.9263	7.43426	19.9021	7.43426	25.3653	7.43426	30.0501	7.43426	35.1702	7.43426	39.6781	7.43426	44.4258	7.43426	49.2946	7.43426	54.5407	7.43426	59.6054	7.43426	64.7437	7.43426	69.815	7.43426	74.6273	7.43426	79.5258	7.43426	84.9455			7.43426	20.2329	7.43426	24.5692	7.43426	29.9301	7.43426	35.2059	7.43426	39.8457
		7.4445	0.136306	7.4445	5.05871	7.4445	9.60471	7.4445	14.937	7.4445	19.8861	7.4445	25.3575	7.4445	30.0412	7.4445	35.175	7.4445	39.6937	7.4445	44.4437	7.4445	49.3234	7.4445	54.5406	7.4445	59.6028	7.4445	64.769	7.4445	69.8284	7.4445	74.6248	7.4445	79.5038	7.4445	84.8863			7.4445	20.2384	7.4445	24.5899	7.4445	29.8997	7.4445	35.2098	7.4445	39.867
		7.45474	0.105924	7.45474	5.06223	7.45474	9.60603	7.45474	14.9482	7.45474	19.8762	7.45474	25.3541	7.45474	30.0286	7.45474	35.1794	7.45474	39.7152	7.45474	44.463	7.45474	49.3519	7.45474	54.5508	7.45474	59.6039	7.45474	64.7972	7.45474	69.84	7.45474	74.6285	7.45474	79.475	7.45474	84.8294			7.45474	20.2403	7.45474	24.6153	7.45474	29.8802	7.45474	35.2138	7.45474	39.8831
		7.46498	0.0780609	7.46498	5.07104	7.46498	9.60723	7.46498	14.9563	7.46498	19.8635	7.46498	25.3605	7.46498	30.0122	7.46498	35.1816	7.46498	39.7379	7.46498	44.472	7.46498	49.3802	7.46498	54.5617	7.46498	59.6083	7.46498	64.8202	7.46498	69.8465	7.46498	74.6384	7.46498	79.4421	7.46498	84.7651			7.46498	20.2378	7.46498	24.6453	7.46498	29.8592	7.46498	35.2186	7.46498	39.8933
		7.47522	0.0517641	7.47522	5.08	7.47522	9.60663	7.47522	14.96	7.47522	19.8582	7.47522	25.3728	7.47522	29.9933	7.47522	35.1819	7.47522	39.7676	7.47522	44.4819	7.47522	49.4034	7.47522	54.5819	7.47522	59.6202	7.47522	64.8439	7.47522	69.8502	7.47522	74.6469	7.47522	79.402	7.47522	84.701			7.47522	20.2305	7.47522	24.6738	7.47522	29.8481	7.47522	35.2283	7.47522	39.898
		7.48546	0.029126	7.48546	5.09028	7.48546	9.60691	7.48546	14.9573	7.48546	19.8481	7.48546	25.3907	7.48546	29.9714	7.48546	35.178	7.48546	39.7962	7.48546	44.4804	7.48546	49.4244	7.48546	54.6029	7.48546	59.6368	7.48546	64.8651	7.48546	69.8509	7.48546	74.6602	7.48546	79.3576	7.48546	84.6373			7.48546	20.2201	7.48546	24.7041	7.48546	29.8391	7.48546	35.2387	7.48546	39.9006
		7.4957	0.0119772	7.4957	5.10066	7.4957	9.60831	7.4957	14.9489	7.4957	19.8417	7.4957	25.414	7.4957	29.9487	7.4957	35.1708	7.4957	39.8301	7.4957	44.4768	7.4957	49.437	7.4957	54.6271	7.4957	59.6547	7.4957	64.8843	7.4957	69.8478	7.4957	74.6722	7.4957	79.3103	7.4957	84.57			7.4957	20.2074	7.4957	24.7301	7.4957	29.8378	7.4957	35.2539	7.4957	39.9023
		7.50594	-0.00199134	7.50594	5.11069	7.50594	9.61318	7.50594	14.9278	7.50594	19.8348	7.50594	25.4385	7.50594	29.9272	7.50594	35.1615	7.50594	39.8639	7.50594	44.4701	7.50594	49.4461	7.50594	54.6507	7.50594	59.6776	7.50594	64.9036	7.50594	69.8426	7.50594	74.6871	7.50594	79.2611	7.50594	84.5054			7.50594	20.1913	7.50594	24.7515	7.50594	29.8384	7.50594	35.2716	7.50594	39.9028
		7.51618	-0.0110089	7.51618	5.11953	7.51618	9.61702	7.51618	14.9021	7.51618	19.8294	7.51618	25.4622	7.51618	29.9041	7.51618	35.1519	7.51618	39.8984	7.51618	44.4577	7.51618	49.449	7.51618	54.6799	7.51618	59.7042	7.51618	64.9217	7.51618	69.8338	7.51618	74.6975	7.51618	79.2102	7.51618	84.4387			7.51618	20.1733	7.51618	24.7656	7.51618	29.844	7.51618	35.2922	7.51618	39.9076
		7.52642	-0.016854	7.52642	5.12445	7.52642	9.62597	7.52642	14.8666	7.52642	19.8272	7.52642	25.4827	7.52642	29.8839	7.52642	35.1408	7.52642	39.9336	7.52642	44.4442	7.52642	49.4523	7.52642	54.7054	7.52642	59.7332	7.52642	64.9416	7.52642	69.8256	7.52642	74.709	7.52642	79.1629	7.52642	84.374			7.52642	20.1553	7.52642	24.7724	7.52642	29.8528	7.52642	35.3145	7.52642	39.9149
		7.53666	-0.0193252	7.53666	5.12961	7.53666	9.63323	7.53666	14.8259	7.53666	19.8288	7.53666	25.5016	7.53666	29.8647	7.53666	35.1337	7.53666	39.9682	7.53666	44.4275	7.53666	49.4538	7.53666	54.7328	7.53666	59.7667	7.53666	64.9608	7.53666	69.8149	7.53666	74.7155	7.53666	79.1143	7.53666	84.3075			7.53666	20.1334	7.53666	24.77	7.53666	29.8648	7.53666	35.3364	7.53666	39.9267
		7.5469	-0.0217161	7.5469	5.13321	7.5469	9.6438	7.5469	14.7817	7.5469	19.8355	7.5469	25.5168	7.5469	29.8452	7.5469	35.1258	7.5469	40.0005	7.5469	44.4079	7.5469	49.4608	7.5469	54.7584	7.5469	59.8021	7.5469	64.983	7.5469	69.8085	7.5469	74.7236	7.5469	79.0663	7.5469	84.2413			7.5469	20.111	7.5469	24.7609	7.5469	29.8798	7.5469	35.3578	7.5469	39.9408
		7.55714	-0.0205817	7.55714	5.13524	7.55714	9.65042	7.55714	14.7364	7.55714	19.8493	7.55714	25.5313	7.55714	29.8296	7.55714	35.1225	7.55714	40.0332	7.55714	44.3865	7.55714	49.4693	7.55714	54.7839	7.55714	59.8429	7.55714	65.004	7.55714	69.8021	7.55714	74.7244	7.55714	79.0221	7.55714	84.175			7.55714	20.0855	7.55714	24.7463	7.55714	29.8958	7.55714	35.3766	7.55714	39.9577
		7.56738	-0.0213574	7.56738	5.13637	7.56738	9.66104	7.56738	14.6938	7.56738	19.867	7.56738	25.5435	7.56738	29.811	7.56738	35.1203	7.56738	40.063	7.56738	44.364	7.56738	49.4864	7.56738	54.8075	7.56738	59.8849	7.56738	65.0289	7.56738	69.8017	7.56738	74.7266	7.56738	78.9729	7.56738	84.1097			7.56738	20.0576	7.56738	24.7253	7.56738	29.9129	7.56738	35.3919	7.56738	39.9741
		7.57762	-0.0210309	7.57762	5.13917	7.57762	9.66757	7.57762	14.6541	7.57762	19.892	7.57762	25.5561	7.57762	29.7973	7.57762	35.1195	7.57762	40.0913	7.57762	44.3414	7.57762	49.5093	7.57762	54.8314	7.57762	59.928	7.57762	65.0496	7.57762	69.804	7.57762	74.7234	7.57762	78.9274	7.57762	84.0472			7.57762	20.028	7.57762	24.7042	7.57762	29.932	7.57762	35.4045	7.57762	39.9923
		7.58786	-0.0199678	7.58786	5.13616	7.58786	9.67507	7.58786	14.6188	7.58786	19.9204	7.58786	25.5696	7.58786	29.7804	7.58786	35.1211	7.58786	40.1173	7.58786	44.3206	7.58786	49.5364	7.58786	54.8509	7.58786	59.9715	7.58786	65.073	7.58786	69.8075	7.58786	74.7192	7.58786	78.8802	7.58786	83.9852			7.58786	19.995	7.58786	24.683	7.58786	29.9492	7.58786	35.4143	7.58786	40.0068
		7.5981	-0.0156958	7.5981	5.13586	7.5981	9.68238	7.5981	14.5911	7.5981	19.9516	7.5981	25.5794	7.5981	29.7677	7.5981	35.1234	7.5981	40.1428	7.5981	44.3068	7.5981	49.5687	7.5981	54.8705	7.5981	60.012	7.5981	65.0912	7.5981	69.8148	7.5981	74.7135	7.5981	78.8347	7.5981	83.9296			7.5981	19.9656	7.5981	24.6588	7.5981	29.9658	7.5981	35.4194	7.5981	40.0212
		7.60834	-0.0111995	7.60834	5.1273	7.60834	9.68943	7.60834	14.5672	7.60834	19.9825	7.60834	25.5922	7.60834	29.7554	7.60834	35.1293	7.60834	40.1666	7.60834	44.2965	7.60834	49.6037	7.60834	54.8871	7.60834	60.0475	7.60834	65.1082	7.60834	69.8194	7.60834	74.7028	7.60834	78.7897	7.60834	83.8764			7.60834	19.9357	7.60834	24.6427	7.60834	29.9843	7.60834	35.4245	7.60834	40.0329
		7.61858	-0.000416091	7.61858	5.11848	7.61858	9.69679	7.61858	14.551	7.61858	20.0133	7.61858	25.5992	7.61858	29.7459	7.61858	35.1331	7.61858	40.1898	7.61858	44.2972	7.61858	49.641	7.61858	54.9052	7.61858	60.0782	7.61858	65.1185	7.61858	69.8227	7.61858	74.6919	7.61858	78.7505	7.61858	83.8302			7.61858	19.9117	7.61858	24.6231	7.61858	29.9979	7.61858	35.4282	7.61858	40.0417
		7.62882	0.0140156	7.62882	5.10082	7.62882	9.70434	7.62882	14.5373	7.62882	20.0409	7.62882	25.6093	7.62882	29.7396	7.62882	35.1438	7.62882	40.212	7.62882	44.3047	7.62882	49.6783	7.62882	54.919	7.62882	60.1021	7.62882	65.1264	7.62882	69.8238	7.62882	74.6755	7.62882	78.7133	7.62882	83.7865			7.62882	19.8948	7.62882	24.6084	7.62882	30.0152	7.62882	35.4298	7.62882	40.0461
		7.63906	0.031655	7.63906	5.07974	7.63906	9.70992	7.63906	14.5311	7.63906	20.0616	7.63906	25.6142	7.63906	29.7372	7.63906	35.1514	7.63906	40.2331	7.63906	44.3228	7.63906	49.718	7.63906	54.9397	7.63906	60.1189	7.63906	65.1257	7.63906	69.8225	7.63906	74.6563	7.63906	78.6823	7.63906	83.7468			7.63906	19.8861	7.63906	24.5951	7.63906	30.0297	7.63906	35.4319	7.63906	40.0495
		7.6493	0.0534454	7.6493	5.05463	7.6493	9.72046	7.6493	14.5305	7.6493	20.0797	7.6493	25.6218	7.6493	29.7368	7.6493	35.1646	7.6493	40.2523	7.6493	44.3474	7.6493	49.7576	7.6493	54.9555	7.6493	60.1302	7.6493	65.1248	7.6493	69.8197	7.6493	74.6329	7.6493	78.6576	7.6493	83.7116			7.6493	19.8849	7.6493	24.5826	7.6493	30.0445	7.6493	35.4342	7.6493	40.046
		7.65954	0.0775129	7.65954	5.02578	7.65954	9.72765	7.65954	14.533	7.65954	20.0899	7.65954	25.6268	7.65954	29.7411	7.65954	35.1766	7.65954	40.2722	7.65954	44.3831	7.65954	49.7977	7.65954	54.979	7.65954	60.1352	7.65954	65.1171	7.65954	69.8138	7.65954	74.6081	7.65954	78.6385	7.65954	83.6774			7.65954	19.89	7.65954	24.5694	7.65954	30.0586	7.65954	35.4361	7.65954	40.041
		7.66978	0.0999232	7.66978	4.99809	7.66978	9.73974	7.66978	14.5437	7.66978	20.0947	7.66978	25.6324	7.66978	29.7462	7.66978	35.1909	7.66978	40.2859	7.66978	44.4191	7.66978	49.8408	7.66978	55.0027	7.66978	60.1368	7.66978	65.108	7.66978	69.8108	7.66978	74.5785	7.66978	78.6247	7.66978	83.6472			7.66978	19.9016	7.66978	24.5571	7.66978	30.0706	7.66978	35.4394	7.66978	40.0296
		7.68002	0.122933	7.68002	4.97054	7.68002	9.75004	7.68002	14.5602	7.68002	20.0924	7.68002	25.6369	7.68002	29.7513	7.68002	35.2077	7.68002	40.3022	7.68002	44.4641	7.68002	49.8816	7.68002	55.0308	7.68002	60.1334	7.68002	65.1019	7.68002	69.806	7.68002	74.5505	7.68002	78.6164	7.68002	83.6187			7.68002	19.9137	7.68002	24.544	7.68002	30.0799	7.68002	35.4436	7.68002	40.0185
		7.69026	0.141776	7.69026	4.94677	7.69026	9.76575	7.69026	14.5815	7.69026	20.0872	7.69026	25.6408	7.69026	29.7572	7.69026	35.2244	7.69026	40.3143	7.69026	44.5083	7.69026	49.9244	7.69026	55.0587	7.69026	60.1332	7.69026	65.0951	7.69026	69.8026	7.69026	74.5249	7.69026	78.6123	7.69026	83.5945			7.69026	19.9271	7.69026	24.5297	7.69026	30.086	7.69026	35.4461	7.69026	40.0042
		7.7005	0.158285	7.7005	4.9247	7.7005	9.77688	7.7005	14.6078	7.7005	20.0751	7.7005	25.6381	7.7005	29.7589	7.7005	35.2435	7.7005	40.3278	7.7005	44.557	7.7005	49.9622	7.7005	55.0895	7.7005	60.1295	7.7005	65.0953	7.7005	69.8021	7.7005	74.5011	7.7005	78.6109	7.7005	83.5721			7.7005	19.9331	7.7005	24.5184	7.7005	30.0845	7.7005	35.4502	7.7005	39.9948
		7.71074	0.170746	7.71074	4.90815	7.71074	9.79283	7.71074	14.6372	7.71074	20.0608	7.71074	25.6343	7.71074	29.7616	7.71074	35.2647	7.71074	40.3385	7.71074	44.6037	7.71074	49.9983	7.71074	55.1179	7.71074	60.1326	7.71074	65.1018	7.71074	69.8028	7.71074	74.4847	7.71074	78.6122	7.71074	83.5555			7.71074	19.94	7.71074	24.5054	7.71074	30.0798	7.71074	35.4509	7.71074	39.9851
		7.72098	0.181146	7.72098	4.89493	7.72098	9.8051	7.72098	14.6685	7.72098	20.0409	7.72098	25.6227	7.72098	29.7611	7.72098	35.2838	7.72098	40.3492	7.72098	44.6515	7.72098	50.0285	7.72098	55.1489	7.72098	60.1369	7.72098	65.1154	7.72098	69.8058	7.72098	74.4743	7.72098	78.614	7.72098	83.5426			7.72098	19.9365	7.72098	24.4982	7.72098	30.0675	7.72098	35.4516	7.72098	39.9837
		7.73122	0.192394	7.73122	4.88356	7.73122	9.81443	7.73122	14.6984	7.73122	20.0211	7.73122	25.6071	7.73122	29.762	7.73122	35.3053	7.73122	40.3577	7.73122	44.6965	7.73122	50.0535	7.73122	55.1755	7.73122	60.1515	7.73122	65.1362	7.73122	69.8127	7.73122	74.4691	7.73122	78.6161	7.73122	83.5313			7.73122	19.93	7.73122	24.4905	7.73122	30.0505	7.73122	35.4487	7.73122	39.9866
		7.74146	0.19916	7.74146	4.87473	7.74146	9.82515	7.74146	14.7252	7.74146	19.9967	7.74146	25.5841	7.74146	29.765	7.74146	35.325	7.74146	40.3663	7.74146	44.7439	7.74146	50.0734	7.74146	55.2037	7.74146	60.17	7.74146	65.1658	7.74146	69.822	7.74146	74.4729	7.74146	78.6175	7.74146	83.5249			7.74146	19.9183	7.74146	24.4931	7.74146	30.0292	7.74146	35.4436	7.74146	39.995
		7.7517	0.211209	7.7517	4.86712	7.7517	9.83075	7.7517	14.7482	7.7517	19.9739	7.7517	25.5585	7.7517	29.7732	7.7517	35.3426	7.7517	40.3706	7.7517	44.7875	7.7517	50.0896	7.7517	55.2326	7.7517	60.1963	7.7517	65.1998	7.7517	69.8358	7.7517	74.4788	7.7517	78.6144	7.7517	83.5192			7.7517	19.9038	7.7517	24.4946	7.7517	30.0054	7.7517	35.4376	7.7517	40.0081
		7.76194	0.222257	7.76194	4.85992	7.76194	9.83765	7.76194	14.7645	7.76194	19.9493	7.76194	25.5296	7.76194	29.7849	7.76194	35.3578	7.76194	40.3723	7.76194	44.8327	7.76194	50.1021	7.76194	55.2622	7.76194	60.2286	7.76194	65.2387	7.76194	69.8523	7.76194	74.491	7.76194	78.6114	7.76194	83.5158			7.76194	19.8867	7.76194	24.5073	7.76194	29.9816	7.76194	35.4321	7.76194	40.0245
		7.77218	0.235526	7.77218	4.85225	7.77218	9.8429	7.77218	14.7781	7.77218	19.9288	7.77218	25.4985	7.77218	29.8042	7.77218	35.3723	7.77218	40.3733	7.77218	44.8772	7.77218	50.1148	7.77218	55.2926	7.77218	60.2627	7.77218	65.2773	7.77218	69.875	7.77218	74.5054	7.77218	78.6053	7.77218	83.5101			7.77218	19.8676	7.77218	24.52	7.77218	29.9585	7.77218	35.4261	7.77218	40.0387
		7.78242	0.248587	7.78242	4.84486	7.78242	9.84947	7.78242	14.7827	7.78242	19.9083	7.78242	25.47	7.78242	29.8279	7.78242	35.3812	7.78242	40.375	7.78242	44.9211	7.78242	50.1265	7.78242	55.3265	7.78242	60.3	7.78242	65.3169	7.78242	69.8984	7.78242	74.5199	7.78242	78.5974	7.78242	83.506			7.78242	19.8509	7.78242	24.5407	7.78242	29.9394	7.78242	35.4242	7.78242	40.0544
		7.79266	0.261578	7.79266	4.83658	7.79266	9.85718	7.79266	14.7857	7.79266	19.8967	7.79266	25.4426	7.79266	29.8538	7.79266	35.3915	7.79266	40.3763	7.79266	44.9634	7.79266	50.1395	7.79266	55.3589	7.79266	60.3332	7.79266	65.3526	7.79266	69.9283	7.79266	74.5388	7.79266	78.5885	7.79266	83.4997			7.79266	19.8313	7.79266	24.5646	7.79266	29.9248	7.79266	35.4246	7.79266	40.066
		7.8029	0.273227	7.8029	4.82695	7.8029	9.86593	7.8029	14.7839	7.8029	19.8856	7.8029	25.4179	7.8029	29.8829	7.8029	35.3969	7.8029	40.3831	7.8029	45.0017	7.8029	50.1537	7.8029	55.3947	7.8029	60.3659	7.8029	65.3821	7.8029	69.96	7.8029	74.5537	7.8029	78.5837	7.8029	83.4935			7.8029	19.8173	7.8029	24.5924	7.8029	29.9142	7.8029	35.4262	7.8029	40.0732
		7.81314	0.280749	7.81314	4.81737	7.81314	9.87536	7.81314	14.7795	7.81314	19.8803	7.81314	25.3992	7.81314	29.9081	7.81314	35.4003	7.81314	40.3943	7.81314	45.038	7.81314	50.1681	7.81314	55.4305	7.81314	60.3917	7.81314	65.4104	7.81314	69.9942	7.81314	74.572	7.81314	78.5788	7.81314	83.4875			7.81314	19.8005	7.81314	24.6203	7.81314	29.9088	7.81314	35.4285	7.81314	40.0757
		7.82338	0.28752	7.82338	4.80866	7.82338	9.88454	7.82338	14.7729	7.82338	19.8792	7.82338	25.3842	7.82338	29.9364	7.82338	35.4038	7.82338	40.4128	7.82338	45.0647	7.82338	50.1798	7.82338	55.4669	7.82338	60.4142	7.82338	65.432	7.82338	70.0296	7.82338	74.5898	7.82338	78.5837	7.82338	83.4801			7.82338	19.7894	7.82338	24.6523	7.82338	29.9096	7.82338	35.43	7.82338	40.0755
		7.83362	0.288466	7.83362	4.80077	7.83362	9.89247	7.83362	14.7648	7.83362	19.8782	7.83362	25.3737	7.83362	29.9578	7.83362	35.4071	7.83362	40.4374	7.83362	45.0877	7.83362	50.1906	7.83362	55.507	7.83362	60.4291	7.83362	65.4534	7.83362	70.0661	7.83362	74.6047	7.83362	78.5935	7.83362	83.4742			7.83362	19.7791	7.83362	24.6815	7.83362	29.9143	7.83362	35.4298	7.83362	40.0682
		7.84386	0.287619	7.84386	4.79614	7.84386	9.89949	7.84386	14.7554	7.84386	19.8798	7.84386	25.3671	7.84386	29.9801	7.84386	35.4079	7.84386	40.4703	7.84386	45.104	7.84386	50.1999	7.84386	55.5507	7.84386	60.4425	7.84386	65.4713	7.84386	70.1004	7.84386	74.6223	7.84386	78.6133	7.84386	83.4699			7.84386	19.7736	7.84386	24.7119	7.84386	29.9237	7.84386	35.4252	7.84386	40.0583
		7.8541	0.285484	7.8541	4.79601	7.8541	9.9015	7.8541	14.7434	7.8541	19.8784	7.8541	25.3685	7.8541	30.0002	7.8541	35.4113	7.8541	40.5071	7.8541	45.1148	7.8541	50.2025	7.8541	55.5969	7.8541	60.4486	7.8541	65.4923	7.8541	70.1326	7.8541	74.6346	7.8541	78.6405	7.8541	83.4654			7.8541	19.7712	7.8541	24.7394	7.8541	29.9355	7.8541	35.4191	7.8541	40.0456
		7.86434	0.277298	7.86434	4.80157	7.86434	9.90524	7.86434	14.7302	7.86434	19.8782	7.86434	25.3701	7.86434	30.0198	7.86434	35.4143	7.86434	40.5507	7.86434	45.1226	7.86434	50.2045	7.86434	55.6478	7.86434	60.4533	7.86434	65.5114	7.86434	70.1641	7.86434	74.647	7.86434	78.6781	7.86434	83.4624			7.86434	19.7733	7.86434	24.7642	7.86434	29.9514	7.86434	35.4098	7.86434	40.0319
		7.87458	0.272839	7.87458	4.81128	7.87458	9.90313	7.87458	14.7161	7.87458	19.8742	7.87458	25.3793	7.87458	30.0361	7.87458	35.4195	7.87458	40.5965	7.87458	45.1293	7.87458	50.2033	7.87458	55.7013	7.87458	60.4553	7.87458	65.5337	7.87458	70.1914	7.87458	74.6548	7.87458	78.7227	7.87458	83.4617			7.87458	19.7789	7.87458	24.7865	7.87458	29.9679	7.87458	35.4018	7.87458	40.0155
		7.88482	0.262908	7.88482	4.82634	7.88482	9.90304	7.88482	14.6987	7.88482	19.872	7.88482	25.3922	7.88482	30.0555	7.88482	35.4219	7.88482	40.6434	7.88482	45.1367	7.88482	50.2017	7.88482	55.7564	7.88482	60.4575	7.88482	65.5557	7.88482	70.2188	7.88482	74.6614	7.88482	78.769	7.88482	83.4614			7.88482	19.7877	7.88482	24.805	7.88482	29.9845	7.88482	35.3935	7.88482	40.0014
		7.89506	0.255777	7.89506	4.84279	7.89506	9.90185	7.89506	14.6833	7.89506	19.8663	7.89506	25.4093	7.89506	30.0661	7.89506	35.427	7.89506	40.6924	7.89506	45.1471	7.89506	50.1986	7.89506	55.8087	7.89506	60.4596	7.89506	65.5763	7.89506	70.2441	7.89506	74.6624	7.89506	78.8213	7.89506	83.4604			7.89506	19.8009	7.89506	24.8191	7.89506	30.0011	7.89506	35.3871	7.89506	39.9883
		7.9053	0.24358	7.9053	4.86015	7.9053	9.89962	7.9053	14.663	7.9053	19.8686	7.9053	25.4301	7.9053	30.0746	7.9053	35.4277	7.9053	40.7401	7.9053	45.1595	7.9053	50.1996	7.9053	55.8577	7.9053	60.4646	7.9053	65.5935	7.9053	70.2709	7.9053	74.6633	7.9053	78.8716	7.9053	83.4617			7.9053	19.8133	7.9053	24.8297	7.9053	30.0178	7.9053	35.3856	7.9053	39.9759
		7.91554	0.231651	7.91554	4.87399	7.91554	9.89958	7.91554	14.6494	7.91554	19.8669	7.91554	25.4539	7.91554	30.076	7.91554	35.4306	7.91554	40.7858	7.91554	45.178	7.91554	50.1994	7.91554	55.902	7.91554	60.4755	7.91554	65.6113	7.91554	70.2991	7.91554	74.6581	7.91554	78.9192	7.91554	83.4636			7.91554	19.8274	7.91554	24.8353	7.91554	30.0329	7.91554	35.3856	7.91554	39.9656
		7.92578	0.218577	7.92578	4.88376	7.92578	9.90013	7.92578	14.6319	7.92578	19.8785	7.92578	25.4792	7.92578	30.0713	7.92578	35.4283	7.92578	40.8301	7.92578	45.1968	7.92578	50.2075	7.92578	55.9374	7.92578	60.49	7.92578	65.6208	7.92578	70.3284	7.92578	74.655	7.92578	78.9638	7.92578	83.4652			7.92578	19.8407	7.92578	24.8382	7.92578	30.0516	7.92578	35.3886	7.92578	39.9538
		7.93602	0.200424	7.93602	4.88636	7.93602	9.90045	7.93602	14.6217	7.93602	19.8876	7.93602	25.5037	7.93602	30.0575	7.93602	35.4258	7.93602	40.8687	7.93602	45.2236	7.93602	50.2164	7.93602	55.9661	7.93602	60.5125	7.93602	65.6301	7.93602	70.3603	7.93602	74.649	7.93602	79.0027	7.93602	83.4676			7.93602	19.851	7.93602	24.8386	7.93602	30.0703	7.93602	35.3926	7.93602	39.9427
		7.94626	0.184135	7.94626	4.88052	7.94626	9.90217	7.94626	14.612	7.94626	19.9099	7.94626	25.5293	7.94626	30.0415	7.94626	35.4247	7.94626	40.9047	7.94626	45.249	7.94626	50.2316	7.94626	55.9884	7.94626	60.5405	7.94626	65.6383	7.94626	70.3919	7.94626	74.6449	7.94626	79.0371	7.94626	83.4711			7.94626	19.8568	7.94626	24.8371	7.94626	30.0956	7.94626	35.3966	7.94626	39.9302
		7.9565	0.164063	7.9565	4.87017	7.9565	9.90101	7.9565	14.6084	7.9565	19.9301	7.9565	25.5503	7.9565	30.0215	7.9565	35.4205	7.9565	40.9345	7.9565	45.2792	7.9565	50.2525	7.9565	56.0031	7.9565	60.5744	7.9565	65.644	7.9565	70.4268	7.9565	74.6426	7.9565	79.064	7.9565	83.475			7.9565	19.8569	7.9565	24.8374	7.9565	30.125	7.9565	35.4001	7.9565	39.9127
		7.96674	0.148423	7.96674	4.84901	7.96674	9.8991	7.96674	14.6049	7.96674	19.9605	7.96674	25.5699	7.96674	30.0045	7.96674	35.4199	7.96674	40.9571	7.96674	45.3108	7.96674	50.2761	7.96674	56.0145	7.96674	60.6121	7.96674	65.652	7.96674	70.4583	7.96674	74.6413	7.96674	79.0911	7.96674	83.4819			7.96674	19.8531	7.96674	24.8403	7.96674	30.1636	7.96674	35.4023	7.96674	39.8965
		7.97698	0.131972	7.97698	4.82688	7.97698	9.89284	7.97698	14.608	7.97698	19.9878	7.97698	25.5848	7.97698	29.9898	7.97698	35.419	7.97698	40.976	7.97698	45.3426	7.97698	50.3084	7.97698	56.0226	7.97698	60.6532	7.97698	65.6608	7.97698	70.4926	7.97698	74.647	7.97698	79.1115	7.97698	83.4916			7.97698	19.8396	7.97698	24.8455	7.97698	30.2043	7.97698	35.3998	7.97698	39.8789
		7.98722	0.121167	7.98722	4.79879	7.98722	9.88305	7.98722	14.6063	7.98722	20.0179	7.98722	25.5967	7.98722	29.9849	7.98722	35.4204	7.98722	40.9855	7.98722	45.3751	7.98722	50.3379	7.98722	56.0299	7.98722	60.6933	7.98722	65.6727	7.98722	70.5245	7.98722	74.6538	7.98722	79.1336	7.98722	83.5033			7.98722	19.826	7.98722	24.856	7.98722	30.2548	7.98722	35.3975	7.98722	39.8606
		7.99746	0.113334	7.99746	4.76987	7.99746	9.86488	7.99746	14.6097	7.99746	20.045	7.99746	25.6078	7.99746	29.9856	7.99746	35.4218	7.99746	40.9908	7.99746	45.4065	7.99746	50.3751	7.99746	56.0383	7.99746	60.7346	7.99746	65.686	7.99746	70.5554	7.99746	74.6702	7.99746	79.1536	7.99746	83.5203			7.99746	19.8052	7.99746	24.869	7.99746	30.3035	7.99746	35.3922	7.99746	39.848
		8.0077	0.114173	8.0077	4.74369	8.0077	9.84293	8.0077	14.6103	8.0077	20.0694	8.0077	25.614	8.0077	29.9962	8.0077	35.4254	8.0077	40.9899	8.0077	45.4366	8.0077	50.4112	8.0077	56.0482	8.0077	60.7716	8.0077	65.7008	8.0077	70.5882	8.0077	74.6882	8.0077	79.1751	8.0077	83.543			8.0077	19.7852	8.0077	24.8841	8.0077	30.3577	8.0077	35.3869	8.0077	39.8363
		8.01794	0.120269	8.01794	4.71593	8.01794	9.81207	8.01794	14.608	8.01794	20.089	8.01794	25.6222	8.01794	30.013	8.01794	35.4274	8.01794	40.9839	8.01794	45.463	8.01794	50.4466	8.01794	56.0592	8.01794	60.8088	8.01794	65.7175	8.01794	70.6206	8.01794	74.7196	8.01794	79.1993	8.01794	83.5688			8.01794	19.7638	8.01794	24.8994	8.01794	30.4068	8.01794	35.3801	8.01794	39.8309
		8.02818	0.133015	8.02818	4.69593	8.02818	9.77791	8.02818	14.6092	8.02818	20.1017	8.02818	25.6274	8.02818	30.0335	8.02818	35.4304	8.02818	40.973	8.02818	45.4884	8.02818	50.4812	8.02818	56.0759	8.02818	60.8396	8.02818	65.7341	8.02818	70.6548	8.02818	74.7525	8.02818	79.2256	8.02818	83.604			8.02818	19.7459	8.02818	24.9103	8.02818	30.4524	8.02818	35.3755	8.02818	39.8292
		8.03842	0.150726	8.03842	4.67913	8.03842	9.74088	8.03842	14.6089	8.03842	20.1138	8.03842	25.6336	8.03842	30.0576	8.03842	35.4303	8.03842	40.9606	8.03842	45.5119	8.03842	50.5159	8.03842	56.0883	8.03842	60.8686	8.03842	65.7516	8.03842	70.692	8.03842	74.7958	8.03842	79.2557	8.03842	83.6437			8.03842	19.729	8.03842	24.9208	8.03842	30.4921	8.03842	35.3689	8.03842	39.8306
		8.04866	0.175086	8.04866	4.67025	8.04866	9.70435	8.04866	14.6125	8.04866	20.12	8.04866	25.6364	8.04866	30.0772	8.04866	35.432	8.04866	40.9451	8.04866	45.5304	8.04866	50.5466	8.04866	56.107	8.04866	60.895	8.04866	65.7666	8.04866	70.7307	8.04866	74.843	8.04866	79.2896	8.04866	83.6913			8.04866	19.7156	8.04866	24.9225	8.04866	30.5232	8.04866	35.3655	8.04866	39.8344
		8.0589	0.198253	8.0589	4.66725	8.0589	9.67243	8.0589	14.6216	8.0589	20.1274	8.0589	25.6389	8.0589	30.0945	8.0589	35.4328	8.0589	40.9304	8.0589	45.5515	8.0589	50.5775	8.0589	56.1209	8.0589	60.9179	8.0589	65.7833	8.0589	70.7722	8.0589	74.899	8.0589	79.3267	8.0589	83.7455			8.0589	19.7058	8.0589	24.9199	8.0589	30.5443	8.0589	35.3604	8.0589	39.8365
		8.06914	0.224275	8.06914	4.67192	8.06914	9.64604	8.06914	14.6354	8.06914	20.1349	8.06914	25.6364	8.06914	30.1063	8.06914	35.4328	8.06914	40.9148	8.06914	45.57	8.06914	50.6044	8.06914	56.1354	8.06914	60.9396	8.06914	65.7969	8.06914	70.8161	8.06914	74.9548	8.06914	79.3709	8.06914	83.8078			8.06914	19.6999	8.06914	24.9114	8.06914	30.555	8.06914	35.3537	8.06914	39.838
		8.07938	0.245768	8.07938	4.68296	8.07938	9.63195	8.07938	14.657	8.07938	20.146	8.07938	25.6295	8.07938	30.1112	8.07938	35.4365	8.07938	40.9014	8.07938	45.5893	8.07938	50.6308	8.07938	56.1479	8.07938	60.9623	8.07938	65.81	8.07938	70.8608	8.07938	75.0165	8.07938	79.4194	8.07938	83.8749			8.07938	19.6964	8.07938	24.8968	8.07938	30.5573	8.07938	35.3479	8.07938	39.8352
		8.08962	0.262959	8.08962	4.70001	8.08962	9.62789	8.08962	14.685	8.08962	20.1605	8.08962	25.6208	8.08962	30.1136	8.08962	35.4392	8.08962	40.8918	8.08962	45.6079	8.08962	50.6534	8.08962	56.1571	8.08962	60.9857	8.08962	65.8224	8.08962	70.9056	8.08962	75.0756	8.08962	79.4708	8.08962	83.9509			8.08962	19.6953	8.08962	24.8784	8.08962	30.5473	8.08962	35.3371	8.08962	39.8298
		8.09986	0.272135	8.09986	4.72073	8.09986	9.6357	8.09986	14.718	8.09986	20.1789	8.09986	25.6081	8.09986	30.1105	8.09986	35.4479	8.09986	40.883	8.09986	45.6289	8.09986	50.6727	8.09986	56.1663	8.09986	61.0097	8.09986	65.835	8.09986	70.9507	8.09986	75.1385	8.09986	79.53	8.09986	84.0289			8.09986	19.6954	8.09986	24.8565	8.09986	30.5307	8.09986	35.3267	8.09986	39.8193
		8.1101	0.276139	8.1101	4.74688	8.1101	9.65417	8.1101	14.7524	8.1101	20.1991	8.1101	25.5934	8.1101	30.1095	8.1101	35.4568	8.1101	40.8792	8.1101	45.6492	8.1101	50.688	8.1101	56.1737	8.1101	61.0387	8.1101	65.8483	8.1101	70.9945	8.1101	75.1968	8.1101	79.5892	8.1101	84.1143			8.1101	19.697	8.1101	24.8308	8.1101	30.5074	8.1101	35.3135	8.1101	39.8075
		8.12034	0.270376	8.12034	4.77417	8.12034	9.68235	8.12034	14.7889	8.12034	20.219	8.12034	25.5805	8.12034	30.1087	8.12034	35.4725	8.12034	40.8782	8.12034	45.6697	8.12034	50.6997	8.12034	56.182	8.12034	61.0698	8.12034	65.8636	8.12034	71.036	8.12034	75.2554	8.12034	79.654	8.12034	84.2024			8.12034	19.6935	8.12034	24.8036	8.12034	30.4783	8.12034	35.3019	8.12034	39.7908
		8.13058	0.260652	8.13058	4.80383	8.13058	9.7184	8.13058	14.8214	8.13058	20.2341	8.13058	25.5693	8.13058	30.1141	8.13058	35.4891	8.13058	40.8811	8.13058	45.6895	8.13058	50.7067	8.13058	56.1883	8.13058	61.1043	8.13058	65.8817	8.13058	71.0746	8.13058	75.3134	8.13058	79.7165	8.13058	84.2908			8.13058	19.6895	8.13058	24.7762	8.13058	30.4463	8.13058	35.2884	8.13058	39.7754
		8.14082	0.243516	8.14082	4.83555	8.14082	9.75792	8.14082	14.8503	8.14082	20.2434	8.14082	25.5622	8.14082	30.124	8.14082	35.5126	8.14082	40.8861	8.14082	45.7068	8.14082	50.7114	8.14082	56.1963	8.14082	61.1401	8.14082	65.9021	8.14082	71.1092	8.14082	75.3699	8.14082	79.7803	8.14082	84.3827			8.14082	19.68	8.14082	24.7465	8.14082	30.4139	8.14082	35.2793	8.14082	39.7572
		8.15106	0.226482	8.15106	4.86604	8.15106	9.80225	8.15106	14.8739	8.15106	20.2415	8.15106	25.5581	8.15106	30.1399	8.15106	35.5346	8.15106	40.8947	8.15106	45.7224	8.15106	50.7144	8.15106	56.204	8.15106	61.1789	8.15106	65.9248	8.15106	71.1405	8.15106	75.4268	8.15106	79.8446	8.15106	84.4749			8.15106	19.668	8.15106	24.7196	8.15106	30.3823	8.15106	35.2724	8.15106	39.7421
		8.1613	0.204037	8.1613	4.89681	8.1613	9.8494	8.1613	14.8915	8.1613	20.2292	8.1613	25.5588	8.1613	30.16	8.1613	35.5612	8.1613	40.9035	8.1613	45.7345	8.1613	50.7184	8.1613	56.2114	8.1613	61.2175	8.1613	65.9487	8.1613	71.1698	8.1613	75.4849	8.1613	79.9049	8.1613	84.5646			8.1613	19.649	8.1613	24.6916	8.1613	30.3521	8.1613	35.2663	8.1613	39.7287
		8.17154	0.182817	8.17154	4.92629	8.17154	9.89561	8.17154	14.9052	8.17154	20.2029	8.17154	25.5602	8.17154	30.1834	8.17154	35.5878	8.17154	40.9148	8.17154	45.7456	8.17154	50.721	8.17154	56.2196	8.17154	61.2547	8.17154	65.9715	8.17154	71.1939	8.17154	75.5437	8.17154	79.9674	8.17154	84.6582			8.17154	19.6343	8.17154	24.666	8.17154	30.3258	8.17154	35.2666	8.17154	39.7182
		8.18178	0.158407	8.18178	4.95007	8.18178	9.94291	8.18178	14.9141	8.18178	20.1681	8.18178	25.5636	8.18178	30.2062	8.18178	35.612	8.18178	40.9252	8.18178	45.7566	8.18178	50.7292	8.18178	56.2304	8.18178	61.2938	8.18178	65.9946	8.18178	71.2171	8.18178	75.6016	8.18178	80.0281	8.18178	84.7496			8.18178	19.6158	8.18178	24.6414	8.18178	30.3027	8.18178	35.2668	8.18178	39.7094
		8.19202	0.133395	8.19202	4.97175	8.19202	9.98739	8.19202	14.9233	8.19202	20.1211	8.19202	25.5657	8.19202	30.2288	8.19202	35.6354	8.19202	40.934	8.19202	45.7677	8.19202	50.7388	8.19202	56.243	8.19202	61.3299	8.19202	66.0125	8.19202	71.2392	8.19202	75.6621	8.19202	80.0927	8.19202	84.8414			8.19202	19.601	8.19202	24.621	8.19202	30.2871	8.19202	35.2706	8.19202	39.7072
		8.20226	0.107469	8.20226	4.98531	8.20226	10.0286	8.20226	14.9288	8.20226	20.0738	8.20226	25.5657	8.20226	30.2445	8.20226	35.6552	8.20226	40.9418	8.20226	45.7842	8.20226	50.7536	8.20226	56.2575	8.20226	61.366	8.20226	66.0303	8.20226	71.2629	8.20226	75.7197	8.20226	80.1577	8.20226	84.9346			8.20226	19.5892	8.20226	24.6012	8.20226	30.275	8.20226	35.2747	8.20226	39.7044
		8.2125	0.0786409	8.2125	4.99222	8.2125	10.0636	8.2125	14.937	8.2125	20.0185	8.2125	25.5641	8.2125	30.259	8.2125	35.671	8.2125	40.9472	8.2125	45.8055	8.2125	50.77	8.2125	56.2797	8.2125	61.4029	8.2125	66.0439	8.2125	71.288	8.2125	75.7789	8.2125	80.2272	8.2125	85.0253			8.2125	19.5794	8.2125	24.5862	8.2125	30.2702	8.2125	35.2813	8.2125	39.7083
		8.22274	0.0501337	8.22274	4.99317	8.22274	10.0922	8.22274	14.9432	8.22274	19.9693	8.22274	25.5592	8.22274	30.2656	8.22274	35.6838	8.22274	40.9498	8.22274	45.8318	8.22274	50.7925	8.22274	56.3021	8.22274	61.4386	8.22274	66.0582	8.22274	71.3152	8.22274	75.834	8.22274	80.3005	8.22274	85.119			8.22274	19.5728	8.22274	24.575	8.22274	30.27	8.22274	35.2857	8.22274	39.7117
		8.23298	0.0181454	8.23298	4.98564	8.23298	10.1126	8.23298	14.9483	8.23298	19.9212	8.23298	25.5506	8.23298	30.271	8.23298	35.6923	8.23298	40.9496	8.23298	45.8637	8.23298	50.8169	8.23298	56.3309	8.23298	61.4755	8.23298	66.0723	8.23298	71.3459	8.23298	75.8904	8.23298	80.38	8.23298	85.206			8.23298	19.5638	8.23298	24.5682	8.23298	30.2763	8.23298	35.2894	8.23298	39.717
		8.24322	-0.0109749	8.24322	4.97395	8.24322	10.1237	8.24322	14.9541	8.24322	19.8827	8.24322	25.5398	8.24322	30.2729	8.24322	35.6962	8.24322	40.9497	8.24322	45.8992	8.24322	50.8452	8.24322	56.3614	8.24322	61.514	8.24322	66.0883	8.24322	71.3778	8.24322	75.942	8.24322	80.4613	8.24322	85.2952			8.24322	19.5559	8.24322	24.565	8.24322	30.2826	8.24322	35.2913	8.24322	39.7244
		8.25346	-0.041192	8.25346	4.95948	8.25346	10.1271	8.25346	14.9552	8.25346	19.8509	8.25346	25.5267	8.25346	30.2759	8.25346	35.7007	8.25346	40.9448	8.25346	45.9365	8.25346	50.8744	8.25346	56.3925	8.25346	61.5504	8.25346	66.1059	8.25346	71.4111	8.25346	75.9925	8.25346	80.5477	8.25346	85.3778			8.25346	19.5408	8.25346	24.569	8.25346	30.2959	8.25346	35.2911	8.25346	39.734
		8.2637	-0.0675235	8.2637	4.94232	8.2637	10.1258	8.2637	14.9558	8.2637	19.8299	8.2637	25.5115	8.2637	30.279	8.2637	35.6991	8.2637	40.9414	8.2637	45.9718	8.2637	50.9068	8.2637	56.4256	8.2637	61.5917	8.2637	66.1265	8.2637	71.4442	8.2637	76.0419	8.2637	80.6331	8.2637	85.4587			8.2637	19.5251	8.2637	24.5747	8.2637	30.3044	8.2637	35.2846	8.2637	39.7438
		8.27394	-0.0947473	8.27394	4.92678	8.27394	10.1173	8.27394	14.9543	8.27394	19.8161	8.27394	25.4934	8.27394	30.2871	8.27394	35.6986	8.27394	40.9358	8.27394	46.0045	8.27394	50.9398	8.27394	56.4567	8.27394	61.6276	8.27394	66.1473	8.27394	71.4771	8.27394	76.0887	8.27394	80.7216	8.27394	85.5365			8.27394	19.5013	8.27394	24.5853	8.27394	30.3202	8.27394	35.2748	8.27394	39.7571
		8.28418	-0.112628	8.28418	4.91376	8.28418	10.1091	8.28418	14.9516	8.28418	19.8099	8.28418	25.4731	8.28418	30.2955	8.28418	35.6937	8.28418	40.9294	8.28418	46.0336	8.28418	50.9704	8.28418	56.4867	8.28418	61.6658	8.28418	66.1702	8.28418	71.5095	8.28418	76.1321	8.28418	80.8031	8.28418	85.6089			8.28418	19.4733	8.28418	24.599	8.28418	30.3305	8.28418	35.2612	8.28418	39.7703
		8.29442	-0.131266	8.29442	4.90382	8.29442	10.0982	8.29442	14.9505	8.29442	19.812	8.29442	25.4518	8.29442	30.3092	8.29442	35.6906	8.29442	40.9252	8.29442	46.0582	8.29442	51.0027	8.29442	56.5176	8.29442	61.6988	8.29442	66.1896	8.29442	71.5387	8.29442	76.1745	8.29442	80.8838	8.29442	85.6856			8.29442	19.4411	8.29442	24.6142	8.29442	30.3439	8.29442	35.2439	8.29442	39.7879
		8.30466	-0.143035	8.30466	4.89824	8.30466	10.0904	8.30466	14.95	8.30466	19.8118	8.30466	25.4266	8.30466	30.3228	8.30466	35.684	8.30466	40.9184	8.30466	46.0797	8.30466	51.0301	8.30466	56.5474	8.30466	61.7277	8.30466	66.2098	8.30466	71.5702	8.30466	76.2155	8.30466	80.9551	8.30466	85.7569			8.30466	19.407	8.30466	24.6288	8.30466	30.3541	8.30466	35.2248	8.30466	39.8048
		8.3149	-0.151733	8.3149	4.89677	8.3149	10.0797	8.3149	14.9534	8.3149	19.8185	8.3149	25.4006	8.3149	30.3362	8.3149	35.677	8.3149	40.918	8.3149	46.0982	8.3149	51.0578	8.3149	56.5793	8.3149	61.7504	8.3149	66.2227	8.3149	71.5993	8.3149	76.2524	8.3149	81.023	8.3149	85.8357			8.3149	19.3712	8.3149	24.6477	8.3149	30.3656	8.3149	35.2045	8.3149	39.8252
		8.32514	-0.156444	8.32514	4.89923	8.32514	10.0711	8.32514	14.9603	8.32514	19.8175	8.32514	25.3749	8.32514	30.3502	8.32514	35.6709	8.32514	40.9151	8.32514	46.1166	8.32514	51.0809	8.32514	56.6114	8.32514	61.7653	8.32514	66.2381	8.32514	71.6308	8.32514	76.2888	8.32514	81.0822	8.32514	85.9119			8.32514	19.3377	8.32514	24.6624	8.32514	30.374	8.32514	35.1872	8.32514	39.8445
		8.33538	-0.160796	8.33538	4.90583	8.33538	10.0591	8.33538	14.9701	8.33538	19.8167	8.33538	25.346	8.33538	30.3603	8.33538	35.6644	8.33538	40.9178	8.33538	46.1331	8.33538	51.1044	8.33538	56.6492	8.33538	61.7727	8.33538	66.2463	8.33538	71.6584	8.33538	76.3241	8.33538	81.1374	8.33538	85.9953			8.33538	19.305	8.33538	24.6818	8.33538	30.3815	8.33538	35.1736	8.33538	39.8638
		8.34562	-0.164658	8.34562	4.91382	8.34562	10.047	8.34562	14.9808	8.34562	19.8107	8.34562	25.3213	8.34562	30.3693	8.34562	35.6598	8.34562	40.9219	8.34562	46.1471	8.34562	51.126	8.34562	56.6882	8.34562	61.7742	8.34562	66.2555	8.34562	71.6892	8.34562	76.3556	8.34562	81.1891	8.34562	86.0775			8.34562	19.2794	8.34562	24.6969	8.34562	30.3869	8.34562	35.1629	8.34562	39.881
		8.35586	-0.167721	8.35586	4.92569	8.35586	10.0287	8.35586	14.996	8.35586	19.799	8.35586	25.2971	8.35586	30.3763	8.35586	35.6551	8.35586	40.9279	8.35586	46.1618	8.35586	51.1492	8.35586	56.729	8.35586	61.77	8.35586	66.2605	8.35586	71.7173	8.35586	76.3863	8.35586	81.2394	8.35586	86.164			8.35586	19.2545	8.35586	24.7137	8.35586	30.3884	8.35586	35.1591	8.35586	39.8944
		8.3661	-0.174897	8.3661	4.93706	8.3661	10.0105	8.3661	15.0068	8.3661	19.7866	8.3661	25.2777	8.3661	30.3823	8.3661	35.6535	8.3661	40.9354	8.3661	46.1742	8.3661	51.1731	8.3661	56.7712	8.3661	61.7638	8.3661	66.2668	8.3661	71.7439	8.3661	76.4152	8.3661	81.2879	8.3661	86.249			8.3661	19.2375	8.3661	24.7309	8.3661	30.3875	8.3661	35.1567	8.3661	39.9059
		8.37634	-0.183174	8.37634	4.94953	8.37634	9.98981	8.37634	15.018	8.37634	19.7702	8.37634	25.2595	8.37634	30.3899	8.37634	35.6546	8.37634	40.9413	8.37634	46.1823	8.37634	51.197	8.37634	56.8123	8.37634	61.7563	8.37634	66.2709	8.37634	71.7704	8.37634	76.4401	8.37634	81.3384	8.37634	86.3341			8.37634	19.2225	8.37634	24.7436	8.37634	30.3846	8.37634	35.1589	8.37634	39.9092
		8.38658	-0.196491	8.38658	4.95972	8.38658	9.96969	8.38658	15.0259	8.38658	19.7565	8.38658	25.2477	8.38658	30.3978	8.38658	35.6553	8.38658	40.9471	8.38658	46.189	8.38658	51.2211	8.38658	56.8508	8.38658	61.7517	8.38658	66.276	8.38658	71.7982	8.38658	76.4632	8.38658	81.3868	8.38658	86.4185			8.38658	19.2088	8.38658	24.7582	8.38658	30.3775	8.38658	35.1599	8.38658	39.909
		8.39682	-0.20946	8.39682	4.96912	8.39682	9.95082	8.39682	15.0273	8.39682	19.7441	8.39682	25.236	8.39682	30.4091	8.39682	35.6608	8.39682	40.9508	8.39682	46.1934	8.39682	51.2461	8.39682	56.882	8.39682	61.7485	8.39682	66.2803	8.39682	71.8234	8.39682	76.4819	8.39682	81.4367	8.39682	86.5019			8.39682	19.1986	8.39682	24.7669	8.39682	30.3689	8.39682	35.1593	8.39682	39.9024
		8.40706	-0.227149	8.40706	4.97196	8.40706	9.94061	8.40706	15.0261	8.40706	19.7363	8.40706	25.2296	8.40706	30.4234	8.40706	35.6642	8.40706	40.9511	8.40706	46.1952	8.40706	51.2647	8.40706	56.9079	8.40706	61.7472	8.40706	66.2853	8.40706	71.8521	8.40706	76.4986	8.40706	81.4807	8.40706	86.5835			8.40706	19.1858	8.40706	24.7764	8.40706	30.3565	8.40706	35.1551	8.40706	39.8925
		8.4173	-0.242997	8.4173	4.9746	8.4173	9.93372	8.4173	15.0197	8.4173	19.7348	8.4173	25.2225	8.4173	30.4396	8.4173	35.6689	8.4173	40.9515	8.4173	46.1935	8.4173	51.2807	8.4173	56.9253	8.4173	61.749	8.4173	66.2918	8.4173	71.8806	8.4173	76.511	8.4173	81.5259	8.4173	86.6672			8.4173	19.1736	8.4173	24.784	8.4173	30.3436	8.4173	35.1442	8.4173	39.8775
		8.42754	-0.261693	8.42754	4.9701	8.42754	9.93924	8.42754	15.009	8.42754	19.7391	8.42754	25.2168	8.42754	30.4582	8.42754	35.6707	8.42754	40.9488	8.42754	46.1928	8.42754	51.2919	8.42754	56.9344	8.42754	61.7503	8.42754	66.2986	8.42754	71.9128	8.42754	76.5218	8.42754	81.5633	8.42754	86.7502			8.42754	19.1609	8.42754	24.7899	8.42754	30.3279	8.42754	35.1277	8.42754	39.8616
		8.43778	-0.27742	8.43778	4.96321	8.43778	9.95002	8.43778	14.9987	8.43778	19.7481	8.43778	25.2115	8.43778	30.476	8.43778	35.6724	8.43778	40.9472	8.43778	46.1895	8.43778	51.2946	8.43778	56.9356	8.43778	61.7508	8.43778	66.3091	8.43778	71.946	8.43778	76.5311	8.43778	81.5974	8.43778	86.8362			8.43778	19.1473	8.43778	24.7937	8.43778	30.3096	8.43778	35.1025	8.43778	39.8429
		8.44802	-0.294027	8.44802	4.95365	8.44802	9.97291	8.44802	14.988	8.44802	19.7633	8.44802	25.2067	8.44802	30.4955	8.44802	35.6698	8.44802	40.9456	8.44802	46.185	8.44802	51.2942	8.44802	56.9305	8.44802	61.7531	8.44802	66.3193	8.44802	71.9812	8.44802	76.5368	8.44802	81.6284	8.44802	86.9198			8.44802	19.1372	8.44802	24.7997	8.44802	30.294	8.44802	35.0708	8.44802	39.8265
		8.45826	-0.306995	8.45826	4.94469	8.45826	10.0004	8.45826	14.979	8.45826	19.7814	8.45826	25.1992	8.45826	30.5137	8.45826	35.6618	8.45826	40.9472	8.45826	46.1784	8.45826	51.2874	8.45826	56.9203	8.45826	61.7551	8.45826	66.3334	8.45826	72.0173	8.45826	76.5432	8.45826	81.6547	8.45826	87.0059			8.45826	19.1287	8.45826	24.8015	8.45826	30.2755	8.45826	35.0326	8.45826	39.8116
		8.4685	-0.322244	8.4685	4.93697	8.4685	10.0346	8.4685	14.9719	8.4685	19.8008	8.4685	25.1936	8.4685	30.5305	8.4685	35.6538	8.4685	40.9528	8.4685	46.1715	8.4685	51.2783	8.4685	56.9052	8.4685	61.7603	8.4685	66.3484	8.4685	72.0561	8.4685	76.5466	8.4685	81.68	8.4685	87.0882			8.4685	19.1245	8.4685	24.8035	8.4685	30.2607	8.4685	34.99	8.4685	39.7957
		8.47874	-0.334746	8.47874	4.93288	8.47874	10.071	8.47874	14.9672	8.47874	19.8216	8.47874	25.1856	8.47874	30.5451	8.47874	35.6356	8.47874	40.9601	8.47874	46.161	8.47874	51.2652	8.47874	56.8897	8.47874	61.7676	8.47874	66.3634	8.47874	72.09	8.47874	76.5515	8.47874	81.7031	8.47874	87.1693			8.47874	19.1274	8.47874	24.8026	8.47874	30.2479	8.47874	34.9417	8.47874	39.7852
		8.48898	-0.350444	8.48898	4.93183	8.48898	10.1059	8.48898	14.9651	8.48898	19.84	8.48898	25.1792	8.48898	30.5594	8.48898	35.617	8.48898	40.9713	8.48898	46.1505	8.48898	51.2551	8.48898	56.8723	8.48898	61.7826	8.48898	66.3794	8.48898	72.1278	8.48898	76.5537	8.48898	81.7283	8.48898	87.2422			8.48898	19.1355	8.48898	24.8001	8.48898	30.2388	8.48898	34.8933	8.48898	39.7763
		8.49922	-0.367682	8.49922	4.93527	8.49922	10.1407	8.49922	14.9637	8.49922	19.8582	8.49922	25.1696	8.49922	30.5703	8.49922	35.5901	8.49922	40.9854	8.49922	46.1375	8.49922	51.241	8.49922	56.8559	8.49922	61.7986	8.49922	66.3927	8.49922	72.16	8.49922	76.5568	8.49922	81.7518	8.49922	87.3125			8.49922	19.1523	8.49922	24.791	8.49922	30.2326	8.49922	34.8437	8.49922	39.7692
		8.50946	-0.387018	8.50946	4.9439	8.50946	10.1692	8.50946	14.9604	8.50946	19.8727	8.50946	25.1647	8.50946	30.5791	8.50946	35.5627	8.50946	41.0001	8.50946	46.125	8.50946	51.2308	8.50946	56.8421	8.50946	61.8206	8.50946	66.4075	8.50946	72.1897	8.50946	76.565	8.50946	81.7794	8.50946	87.3709			8.50946	19.1762	8.50946	24.7829	8.50946	30.2286	8.50946	34.7952	8.50946	39.764
		8.5197	-0.409563	8.5197	4.95321	8.5197	10.1924	8.5197	14.9583	8.5197	19.8866	8.5197	25.1601	8.5197	30.5843	8.5197	35.5277	8.5197	41.0128	8.5197	46.1139	8.5197	51.2207	8.5197	56.8309	8.5197	61.8391	8.5197	66.4173	8.5197	72.2153	8.5197	76.5728	8.5197	81.8062	8.5197	87.4242			8.5197	19.2044	8.5197	24.7696	8.5197	30.2268	8.5197	34.7502	8.5197	39.7638
		8.52994	-0.432936	8.52994	4.96501	8.52994	10.209	8.52994	14.9547	8.52994	19.8981	8.52994	25.16	8.52994	30.5867	8.52994	35.4939	8.52994	41.0251	8.52994	46.103	8.52994	51.2105	8.52994	56.8219	8.52994	61.8582	8.52994	66.4263	8.52994	72.2359	8.52994	76.5894	8.52994	81.8351	8.52994	87.468			8.52994	19.2387	8.52994	24.7568	8.52994	30.2235	8.52994	34.7097	8.52994	39.7621
		8.54018	-0.458746	8.54018	4.97443	8.54018	10.2207	8.54018	14.9521	8.54018	19.91	8.54018	25.1628	8.54018	30.5827	8.54018	35.4572	8.54018	41.0306	8.54018	46.1009	8.54018	51.2034	8.54018	56.8176	8.54018	61.866	8.54018	66.4317	8.54018	72.2508	8.54018	76.6107	8.54018	81.8618	8.54018	87.5025			8.54018	19.2763	8.54018	24.742	8.54018	30.2179	8.54018	34.6768	8.54018	39.764
		8.55042	-0.480264	8.55042	4.98269	8.55042	10.2262	8.55042	14.9497	8.55042	19.9215	8.55042	25.1712	8.55042	30.5775	8.55042	35.4232	8.55042	41.0364	8.55042	46.0998	8.55042	51.1958	8.55042	56.8142	8.55042	61.8662	8.55042	66.4359	8.55042	72.2613	8.55042	76.6408	8.55042	81.89	8.55042	87.5303			8.55042	19.3125	8.55042	24.7285	8.55042	30.2084	8.55042	34.6498	8.55042	39.7689
		8.56067	-0.501527	8.56067	4.98827	8.56067	10.2291	8.56067	14.9486	8.56067	19.935	8.56067	25.1834	8.56067	30.5656	8.56067	35.3918	8.56067	41.036	8.56067	46.1083	8.56067	51.19	8.56067	56.8124	8.56067	61.8541	8.56067	66.4325	8.56067	72.2664	8.56067	76.6754	8.56067	81.9129	8.56067	87.5527			8.56067	19.3498	8.56067	24.7162	8.56067	30.1934	8.56067	34.6321	8.56067	39.7735
		8.5709	-0.516712	8.5709	4.98869	8.5709	10.2285	8.5709	14.9515	8.5709	19.9494	8.5709	25.1966	8.5709	30.5506	8.5709	35.3679	8.5709	41.0358	8.5709	46.1206	8.5709	51.1838	8.5709	56.8069	8.5709	61.8288	8.5709	66.4305	8.5709	72.2651	8.5709	76.7159	8.5709	81.9331	8.5709	87.5667			8.5709	19.3805	8.5709	24.7044	8.5709	30.1739	8.5709	34.6217	8.5709	39.78
		8.58114	-0.527984	8.58114	4.98662	8.58114	10.2253	8.58114	14.9538	8.58114	19.9667	8.58114	25.2134	8.58114	30.5318	8.58114	35.3482	8.58114	41.0338	8.58114	46.1395	8.58114	51.1787	8.58114	56.8036	8.58114	61.7916	8.58114	66.4212	8.58114	72.262	8.58114	76.7572	8.58114	81.95	8.58114	87.579			8.58114	19.4138	8.58114	24.695	8.58114	30.1472	8.58114	34.6214	8.58114	39.7894
		8.59138	-0.535214	8.59138	4.98023	8.59138	10.2204	8.59138	14.9596	8.59138	19.9832	8.59138	25.2277	8.59138	30.5109	8.59138	35.3387	8.59138	41.0319	8.59138	46.1587	8.59138	51.1736	8.59138	56.7926	8.59138	61.7426	8.59138	66.4119	8.59138	72.2525	8.59138	76.7982	8.59138	81.9588	8.59138	87.5849			8.59138	19.4364	8.59138	24.6849	8.59138	30.1188	8.59138	34.625	8.59138	39.7964
		8.60162	-0.537051	8.60162	4.97242	8.60162	10.2127	8.60162	14.9636	8.60162	20.0035	8.60162	25.2391	8.60162	30.4858	8.60162	35.3354	8.60162	41.0293	8.60162	46.182	8.60162	51.1676	8.60162	56.7818	8.60162	61.6875	8.60162	66.3989	8.60162	72.241	8.60162	76.8327	8.60162	81.9693	8.60162	87.5891			8.60162	19.4615	8.60162	24.6771	8.60162	30.0861	8.60162	34.6347	8.60162	39.8058
		8.61187	-0.53873	8.61187	4.96146	8.61187	10.2004	8.61187	14.9715	8.61187	20.02	8.61187	25.2509	8.61187	30.4601	8.61187	35.3401	8.61187	41.0231	8.61187	46.2001	8.61187	51.1588	8.61187	56.7651	8.61187	61.626	8.61187	66.3882	8.61187	72.2267	8.61187	76.8612	8.61187	81.9694	8.61187	87.5899			8.61187	19.4814	8.61187	24.6659	8.61187	30.0543	8.61187	34.6482	8.61187	39.814
		8.6221	-0.537559	8.6221	4.94861	8.6221	10.1851	8.6221	14.9765	8.6221	20.0358	8.6221	25.2564	8.6221	30.4351	8.6221	35.3488	8.6221	41.0137	8.6221	46.2136	8.6221	51.1517	8.6221	56.75	8.6221	61.5634	8.6221	66.3767	8.6221	72.2097	8.6221	76.8784	8.6221	81.9724	8.6221	87.5858			8.6221	19.5005	8.6221	24.6565	8.6221	30.0223	8.6221	34.6591	8.6221	39.8241
		8.63235	-0.538182	8.63235	4.93692	8.63235	10.1658	8.63235	14.984	8.63235	20.0512	8.63235	25.2633	8.63235	30.4075	8.63235	35.3601	8.63235	40.9983	8.63235	46.2237	8.63235	51.1396	8.63235	56.7326	8.63235	61.5025	8.63235	66.3696	8.63235	72.1898	8.63235	76.8854	8.63235	81.9692	8.63235	87.5773			8.63235	19.5194	8.63235	24.6429	8.63235	29.9926	8.63235	34.6718	8.63235	39.8313
		8.64258	-0.535977	8.64258	4.92215	8.64258	10.1456	8.64258	14.9905	8.64258	20.0583	8.64258	25.2672	8.64258	30.3851	8.64258	35.374	8.64258	40.9754	8.64258	46.2225	8.64258	51.1298	8.64258	56.7176	8.64258	61.4459	8.64258	66.3648	8.64258	72.1687	8.64258	76.8816	8.64258	81.9686	8.64258	87.563			8.64258	19.5385	8.64258	24.6294	8.64258	29.9646	8.64258	34.681	8.64258	39.8412
		8.65283	-0.535494	8.65283	4.91071	8.65283	10.1225	8.65283	14.9976	8.65283	20.0641	8.65283	25.2715	8.65283	30.3638	8.65283	35.3876	8.65283	40.9474	8.65283	46.2185	8.65283	51.1182	8.65283	56.705	8.65283	61.3959	8.65283	66.3635	8.65283	72.1435	8.65283	76.8683	8.65283	81.9635	8.65283	87.5431			8.65283	19.5585	8.65283	24.6126	8.65283	29.939	8.65283	34.6853	8.65283	39.8495
		8.66306	-0.533149	8.66306	4.89812	8.66306	10.1021	8.66306	15.0034	8.66306	20.064	8.66306	25.2764	8.66306	30.3462	8.66306	35.3972	8.66306	40.913	8.66306	46.2054	8.66306	51.109	8.66306	56.6959	8.66306	61.3518	8.66306	66.3652	8.66306	72.1153	8.66306	76.8481	8.66306	81.9575	8.66306	87.5126			8.66306	19.5796	8.66306	24.5962	8.66306	29.9132	8.66306	34.685	8.66306	39.8595
		8.6733	-0.5275	8.6733	4.88897	8.6733	10.0851	8.6733	15.0079	8.6733	20.0592	8.6733	25.2809	8.6733	30.3343	8.6733	35.4066	8.6733	40.8763	8.6733	46.1879	8.6733	51.099	8.6733	56.6898	8.6733	61.3168	8.6733	66.368	8.6733	72.0823	8.6733	76.8224	8.6733	81.9496	8.6733	87.4783			8.6733	19.6004	8.6733	24.5777	8.6733	29.89	8.6733	34.6842	8.6733	39.8688
		8.68355	-0.518859	8.68355	4.88044	8.68355	10.0731	8.68355	15.0097	8.68355	20.0489	8.68355	25.2886	8.68355	30.3265	8.68355	35.4125	8.68355	40.8423	8.68355	46.1648	8.68355	51.0933	8.68355	56.6878	8.68355	61.2864	8.68355	66.3713	8.68355	72.0478	8.68355	76.7952	8.68355	81.935	8.68355	87.435			8.68355	19.6235	8.68355	24.5646	8.68355	29.8636	8.68355	34.6739	8.68355	39.8779
		8.69378	-0.504247	8.69378	4.8773	8.69378	10.0651	8.69378	15.0072	8.69378	20.037	8.69378	25.2924	8.69378	30.3245	8.69378	35.415	8.69378	40.8074	8.69378	46.1411	8.69378	51.0864	8.69378	56.6891	8.69378	61.2619	8.69378	66.3744	8.69378	72.0047	8.69378	76.7685	8.69378	81.9162	8.69378	87.3851			8.69378	19.6453	8.69378	24.5504	8.69378	29.838	8.69378	34.6658	8.69378	39.8869
		8.70403	-0.485884	8.70403	4.87404	8.70403	10.0617	8.70403	15.002	8.70403	20.0228	8.70403	25.2985	8.70403	30.3278	8.70403	35.4129	8.70403	40.7832	8.70403	46.1136	8.70403	51.0809	8.70403	56.6885	8.70403	61.2409	8.70403	66.3757	8.70403	71.9622	8.70403	76.7413	8.70403	81.8919	8.70403	87.3311			8.70403	19.6669	8.70403	24.5437	8.70403	29.8136	8.70403	34.6501	8.70403	39.894
		8.71426	-0.46205	8.71426	4.87668	8.71426	10.0642	8.71426	14.994	8.71426	20.0066	8.71426	25.3017	8.71426	30.334	8.71426	35.4105	8.71426	40.7628	8.71426	46.0862	8.71426	51.073	8.71426	56.6914	8.71426	61.224	8.71426	66.3759	8.71426	71.9142	8.71426	76.7185	8.71426	81.8583	8.71426	87.273			8.71426	19.6873	8.71426	24.5389	8.71426	29.788	8.71426	34.6339	8.71426	39.8999
		8.72451	-0.436621	8.72451	4.87783	8.72451	10.0645	8.72451	14.9847	8.72451	19.9917	8.72451	25.3036	8.72451	30.346	8.72451	35.4029	8.72451	40.7503	8.72451	46.0592	8.72451	51.0623	8.72451	56.6877	8.72451	61.2068	8.72451	66.3748	8.72451	71.8643	8.72451	76.6951	8.72451	81.8176	8.72451	87.2106			8.72451	19.7073	8.72451	24.54	8.72451	29.7664	8.72451	34.6142	8.72451	39.9036
		8.73475	-0.408568	8.73475	4.88294	8.73475	10.0685	8.73475	14.976	8.73475	19.9777	8.73475	25.3058	8.73475	30.361	8.73475	35.396	8.73475	40.7456	8.73475	46.032	8.73475	51.049	8.73475	56.6843	8.73475	61.1909	8.73475	66.3687	8.73475	71.8129	8.73475	76.6752	8.73475	81.7709	8.73475	87.1489			8.73475	19.7265	8.73475	24.5438	8.73475	29.747	8.73475	34.5936	8.73475	39.9039
		8.74499	-0.384386	8.74499	4.88623	8.74499	10.0696	8.74499	14.9705	8.74499	19.9652	8.74499	25.3061	8.74499	30.3796	8.74499	35.3859	8.74499	40.7477	8.74499	46.0081	8.74499	51.0292	8.74499	56.6725	8.74499	61.1769	8.74499	66.3633	8.74499	71.7611	8.74499	76.6537	8.74499	81.715	8.74499	87.0856			8.74499	19.7461	8.74499	24.5489	8.74499	29.7334	8.74499	34.5708	8.74499	39.8994
		8.75523	-0.36301	8.75523	4.88914	8.75523	10.0712	8.75523	14.9698	8.75523	19.9539	8.75523	25.3068	8.75523	30.3981	8.75523	35.3784	8.75523	40.7535	8.75523	45.9825	8.75523	51.0064	8.75523	56.6551	8.75523	61.1575	8.75523	66.3527	8.75523	71.7065	8.75523	76.6319	8.75523	81.6569	8.75523	87.025			8.75523	19.766	8.75523	24.5537	8.75523	29.7248	8.75523	34.5474	8.75523	39.8915
		8.76547	-0.349709	8.76547	4.89211	8.76547	10.069	8.76547	14.9735	8.76547	19.9452	8.76547	25.3083	8.76547	30.4217	8.76547	35.3703	8.76547	40.7639	8.76547	45.9629	8.76547	50.9752	8.76547	56.6335	8.76547	61.1368	8.76547	66.3415	8.76547	71.6537	8.76547	76.6081	8.76547	81.592	8.76547	86.9654			8.76547	19.7865	8.76547	24.5607	8.76547	29.7213	8.76547	34.5244	8.76547	39.8781
		8.77571	-0.34019	8.77571	4.89248	8.77571	10.07	8.77571	14.9836	8.77571	19.9387	8.77571	25.3119	8.77571	30.4427	8.77571	35.365	8.77571	40.775	8.77571	45.9426	8.77571	50.9438	8.77571	56.6027	8.77571	61.1144	8.77571	66.323	8.77571	71.5973	8.77571	76.5813	8.77571	81.5276	8.77571	86.9127			8.77571	19.8093	8.77571	24.559	8.77571	29.723	8.77571	34.5033	8.77571	39.8575
		8.78594	-0.340282	8.78594	4.894	8.78594	10.0689	8.78594	14.9943	8.78594	19.9332	8.78594	25.3152	8.78594	30.4657	8.78594	35.3608	8.78594	40.7866	8.78594	45.9279	8.78594	50.9057	8.78594	56.5701	8.78594	61.0837	8.78594	66.3024	8.78594	71.5394	8.78594	76.5511	8.78594	81.4604	8.78594	86.8643			8.78594	19.8314	8.78594	24.5604	8.78594	29.729	8.78594	34.4839	8.78594	39.8359
		8.79619	-0.345732	8.79619	4.89427	8.79619	10.0696	8.79619	15.0072	8.79619	19.9326	8.79619	25.3199	8.79619	30.4866	8.79619	35.359	8.79619	40.7946	8.79619	45.9146	8.79619	50.8645	8.79619	56.5323	8.79619	61.0523	8.79619	66.279	8.79619	71.4813	8.79619	76.5184	8.79619	81.3961	8.79619	86.821			8.79619	19.8561	8.79619	24.5553	8.79619	29.7357	8.79619	34.4691	8.79619	39.8097
		8.80643	-0.356302	8.80643	4.89688	8.80643	10.0734	8.80643	15.0173	8.80643	19.9346	8.80643	25.323	8.80643	30.5056	8.80643	35.3555	8.80643	40.8017	8.80643	45.9072	8.80643	50.8237	8.80643	56.4928	8.80643	61.015	8.80643	66.2481	8.80643	71.4194	8.80643	76.4814	8.80643	81.331	8.80643	86.7858			8.80643	19.8772	8.80643	24.5496	8.80643	29.7473	8.80643	34.4576	8.80643	39.7834
		8.81667	-0.370137	8.81667	4.90032	8.81667	10.076	8.81667	15.0247	8.81667	19.939	8.81667	25.3248	8.81667	30.5232	8.81667	35.3529	8.81667	40.8027	8.81667	45.9005	8.81667	50.7806	8.81667	56.4522	8.81667	60.979	8.81667	66.2171	8.81667	71.3542	8.81667	76.4432	8.81667	81.2723	8.81667	86.7536			8.81667	19.8992	8.81667	24.5391	8.81667	29.7545	8.81667	34.4522	8.81667	39.7597
		8.82691	-0.387966	8.82691	4.9056	8.82691	10.0804	8.82691	15.0262	8.82691	19.949	8.82691	25.3247	8.82691	30.536	8.82691	35.3469	8.82691	40.8021	8.82691	45.899	8.82691	50.7416	8.82691	56.413	8.82691	60.9402	8.82691	66.1816	8.82691	71.2897	8.82691	76.4017	8.82691	81.2149	8.82691	86.7278			8.82691	19.9151	8.82691	24.5325	8.82691	29.767	8.82691	34.449	8.82691	39.7405
		8.83715	-0.407154	8.83715	4.9113	8.83715	10.084	8.83715	15.0221	8.83715	19.9604	8.83715	25.3187	8.83715	30.5458	8.83715	35.339	8.83715	40.7974	8.83715	45.8985	8.83715	50.7034	8.83715	56.3718	8.83715	60.9057	8.83715	66.1482	8.83715	71.2237	8.83715	76.361	8.83715	81.162	8.83715	86.7071			8.83715	19.93	8.83715	24.5242	8.83715	29.7734	8.83715	34.4554	8.83715	39.7268
		8.84739	-0.427729	8.84739	4.91903	8.84739	10.0836	8.84739	15.0144	8.84739	19.9756	8.84739	25.311	8.84739	30.5509	8.84739	35.3261	8.84739	40.7911	8.84739	45.8989	8.84739	50.6696	8.84739	56.3347	8.84739	60.876	8.84739	66.1123	8.84739	71.1575	8.84739	76.3208	8.84739	81.113	8.84739	86.6892			8.84739	19.9368	8.84739	24.5189	8.84739	29.7843	8.84739	34.4621	8.84739	39.7194
		8.85763	-0.451565	8.85763	4.92284	8.85763	10.0819	8.85763	15.0031	8.85763	19.9897	8.85763	25.2982	8.85763	30.5525	8.85763	35.31	8.85763	40.7813	8.85763	45.8996	8.85763	50.641	8.85763	56.2949	8.85763	60.8498	8.85763	66.081	8.85763	71.0942	8.85763	76.2794	8.85763	81.0711	8.85763	86.674			8.85763	19.9411	8.85763	24.5181	8.85763	29.7919	8.85763	34.4735	8.85763	39.7175
		8.86787	-0.473353	8.86787	4.92768	8.86787	10.073	8.86787	14.9905	8.86787	20.0061	8.86787	25.284	8.86787	30.548	8.86787	35.2898	8.86787	40.7723	8.86787	45.8995	8.86787	50.6138	8.86787	56.2582	8.86787	60.8318	8.86787	66.0505	8.86787	71.0342	8.86787	76.2434	8.86787	81.0335	8.86787	86.6621			8.86787	19.9353	8.86787	24.5219	8.86787	29.8019	8.86787	34.491	8.86787	39.7204
		8.87811	-0.499617	8.87811	4.93016	8.87811	10.0613	8.87811	14.9793	8.87811	20.0215	8.87811	25.2687	8.87811	30.5407	8.87811	35.2679	8.87811	40.7611	8.87811	45.8973	8.87811	50.5928	8.87811	56.2199	8.87811	60.8151	8.87811	66.0224	8.87811	70.9774	8.87811	76.207	8.87811	81.0012	8.87811	86.6498			8.87811	19.9261	8.87811	24.5289	8.87811	29.8133	8.87811	34.5058	8.87811	39.7229
		8.88835	-0.524159	8.88835	4.92925	8.88835	10.044	8.88835	14.9698	8.88835	20.0348	8.88835	25.2509	8.88835	30.53	8.88835	35.2441	8.88835	40.7489	8.88835	45.8951	8.88835	50.5706	8.88835	56.1824	8.88835	60.8072	8.88835	65.9963	8.88835	70.9242	8.88835	76.1721	8.88835	80.9758	8.88835	86.6378			8.88835	19.9093	8.88835	24.5427	8.88835	29.8254	8.88835	34.525	8.88835	39.7296
		8.89859	-0.547355	8.89859	4.9294	8.89859	10.0237	8.89859	14.9634	8.89859	20.0474	8.89859	25.2385	8.89859	30.5188	8.89859	35.2173	8.89859	40.7351	8.89859	45.8878	8.89859	50.5512	8.89859	56.1426	8.89859	60.7978	8.89859	65.97	8.89859	70.8755	8.89859	76.1396	8.89859	80.9546	8.89859	86.6216			8.89859	19.8857	8.89859	24.5584	8.89859	29.8393	8.89859	34.5423	8.89859	39.7319
		8.90883	-0.569796	8.90883	4.92829	8.90883	10.0017	8.90883	14.9608	8.90883	20.0593	8.90883	25.2273	8.90883	30.5049	8.90883	35.1937	8.90883	40.7204	8.90883	45.8808	8.90883	50.5315	8.90883	56.1026	8.90883	60.7914	8.90883	65.9429	8.90883	70.8291	8.90883	76.1062	8.90883	80.9381	8.90883	86.6019			8.90883	19.8564	8.90883	24.5757	8.90883	29.8513	8.90883	34.559	8.90883	39.7342
		8.91907	-0.589057	8.91907	4.92636	8.91907	9.98044	8.91907	14.9597	8.91907	20.0659	8.91907	25.2207	8.91907	30.4928	8.91907	35.1683	8.91907	40.7033	8.91907	45.8693	8.91907	50.5123	8.91907	56.0604	8.91907	60.7834	8.91907	65.9106	8.91907	70.7846	8.91907	76.0727	8.91907	80.9248	8.91907	86.5734			8.91907	19.823	8.91907	24.5961	8.91907	29.8643	8.91907	34.5722	8.91907	39.7381
		8.92931	-0.601804	8.92931	4.9293	8.92931	9.95995	8.92931	14.9625	8.92931	20.0728	8.92931	25.2203	8.92931	30.4815	8.92931	35.1465	8.92931	40.6841	8.92931	45.855	8.92931	50.4939	8.92931	56.0173	8.92931	60.7716	8.92931	65.8762	8.92931	70.7406	8.92931	76.0379	8.92931	80.9116	8.92931	86.5417			8.92931	19.7857	8.92931	24.6134	8.92931	29.8726	8.92931	34.5866	8.92931	39.741
		8.93955	-0.608837	8.93955	4.92721	8.93955	9.94349	8.93955	14.9665	8.93955	20.074	8.93955	25.2245	8.93955	30.4728	8.93955	35.1245	8.93955	40.6625	8.93955	45.8393	8.93955	50.4774	8.93955	55.971	8.93955	60.7567	8.93955	65.837	8.93955	70.6965	8.93955	76.0033	8.93955	80.9004	8.93955	86.5016			8.93955	19.748	8.93955	24.6304	8.93955	29.8759	8.93955	34.5931	8.93955	39.7466
		8.94979	-0.608758	8.94979	4.93265	8.94979	9.9302	8.94979	14.9695	8.94979	20.0716	8.94979	25.2341	8.94979	30.4657	8.94979	35.1083	8.94979	40.6426	8.94979	45.8159	8.94979	50.4639	8.94979	55.9248	8.94979	60.7348	8.94979	65.7922	8.94979	70.6534	8.94979	75.9681	8.94979	80.8877	8.94979	86.4571			8.94979	19.7106	8.94979	24.646	8.94979	29.8754	8.94979	34.6025	8.94979	39.7581
		8.96003	-0.599629	8.96003	4.93078	8.96003	9.92207	8.96003	14.9746	8.96003	20.0653	8.96003	25.2468	8.96003	30.4623	8.96003	35.0958	8.96003	40.618	8.96003	45.7956	8.96003	50.4532	8.96003	55.8783	8.96003	60.7093	8.96003	65.7455	8.96003	70.6062	8.96003	75.9337	8.96003	80.872	8.96003	86.4109			8.96003	19.6772	8.96003	24.6579	8.96003	29.8686	8.96003	34.6065	8.96003	39.7707
		8.97027	-0.584493	8.97027	4.93224	8.97027	9.91814	8.97027	14.9746	8.97027	20.0549	8.97027	25.2632	8.97027	30.461	8.97027	35.0884	8.97027	40.5964	8.97027	45.7679	8.97027	50.4457	8.97027	55.8319	8.97027	60.6767	8.97027	65.697	8.97027	70.5642	8.97027	75.9002	8.97027	80.855	8.97027	86.3646			8.97027	19.648	8.97027	24.6696	8.97027	29.8556	8.97027	34.6127	8.97027	39.7898
		8.98051	-0.562797	8.98051	4.92994	8.98051	9.91698	8.98051	14.9726	8.98051	20.0399	8.98051	25.2796	8.98051	30.4611	8.98051	35.0873	8.98051	40.5747	8.98051	45.7431	8.98051	50.4417	8.98051	55.7891	8.98051	60.6412	8.98051	65.6477	8.98051	70.5177	8.98051	75.8707	8.98051	80.8349	8.98051	86.3194			8.98051	19.6246	8.98051	24.6797	8.98051	29.8416	8.98051	34.6174	8.98051	39.811
		8.99075	-0.537828	8.99075	4.92716	8.99075	9.91895	8.99075	14.9645	8.99075	20.0213	8.99075	25.2951	8.99075	30.4616	8.99075	35.0925	8.99075	40.5564	8.99075	45.7183	8.99075	50.4365	8.99075	55.7467	8.99075	60.6008	8.99075	65.6029	8.99075	70.4747	8.99075	75.8421	8.99075	80.8118	8.99075	86.2772			8.99075	19.6099	8.99075	24.6889	8.99075	29.8232	8.99075	34.6245	8.99075	39.8325
		9.00099	-0.512182	9.00099	4.92169	9.00099	9.9219	9.00099	14.9537	9.00099	20.0002	9.00099	25.3092	9.00099	30.4614	9.00099	35.1054	9.00099	40.539	9.00099	45.6929	9.00099	50.4372	9.00099	55.7125	9.00099	60.5622	9.00099	65.5591	9.00099	70.4316	9.00099	75.8207	9.00099	80.7871	9.00099	86.2384			9.00099	19.5998	9.00099	24.7012	9.00099	29.8081	9.00099	34.6314	9.00099	39.8552
		9.01123	-0.487289	9.01123	4.91857	9.01123	9.92575	9.01123	14.9345	9.01123	19.9786	9.01123	25.3217	9.01123	30.4591	9.01123	35.1199	9.01123	40.5272	9.01123	45.6725	9.01123	50.4349	9.01123	55.6817	9.01123	60.5207	9.01123	65.5226	9.01123	70.3922	9.01123	75.7989	9.01123	80.7603	9.01123	86.2024			9.01123	19.5985	9.01123	24.7093	9.01123	29.7924	9.01123	34.6433	9.01123	39.8764
		9.02147	-0.46823	9.02147	4.91628	9.02147	9.92636	9.02147	14.9137	9.02147	19.9546	9.02147	25.3317	9.02147	30.4529	9.02147	35.143	9.02147	40.5195	9.02147	45.6522	9.02147	50.4356	9.02147	55.6561	9.02147	60.483	9.02147	65.4908	9.02147	70.3543	9.02147	75.7837	9.02147	80.733	9.02147	86.1681			9.02147	19.6008	9.02147	24.7218	9.02147	29.7832	9.02147	34.6501	9.02147	39.8933
		9.03171	-0.451899	9.03171	4.916	9.03171	9.92615	9.03171	14.8889	9.03171	19.9313	9.03171	25.3399	9.03171	30.4403	9.03171	35.163	9.03171	40.5176	9.03171	45.6367	9.03171	50.4353	9.03171	55.6393	9.03171	60.448	9.03171	65.4636	9.03171	70.3198	9.03171	75.7709	9.03171	80.703	9.03171	86.1377			9.03171	19.6077	9.03171	24.7333	9.03171	29.7792	9.03171	34.6613	9.03171	39.9088
		9.04195	-0.442754	9.04195	4.922	9.04195	9.92135	9.04195	14.8648	9.04195	19.9101	9.04195	25.3486	9.04195	30.425	9.04195	35.1874	9.04195	40.5171	9.04195	45.6246	9.04195	50.4383	9.04195	55.6256	9.04195	60.4143	9.04195	65.4439	9.04195	70.2918	9.04195	75.7591	9.04195	80.6739	9.04195	86.1061			9.04195	19.6147	9.04195	24.7453	9.04195	29.7799	9.04195	34.6693	9.04195	39.9195
		9.05219	-0.437033	9.05219	4.92704	9.05219	9.91069	9.05219	14.8402	9.05219	19.8922	9.05219	25.3542	9.05219	30.4045	9.05219	35.2078	9.05219	40.5219	9.05219	45.615	9.05219	50.4386	9.05219	55.6215	9.05219	60.3847	9.05219	65.4282	9.05219	70.2676	9.05219	75.7483	9.05219	80.6429	9.05219	86.0772			9.05219	19.625	9.05219	24.7583	9.05219	29.789	9.05219	34.6751	9.05219	39.9291
		9.06243	-0.436691	9.06243	4.94023	9.06243	9.89547	9.06243	14.8206	9.06243	19.8767	9.06243	25.3608	9.06243	30.3816	9.06243	35.2262	9.06243	40.5286	9.06243	45.6109	9.06243	50.4408	9.06243	55.6217	9.06243	60.3562	9.06243	65.4152	9.06243	70.2513	9.06243	75.7364	9.06243	80.6113	9.06243	86.0461			9.06243	19.6312	9.06243	24.7715	9.06243	29.8021	9.06243	34.68	9.06243	39.9348
		9.07267	-0.439926	9.07267	4.95078	9.07267	9.87642	9.07267	14.8026	9.07267	19.8653	9.07267	25.363	9.07267	30.3579	9.07267	35.2452	9.07267	40.5344	9.07267	45.6089	9.07267	50.4399	9.07267	55.6296	9.07267	60.3281	9.07267	65.4064	9.07267	70.2411	9.07267	75.7221	9.07267	80.5781	9.07267	86.0201			9.07267	19.6353	9.07267	24.7873	9.07267	29.8198	9.07267	34.6811	9.07267	39.939
		9.08291	-0.442431	9.08291	4.96427	9.08291	9.85005	9.08291	14.7913	9.08291	19.8593	9.08291	25.3656	9.08291	30.3376	9.08291	35.2594	9.08291	40.5419	9.08291	45.608	9.08291	50.4361	9.08291	55.6417	9.08291	60.3008	9.08291	65.3994	9.08291	70.241	9.08291	75.7066	9.08291	80.5444	9.08291	85.9892			9.08291	19.636	9.08291	24.8048	9.08291	29.8417	9.08291	34.6801	9.08291	39.9433
		9.09315	-0.449455	9.09315	4.97479	9.09315	9.82508	9.09315	14.7792	9.09315	19.858	9.09315	25.3635	9.09315	30.3201	9.09315	35.2746	9.09315	40.5473	9.09315	45.6079	9.09315	50.425	9.09315	55.6613	9.09315	60.2747	9.09315	65.3961	9.09315	70.245	9.09315	75.6854	9.09315	80.5083	9.09315	85.9609			9.09315	19.6321	9.09315	24.8219	9.09315	29.8643	9.09315	34.6777	9.09315	39.9446
		9.10339	-0.451026	9.10339	4.9868	9.10339	9.79711	9.10339	14.7741	9.10339	19.8577	9.10339	25.3617	9.10339	30.307	9.10339	35.2902	9.10339	40.5512	9.10339	45.6052	9.10339	50.4089	9.10339	55.6794	9.10339	60.2476	9.10339	65.3929	9.10339	70.2562	9.10339	75.6647	9.10339	80.4708	9.10339	85.9303			9.10339	19.6244	9.10339	24.8445	9.10339	29.8846	9.10339	34.6746	9.10339	39.948
		9.11363	-0.454345	9.11363	4.99297	9.11363	9.77415	9.11363	14.7674	9.11363	19.8633	9.11363	25.3566	9.11363	30.3037	9.11363	35.3037	9.11363	40.5551	9.11363	45.6006	9.11363	50.3832	9.11363	55.7035	9.11363	60.223	9.11363	65.3928	9.11363	70.2699	9.11363	75.6422	9.11363	80.4335	9.11363	85.8982			9.11363	19.6135	9.11363	24.8665	9.11363	29.9051	9.11363	34.6691	9.11363	39.9503
		9.12387	-0.451931	9.12387	4.99855	9.12387	9.75427	9.12387	14.7652	9.12387	19.868	9.12387	25.3529	9.12387	30.3049	9.12387	35.3184	9.12387	40.5568	9.12387	45.5901	9.12387	50.351	9.12387	55.7226	9.12387	60.1994	9.12387	65.3964	9.12387	70.2849	9.12387	75.6199	9.12387	80.3943	9.12387	85.8669			9.12387	19.5997	9.12387	24.89	9.12387	29.9216	9.12387	34.665	9.12387	39.9554
		9.13411	-0.444122	9.13411	5.00206	9.13411	9.74136	9.13411	14.762	9.13411	19.8752	9.13411	25.3512	9.13411	30.3133	9.13411	35.3297	9.13411	40.5588	9.13411	45.5761	9.13411	50.3115	9.13411	55.7393	9.13411	60.1778	9.13411	65.4014	9.13411	70.2981	9.13411	75.5982	9.13411	80.356	9.13411	85.8315			9.13411	19.5841	9.13411	24.9154	9.13411	29.9354	9.13411	34.6628	9.13411	39.9632
		9.14435	-0.429959	9.14435	5.00354	9.14435	9.7386	9.14435	14.7618	9.14435	19.8805	9.14435	25.3526	9.14435	30.3285	9.14435	35.3363	9.14435	40.5608	9.14435	45.5595	9.14435	50.2663	9.14435	55.7529	9.14435	60.158	9.14435	65.4097	9.14435	70.3062	9.14435	75.5794	9.14435	80.3216	9.14435	85.7984			9.14435	19.5693	9.14435	24.9386	9.14435	29.9477	9.14435	34.6626	9.14435	39.9731
		9.15459	-0.407959	9.15459	5.00506	9.15459	9.7427	9.15459	14.7611	9.15459	19.8838	9.15459	25.357	9.15459	30.3469	9.15459	35.339	9.15459	40.5637	9.15459	45.538	9.15459	50.2186	9.15459	55.7578	9.15459	60.14	9.15459	65.4194	9.15459	70.3097	9.15459	75.5608	9.15459	80.2856	9.15459	85.7626			9.15459	19.5537	9.15459	24.9632	9.15459	29.9608	9.15459	34.6629	9.15459	39.9904
		9.16483	-0.378906	9.16483	5.00631	9.16483	9.75609	9.16483	14.7636	9.16483	19.884	9.16483	25.3672	9.16483	30.3676	9.16483	35.335	9.16483	40.565	9.16483	45.5155	9.16483	50.1674	9.16483	55.7592	9.16483	60.1191	9.16483	65.43	9.16483	70.3064	9.16483	75.5455	9.16483	80.2567	9.16483	85.7281			9.16483	19.5389	9.16483	24.9826	9.16483	29.9715	9.16483	34.6699	9.16483	40.0106
		9.17507	-0.342771	9.17507	5.01039	9.17507	9.77494	9.17507	14.7671	9.17507	19.8813	9.17507	25.3785	9.17507	30.3906	9.17507	35.3242	9.17507	40.5645	9.17507	45.4909	9.17507	50.1186	9.17507	55.7549	9.17507	60.1005	9.17507	65.4404	9.17507	70.298	9.17507	75.5317	9.17507	80.2291	9.17507	85.695			9.17507	19.5265	9.17507	25.0022	9.17507	29.9865	9.17507	34.6773	9.17507	40.0358
		9.18531	-0.306534	9.18531	5.0141	9.18531	9.80114	9.18531	14.7675	9.18531	19.8718	9.18531	25.3938	9.18531	30.4102	9.18531	35.3094	9.18531	40.5634	9.18531	45.4672	9.18531	50.0684	9.18531	55.7483	9.18531	60.077	9.18531	65.4457	9.18531	70.2846	9.18531	75.5187	9.18531	80.2044	9.18531	85.6615			9.18531	19.5153	9.18531	25.0149	9.18531	30.0019	9.18531	34.6878	9.18531	40.0645
		9.19555	-0.266904	9.19555	5.02235	9.19555	9.82819	9.19555	14.7722	9.19555	19.8571	9.19555	25.4099	9.19555	30.4283	9.19555	35.2891	9.19555	40.5575	9.19555	45.4399	9.19555	50.0238	9.19555	55.7378	9.19555	60.0532	9.19555	65.4477	9.19555	70.2691	9.19555	75.5091	9.19555	80.1836	9.19555	85.6291			9.19555	19.5064	9.19555	25.0231	9.19555	30.0189	9.19555	34.6993	9.19555	40.0947
		9.20579	-0.234234	9.20579	5.03084	9.20579	9.85673	9.20579	14.7732	9.20579	19.8406	9.20579	25.4237	9.20579	30.443	9.20579	35.2694	9.20579	40.5477	9.20579	45.4153	9.20579	49.9809	9.20579	55.7258	9.20579	60.028	9.20579	65.4438	9.20579	70.2534	9.20579	75.5	9.20579	80.1624	9.20579	85.5963			9.20579	19.5003	9.20579	25.0251	9.20579	30.0374	9.20579	34.7106	9.20579	40.1225
		9.21603	-0.206518	9.21603	5.04239	9.21603	9.88195	9.21603	14.7744	9.21603	19.8137	9.21603	25.4375	9.21603	30.4513	9.21603	35.2499	9.21603	40.5321	9.21603	45.3873	9.21603	49.942	9.21603	55.7116	9.21603	60.0023	9.21603	65.4316	9.21603	70.2372	9.21603	75.4956	9.21603	80.1417	9.21603	85.565			9.21603	19.4945	9.21603	25.0233	9.21603	30.0547	9.21603	34.7211	9.21603	40.1474
		9.22627	-0.18868	9.22627	5.0518	9.22627	9.90615	9.22627	14.7768	9.22627	19.7909	9.22627	25.4476	9.22627	30.4544	9.22627	35.2349	9.22627	40.5142	9.22627	45.3618	9.22627	49.909	9.22627	55.6945	9.22627	59.9774	9.22627	65.4135	9.22627	70.2238	9.22627	75.4942	9.22627	80.1215	9.22627	85.5335			9.22627	19.4918	9.22627	25.0136	9.22627	30.0701	9.22627	34.7291	9.22627	40.1683
		9.23651	-0.180974	9.23651	5.06202	9.23651	9.9213	9.23651	14.7814	9.23651	19.7625	9.23651	25.4546	9.23651	30.4526	9.23651	35.2233	9.23651	40.4918	9.23651	45.3366	9.23651	49.881	9.23651	55.6718	9.23651	59.9562	9.23651	65.3899	9.23651	70.2113	9.23651	75.4967	9.23651	80.0995	9.23651	85.5026			9.23651	19.4901	9.23651	25.0033	9.23651	30.0848	9.23651	34.7345	9.23651	40.1811
		9.24675	-0.179786	9.24675	5.0679	9.24675	9.93408	9.24675	14.7896	9.24675	19.7359	9.24675	25.4551	9.24675	30.4447	9.24675	35.2203	9.24675	40.4648	9.24675	45.3142	9.24675	49.8568	9.24675	55.6461	9.24675	59.9404	9.24675	65.3628	9.24675	70.2027	9.24675	75.5022	9.24675	80.0781	9.24675	85.4746			9.24675	19.491	9.24675	24.9866	9.24675	30.0939	9.24675	34.7355	9.24675	40.1889
		9.25699	-0.188603	9.25699	5.0716	9.25699	9.93831	9.25699	14.8027	9.25699	19.7138	9.25699	25.4544	9.25699	30.4352	9.25699	35.2218	9.25699	40.439	9.25699	45.2964	9.25699	49.8383	9.25699	55.6118	9.25699	59.9274	9.25699	65.3361	9.25699	70.1934	9.25699	75.5123	9.25699	80.0554	9.25699	85.4496			9.25699	19.4904	9.25699	24.9751	9.25699	30.102	9.25699	34.7367	9.25699	40.1907
		9.26723	-0.20207	9.26723	5.07101	9.26723	9.93887	9.26723	14.8208	9.26723	19.6935	9.26723	25.4459	9.26723	30.418	9.26723	35.2296	9.26723	40.4118	9.26723	45.2832	9.26723	49.8238	9.26723	55.5741	9.26723	59.9226	9.26723	65.3111	9.26723	70.1864	9.26723	75.5223	9.26723	80.0366	9.26723	85.4285			9.26723	19.4939	9.26723	24.9611	9.26723	30.1048	9.26723	34.7345	9.26723	40.1872
		9.27747	-0.214483	9.27747	5.06891	9.27747	9.93566	9.27747	14.8459	9.27747	19.6804	9.27747	25.4365	9.27747	30.4043	9.27747	35.2414	9.27747	40.3863	9.27747	45.276	9.27747	49.8123	9.27747	55.5282	9.27747	59.9202	9.27747	65.2892	9.27747	70.1818	9.27747	75.5347	9.27747	80.0193	9.27747	85.4121			9.27747	19.4945	9.27747	24.951	9.27747	30.1071	9.27747	34.7303	9.27747	40.1785
		9.28771	-0.23052	9.28771	5.06352	9.28771	9.92759	9.28771	14.875	9.28771	19.671	9.28771	25.4217	9.28771	30.3866	9.28771	35.2545	9.28771	40.3617	9.28771	45.2748	9.28771	49.8048	9.28771	55.4814	9.28771	59.9281	9.28771	65.2774	9.28771	70.1777	9.28771	75.5436	9.28771	80.0075	9.28771	85.4027			9.28771	19.4971	9.28771	24.9459	9.28771	30.1049	9.28771	34.7285	9.28771	40.1708
		9.29795	-0.243284	9.29795	5.06126	9.29795	9.92277	9.29795	14.9057	9.29795	19.6692	9.29795	25.407	9.29795	30.3696	9.29795	35.2708	9.29795	40.3384	9.29795	45.2789	9.29795	49.7954	9.29795	55.4325	9.29795	59.9358	9.29795	65.2677	9.29795	70.1755	9.29795	75.55	9.29795	79.9999	9.29795	85.3946			9.29795	19.4999	9.29795	24.9442	9.29795	30.1014	9.29795	34.7237	9.29795	40.1596
		9.30819	-0.255293	9.30819	5.05904	9.30819	9.91451	9.30819	14.9389	9.30819	19.6722	9.30819	25.39	9.30819	30.3567	9.30819	35.2857	9.30819	40.3168	9.30819	45.2894	9.30819	49.7881	9.30819	55.3845	9.30819	59.9518	9.30819	65.2672	9.30819	70.1764	9.30819	75.5503	9.30819	79.9974	9.30819	85.3936			9.30819	19.5014	9.30819	24.9499	9.30819	30.0925	9.30819	34.7201	9.30819	40.1516
		9.31843	-0.262503	9.31843	5.06206	9.31843	9.90914	9.31843	14.9661	9.31843	19.6818	9.31843	25.3747	9.31843	30.3433	9.31843	35.2976	9.31843	40.2939	9.31843	45.3036	9.31843	49.7791	9.31843	55.3411	9.31843	59.9677	9.31843	65.2698	9.31843	70.1788	9.31843	75.5437	9.31843	80.0018	9.31843	85.3971			9.31843	19.5055	9.31843	24.9595	9.31843	30.0847	9.31843	34.7165	9.31843	40.1446
		9.32867	-0.272029	9.32867	5.06735	9.32867	9.9034	9.32867	14.9925	9.32867	19.6945	9.32867	25.3604	9.32867	30.3314	9.32867	35.3096	9.32867	40.2714	9.32867	45.3218	9.32867	49.7684	9.32867	55.3042	9.32867	59.9889	9.32867	65.2784	9.32867	70.1846	9.32867	75.5308	9.32867	80.0071	9.32867	85.4003			9.32867	19.509	9.32867	24.9756	9.32867	30.0711	9.32867	34.7088	9.32867	40.1414
		9.33891	-0.277515	9.33891	5.07785	9.33891	9.89814	9.33891	15.0104	9.33891	19.713	9.33891	25.3506	9.33891	30.3224	9.33891	35.3158	9.33891	40.2464	9.33891	45.3434	9.33891	49.7541	9.33891	55.2734	9.33891	60.0082	9.33891	65.2861	9.33891	70.1923	9.33891	75.5075	9.33891	80.0173	9.33891	85.412			9.33891	19.5146	9.33891	24.9945	9.33891	30.0563	9.33891	34.7	9.33891	40.1438
		9.34915	-0.282219	9.34915	5.08837	9.34915	9.89088	9.34915	15.0204	9.34915	19.7341	9.34915	25.3419	9.34915	30.313	9.34915	35.3225	9.34915	40.2168	9.34915	45.3645	9.34915	49.7381	9.34915	55.2491	9.34915	60.026	9.34915	65.2975	9.34915	70.1998	9.34915	75.4802	9.34915	80.0274	9.34915	85.4231			9.34915	19.5216	9.34915	25.0176	9.34915	30.0417	9.34915	34.6878	9.34915	40.1473
		9.35939	-0.289689	9.35939	5.09962	9.35939	9.88024	9.35939	15.0236	9.35939	19.7584	9.35939	25.3381	9.35939	30.3017	9.35939	35.3236	9.35939	40.187	9.35939	45.3874	9.35939	49.7198	9.35939	55.2348	9.35939	60.0443	9.35939	65.3062	9.35939	70.2105	9.35939	75.4455	9.35939	80.0367	9.35939	85.4378			9.35939	19.5282	9.35939	25.0427	9.35939	30.0264	9.35939	34.6737	9.35939	40.156
		9.36963	-0.29188	9.36963	5.10931	9.36963	9.86782	9.36963	15.02	9.36963	19.7835	9.36963	25.3378	9.36963	30.2901	9.36963	35.3231	9.36963	40.1514	9.36963	45.4084	9.36963	49.6989	9.36963	55.2233	9.36963	60.0548	9.36963	65.314	9.36963	70.218	9.36963	75.4074	9.36963	80.0471	9.36963	85.4535			9.36963	19.5369	9.36963	25.0669	9.36963	30.0124	9.36963	34.6563	9.36963	40.1649
		9.37987	-0.296012	9.37987	5.11547	9.37987	9.84768	9.37987	15.0103	9.37987	19.8113	9.37987	25.3392	9.37987	30.2772	9.37987	35.3224	9.37987	40.1155	9.37987	45.4303	9.37987	49.6762	9.37987	55.2187	9.37987	60.0615	9.37987	65.318	9.37987	70.2275	9.37987	75.3683	9.37987	80.0557	9.37987	85.4715			9.37987	19.5453	9.37987	25.0903	9.37987	30.0001	9.37987	34.6403	9.37987	40.1735
		9.39011	-0.295979	9.39011	5.11822	9.39011	9.82686	9.39011	14.997	9.39011	19.8397	9.39011	25.3425	9.39011	30.2651	9.39011	35.3153	9.39011	40.0772	9.39011	45.4464	9.39011	49.6525	9.39011	55.2161	9.39011	60.0602	9.39011	65.3194	9.39011	70.234	9.39011	75.3301	9.39011	80.0633	9.39011	85.4834			9.39011	19.5526	9.39011	25.1104	9.39011	29.9924	9.39011	34.6248	9.39011	40.1799
		9.40035	-0.294109	9.40035	5.11923	9.40035	9.79954	9.40035	14.9788	9.40035	19.8666	9.40035	25.3491	9.40035	30.2488	9.40035	35.3082	9.40035	40.041	9.40035	45.4641	9.40035	49.6276	9.40035	55.2173	9.40035	60.0543	9.40035	65.3164	9.40035	70.2399	9.40035	75.2941	9.40035	80.0747	9.40035	85.4982			9.40035	19.5603	9.40035	25.1292	9.40035	29.9849	9.40035	34.6164	9.40035	40.1846
		9.41059	-0.287764	9.41059	5.1152	9.41059	9.77109	9.41059	14.9607	9.41059	19.8933	9.41059	25.357	9.41059	30.2365	9.41059	35.2973	9.41059	40.0073	9.41059	45.4747	9.41059	49.6017	9.41059	55.2197	9.41059	60.0401	9.41059	65.3085	9.41059	70.2452	9.41059	75.2623	9.41059	80.0845	9.41059	85.5024			9.41059	19.5662	9.41059	25.143	9.41059	29.9818	9.41059	34.6108	9.41059	40.1823
		9.42083	-0.276698	9.42083	5.11505	9.42083	9.74206	9.42083	14.9408	9.42083	19.9204	9.42083	25.3648	9.42083	30.2229	9.42083	35.2856	9.42083	39.9767	9.42083	45.4887	9.42083	49.5753	9.42083	55.2259	9.42083	60.0206	9.42083	65.2962	9.42083	70.2489	9.42083	75.236	9.42083	80.1028	9.42083	85.5098			9.42083	19.5724	9.42083	25.1562	9.42083	29.9797	9.42083	34.6136	9.42083	40.1793
		9.43107	-0.263162	9.43107	5.11169	9.43107	9.71349	9.43107	14.9196	9.43107	19.9453	9.43107	25.3773	9.43107	30.2125	9.43107	35.2712	9.43107	39.9519	9.43107	45.495	9.43107	49.5515	9.43107	55.2339	9.43107	59.9982	9.43107	65.2818	9.43107	70.2506	9.43107	75.215	9.43107	80.1216	9.43107	85.5099			9.43107	19.5776	9.43107	25.1653	9.43107	29.9795	9.43107	34.6208	9.43107	40.1695
		9.44131	-0.243362	9.44131	5.11254	9.44131	9.68764	9.44131	14.9013	9.44131	19.9665	9.44131	25.3896	9.44131	30.2027	9.44131	35.2565	9.44131	39.9344	9.44131	45.5037	9.44131	49.5273	9.44131	55.2473	9.44131	59.9746	9.44131	65.262	9.44131	70.2529	9.44131	75.2002	9.44131	80.1478	9.44131	85.5114			9.44131	19.5829	9.44131	25.174	9.44131	29.9803	9.44131	34.6362	9.44131	40.1578
		9.45155	-0.222834	9.45155	5.11239	9.45155	9.66673	9.45155	14.8824	9.45155	19.9852	9.45155	25.4006	9.45155	30.195	9.45155	35.2384	9.45155	39.9214	9.45155	45.5082	9.45155	49.5098	9.45155	55.264	9.45155	59.9497	9.45155	65.243	9.45155	70.2537	9.45155	75.1898	9.45155	80.1779	9.45155	85.5116			9.45155	19.5905	9.45155	25.1825	9.45155	29.9818	9.45155	34.6543	9.45155	40.143
		9.46179	-0.198125	9.46179	5.11633	9.46179	9.64947	9.46179	14.8637	9.46179	20.0026	9.46179	25.413	9.46179	30.1876	9.46179	35.2213	9.46179	39.9167	9.46179	45.5138	9.46179	49.495	9.46179	55.2867	9.46179	59.9274	9.46179	65.2243	9.46179	70.2522	9.46179	75.1865	9.46179	80.2127	9.46179	85.518			9.46179	19.598	9.46179	25.1893	9.46179	29.9863	9.46179	34.6767	9.46179	40.1269
		9.47203	-0.175446	9.47203	5.11991	9.47203	9.64004	9.47203	14.848	9.47203	20.0137	9.47203	25.4199	9.47203	30.1823	9.47203	35.2037	9.47203	39.9121	9.47203	45.5157	9.47203	49.4902	9.47203	55.3132	9.47203	59.9087	9.47203	65.2061	9.47203	70.2505	9.47203	75.188	9.47203	80.2461	9.47203	85.522			9.47203	19.6088	9.47203	25.1968	9.47203	29.9925	9.47203	34.7024	9.47203	40.1079
		9.48227	-0.151616	9.48227	5.12383	9.48227	9.6334	9.48227	14.8317	9.48227	20.0226	9.48227	25.4233	9.48227	30.1764	9.48227	35.1848	9.48227	39.915	9.48227	45.5188	9.48227	49.4892	9.48227	55.3419	9.48227	59.8954	9.48227	65.1904	9.48227	70.2492	9.48227	75.1939	9.48227	80.2856	9.48227	85.5347			9.48227	19.621	9.48227	25.2038	9.48227	30.0047	9.48227	34.731	9.48227	40.0922
		9.49251	-0.132878	9.49251	5.12764	9.49251	9.635	9.49251	14.818	9.49251	20.0269	9.49251	25.4176	9.49251	30.172	9.49251	35.1686	9.49251	39.9168	9.49251	45.5173	9.49251	49.4998	9.49251	55.3712	9.49251	59.8885	9.49251	65.1781	9.49251	70.2478	9.49251	75.2055	9.49251	80.317	9.49251	85.5437			9.49251	19.6369	9.49251	25.2111	9.49251	30.0163	9.49251	34.7606	9.49251	40.0725
		9.50275	-0.11526	9.50275	5.13292	9.50275	9.63841	9.50275	14.8052	9.50275	20.0304	9.50275	25.4056	9.50275	30.1638	9.50275	35.1541	9.50275	39.9193	9.50275	45.5142	9.50275	49.5119	9.50275	55.3975	9.50275	59.8877	9.50275	65.1688	9.50275	70.2469	9.50275	75.2207	9.50275	80.3516	9.50275	85.5583			9.50275	19.6551	9.50275	25.2178	9.50275	30.0389	9.50275	34.7976	9.50275	40.0584
		9.51299	-0.10237	9.51299	5.13476	9.51299	9.64718	9.51299	14.7943	9.51299	20.0301	9.51299	25.3876	9.51299	30.1572	9.51299	35.1421	9.51299	39.9217	9.51299	45.5058	9.51299	49.534	9.51299	55.4211	9.51299	59.8935	9.51299	65.1611	9.51299	70.249	9.51299	75.2405	9.51299	80.3786	9.51299	85.5666			9.51299	19.6711	9.51299	25.2255	9.51299	30.06	9.51299	34.8306	9.51299	40.0474
		9.52323	-0.0933216	9.52323	5.13991	9.52323	9.65786	9.52323	14.7867	9.52323	20.0283	9.52323	25.3633	9.52323	30.1464	9.52323	35.1334	9.52323	39.9214	9.52323	45.4926	9.52323	49.5527	9.52323	55.4359	9.52323	59.9054	9.52323	65.1573	9.52323	70.2528	9.52323	75.2634	9.52323	80.4045	9.52323	85.5761			9.52323	19.6916	9.52323	25.2284	9.52323	30.091	9.52323	34.871	9.52323	40.0384
		9.53347	-0.0847915	9.53347	5.14057	9.53347	9.67057	9.53347	14.783	9.53347	20.0271	9.53347	25.3386	9.53347	30.132	9.53347	35.1328	9.53347	39.9196	9.53347	45.475	9.53347	49.5768	9.53347	55.4445	9.53347	59.9264	9.53347	65.1559	9.53347	70.2583	9.53347	75.2902	9.53347	80.4284	9.53347	85.5795			9.53347	19.7062	9.53347	25.2342	9.53347	30.1205	9.53347	34.907	9.53347	40.0388
		9.54371	-0.0772797	9.54371	5.14311	9.54371	9.68393	9.54371	14.783	9.54371	20.0242	9.54371	25.3145	9.54371	30.1169	9.54371	35.1321	9.54371	39.9144	9.54371	45.4501	9.54371	49.5953	9.54371	55.4463	9.54371	59.9482	9.54371	65.157	9.54371	70.2678	9.54371	75.318	9.54371	80.4496	9.54371	85.582			9.54371	19.7223	9.54371	25.2311	9.54371	30.1564	9.54371	34.9445	9.54371	40.0445
		9.55395	-0.0680954	9.55395	5.14223	9.55395	9.69851	9.55395	14.79	9.55395	20.0223	9.55395	25.2944	9.55395	30.0962	9.55395	35.1386	9.55395	39.9065	9.55395	45.4246	9.55395	49.6133	9.55395	55.4419	9.55395	59.9796	9.55395	65.1618	9.55395	70.2788	9.55395	75.3491	9.55395	80.4721	9.55395	85.5809			9.55395	19.7311	9.55395	25.2298	9.55395	30.1903	9.55395	34.9781	9.55395	40.058
		9.56419	-0.0571962	9.56419	5.14066	9.56419	9.71371	9.56419	14.7997	9.56419	20.0208	9.56419	25.2802	9.56419	30.0764	9.56419	35.1458	9.56419	39.898	9.56419	45.3944	9.56419	49.6282	9.56419	55.4305	9.56419	60.0117	9.56419	65.171	9.56419	70.2929	9.56419	75.3782	9.56419	80.4947	9.56419	85.5804			9.56419	19.7388	9.56419	25.2173	9.56419	30.2258	9.56419	35.0056	9.56419	40.077
		9.57443	-0.0433851	9.57443	5.13593	9.57443	9.72842	9.57443	14.8171	9.57443	20.0195	9.57443	25.2713	9.57443	30.0537	9.57443	35.157	9.57443	39.8855	9.57443	45.3672	9.57443	49.6394	9.57443	55.4191	9.57443	60.0485	9.57443	65.1852	9.57443	70.3077	9.57443	75.4078	9.57443	80.5206	9.57443	85.5798			9.57443	19.7404	9.57443	25.2046	9.57443	30.26	9.57443	35.0289	9.57443	40.1043
		9.58467	-0.0264615	9.58467	5.13033	9.58467	9.74499	9.58467	14.8346	9.58467	20.0216	9.58467	25.271	9.58467	30.0317	9.58467	35.1662	9.58467	39.8739	9.58467	45.3395	9.58467	49.6486	9.58467	55.4061	9.58467	60.0857	9.58467	65.2044	9.58467	70.3257	9.58467	75.4339	9.58467	80.5462	9.58467	85.5845			9.58467	19.7427	9.58467	25.186	9.58467	30.2894	9.58467	35.0447	9.58467	40.1342
		9.59491	-0.0111711	9.59491	5.12243	9.59491	9.75903	9.59491	14.8569	9.59491	20.0194	9.59491	25.2764	9.59491	30.0124	9.59491	35.1769	9.59491	39.8619	9.59491	45.3169	9.59491	49.654	9.59491	55.3926	9.59491	60.1225	9.59491	65.2293	9.59491	70.3434	9.59491	75.4537	9.59491	80.5749	9.59491	85.5921			9.59491	19.7399	9.59491	25.1647	9.59491	30.317	9.59491	35.0569	9.59491	40.1649
		9.60515	0.00247066	9.60515	5.11372	9.60515	9.77777	9.60515	14.878	9.60515	20.0243	9.60515	25.2841	9.60515	29.9935	9.60515	35.1845	9.60515	39.8515	9.60515	45.2989	9.60515	49.6616	9.60515	55.3834	9.60515	60.1577	9.60515	65.2563	9.60515	70.3622	9.60515	75.4718	9.60515	80.605	9.60515	85.6068			9.60515	19.7415	9.60515	25.142	9.60515	30.338	9.60515	35.0618	9.60515	40.195
		9.61539	0.0131594	9.61539	5.10526	9.61539	9.79141	9.61539	14.9009	9.61539	20.0231	9.61539	25.3024	9.61539	29.9762	9.61539	35.1892	9.61539	39.8432	9.61539	45.2819	9.61539	49.6608	9.61539	55.3764	9.61539	60.1881	9.61539	65.2866	9.61539	70.3791	9.61539	75.4829	9.61539	80.6332	9.61539	85.6267			9.61539	19.7415	9.61539	25.1215	9.61539	30.3549	9.61539	35.0641	9.61539	40.2209
		9.62563	0.0181155	9.62563	5.09749	9.62563	9.80583	9.62563	14.9205	9.62563	20.0295	9.62563	25.3197	9.62563	29.9633	9.62563	35.193	9.62563	39.8371	9.62563	45.2721	9.62563	49.6628	9.62563	55.376	9.62563	60.2115	9.62563	65.3154	9.62563	70.3957	9.62563	75.4904	9.62563	80.6626	9.62563	85.6498			9.62563	19.7501	9.62563	25.1028	9.62563	30.3641	9.62563	35.0615	9.62563	40.2381
		9.63587	0.0195225	9.63587	5.09027	9.63587	9.81763	9.63587	14.9426	9.63587	20.0288	9.63587	25.3431	9.63587	29.9483	9.63587	35.1933	9.63587	39.8339	9.63587	45.2608	9.63587	49.6586	9.63587	55.3771	9.63587	60.2289	9.63587	65.3419	9.63587	70.4093	9.63587	75.4953	9.63587	80.69	9.63587	85.6784			9.63587	19.7598	9.63587	25.0868	9.63587	30.3696	9.63587	35.0564	9.63587	40.2488
		9.64611	0.0154238	9.64611	5.08433	9.64611	9.82679	9.64611	14.9612	9.64611	20.0331	9.64611	25.3694	9.64611	29.9383	9.64611	35.1897	9.64611	39.8309	9.64611	45.2548	9.64611	49.6534	9.64611	55.3874	9.64611	60.2375	9.64611	65.3646	9.64611	70.4199	9.64611	75.4996	9.64611	80.7146	9.64611	85.7041			9.64611	19.7805	9.64611	25.0784	9.64611	30.3701	9.64611	35.0483	9.64611	40.2498
		9.65635	0.0104638	9.65635	5.07832	9.65635	9.8322	9.65635	14.9818	9.65635	20.034	9.65635	25.3966	9.65635	29.9271	9.65635	35.1903	9.65635	39.8284	9.65635	45.2452	9.65635	49.6462	9.65635	55.4004	9.65635	60.2385	9.65635	65.3809	9.65635	70.4296	9.65635	75.506	9.65635	80.7357	9.65635	85.7326			9.65635	19.8037	9.65635	25.0717	9.65635	30.3655	9.65635	35.0367	9.65635	40.2435
		9.66659	0.00413485	9.66659	5.07105	9.66659	9.83335	9.66659	15.0004	9.66659	20.036	9.66659	25.4231	9.66659	29.9217	9.66659	35.1866	9.66659	39.8256	9.66659	45.2407	9.66659	49.6358	9.66659	55.4186	9.66659	60.2339	9.66659	65.3915	9.66659	70.4359	9.66659	75.5145	9.66659	80.757	9.66659	85.7546			9.66659	19.8353	9.66659	25.0721	9.66659	30.3598	9.66659	35.0226	9.66659	40.2307
		9.67683	0.000246878	9.67683	5.06165	9.67683	9.83103	9.67683	15.0199	9.67683	20.0362	9.67683	25.4479	9.67683	29.9181	9.67683	35.1894	9.67683	39.8217	9.67683	45.2337	9.67683	49.6308	9.67683	55.4392	9.67683	60.2236	9.67683	65.3957	9.67683	70.4437	9.67683	75.5243	9.67683	80.7709	9.67683	85.7743			9.67683	19.8723	9.67683	25.0744	9.67683	30.3504	9.67683	35.0055	9.67683	40.2164
		9.68707	-0.00210821	9.68707	5.04781	9.68707	9.82658	9.68707	15.0368	9.68707	20.0359	9.68707	25.4679	9.68707	29.9176	9.68707	35.1925	9.68707	39.8118	9.68707	45.2293	9.68707	49.6218	9.68707	55.4653	9.68707	60.212	9.68707	65.3949	9.68707	70.4523	9.68707	75.5421	9.68707	80.7865	9.68707	85.7876			9.68707	19.9116	9.68707	25.0809	9.68707	30.3404	9.68707	34.9887	9.68707	40.2023
		9.69731	0.00103528	9.69731	5.03022	9.69731	9.81773	9.69731	15.0523	9.69731	20.032	9.69731	25.4807	9.69731	29.9223	9.69731	35.2024	9.69731	39.8044	9.69731	45.2241	9.69731	49.62	9.69731	55.4889	9.69731	60.1981	9.69731	65.3883	9.69731	70.4627	9.69731	75.5563	9.69731	80.7951	9.69731	85.7962			9.69731	19.9521	9.69731	25.0884	9.69731	30.329	9.69731	34.97	9.69731	40.1896
		9.70755	0.00479662	9.70755	5.0079	9.70755	9.80728	9.70755	15.0665	9.70755	20.029	9.70755	25.4879	9.70755	29.9287	9.70755	35.2144	9.70755	39.7916	9.70755	45.2201	9.70755	49.6177	9.70755	55.5144	9.70755	60.185	9.70755	65.3775	9.70755	70.4767	9.70755	75.5744	9.70755	80.8034	9.70755	85.8024			9.70755	19.9945	9.70755	25.0987	9.70755	30.3175	9.70755	34.954	9.70755	40.1824
		9.71779	0.0128452	9.71779	4.98121	9.71779	9.79458	9.71779	15.0767	9.71779	20.0217	9.71779	25.4877	9.71779	29.9383	9.71779	35.2306	9.71779	39.7788	9.71779	45.2179	9.71779	49.6211	9.71779	55.5346	9.71779	60.1737	9.71779	65.3655	9.71779	70.4953	9.71779	75.5885	9.71779	80.8083	9.71779	85.8034			9.71779	20.0301	9.71779	25.1087	9.71779	30.3055	9.71779	34.9378	9.71779	40.1798
		9.72803	0.0239922	9.72803	4.95365	9.72803	9.77975	9.72803	15.0862	9.72803	20.0126	9.72803	25.4806	9.72803	29.9518	9.72803	35.2484	9.72803	39.7666	9.72803	45.2123	9.72803	49.6252	9.72803	55.5541	9.72803	60.1613	9.72803	65.3495	9.72803	70.5148	9.72803	75.597	9.72803	80.8092	9.72803	85.7998			9.72803	20.0666	9.72803	25.12	9.72803	30.294	9.72803	34.9264	9.72803	40.1848
		9.73827	0.0359943	9.73827	4.92364	9.73827	9.76205	9.73827	15.0931	9.73827	20.0002	9.73827	25.4695	9.73827	29.9647	9.73827	35.2673	9.73827	39.7537	9.73827	45.2111	9.73827	49.6316	9.73827	55.5674	9.73827	60.149	9.73827	65.3321	9.73827	70.5381	9.73827	75.5987	9.73827	80.8084	9.73827	85.7993			9.73827	20.0931	9.73827	25.1317	9.73827	30.2829	9.73827	34.9138	9.73827	40.1912
		9.74851	0.0495756	9.74851	4.89885	9.74851	9.74307	9.74851	15.1001	9.74851	19.9876	9.74851	25.4546	9.74851	29.9817	9.74851	35.2843	9.74851	39.7451	9.74851	45.2025	9.74851	49.6375	9.74851	55.5754	9.74851	60.134	9.74851	65.3157	9.74851	70.5609	9.74851	75.591	9.74851	80.8057	9.74851	85.7909			9.74851	20.1157	9.74851	25.1427	9.74851	30.2739	9.74851	34.9058	9.74851	40.2034
		9.75875	0.0663742	9.75875	4.87466	9.75875	9.72099	9.75875	15.1072	9.75875	19.9736	9.75875	25.4398	9.75875	29.9982	9.75875	35.3022	9.75875	39.7358	9.75875	45.1983	9.75875	49.6452	9.75875	55.5803	9.75875	60.1152	9.75875	65.2999	9.75875	70.5883	9.75875	75.5721	9.75875	80.7976	9.75875	85.7849			9.75875	20.1317	9.75875	25.1529	9.75875	30.2682	9.75875	34.8938	9.75875	40.2183
		9.76899	0.0819129	9.76899	4.85876	9.76899	9.69699	9.76899	15.115	9.76899	19.9591	9.76899	25.4245	9.76899	30.0175	9.76899	35.3191	9.76899	39.7284	9.76899	45.1867	9.76899	49.6497	9.76899	55.5768	9.76899	60.0922	9.76899	65.286	9.76899	70.607	9.76899	75.5427	9.76899	80.7917	9.76899	85.7734			9.76899	20.1403	9.76899	25.1647	9.76899	30.2663	9.76899	34.8833	9.76899	40.234
		9.77923	0.0996687	9.77923	4.84794	9.77923	9.67561	9.77923	15.127	9.77923	19.946	9.77923	25.4132	9.77923	30.0383	9.77923	35.3355	9.77923	39.7231	9.77923	45.1749	9.77923	49.6528	9.77923	55.5727	9.77923	60.0638	9.77923	65.275	9.77923	70.6317	9.77923	75.5038	9.77923	80.7802	9.77923	85.758			9.77923	20.1445	9.77923	25.171	9.77923	30.2684	9.77923	34.8677	9.77923	40.2501
		9.78947	0.119018	9.78947	4.84392	9.78947	9.64884	9.78947	15.1404	9.78947	19.9376	9.78947	25.4056	9.78947	30.0567	9.78947	35.3532	9.78947	39.7151	9.78947	45.156	9.78947	49.6536	9.78947	55.5638	9.78947	60.0346	9.78947	65.2669	9.78947	70.6474	9.78947	75.4589	9.78947	80.7697	9.78947	85.7405			9.78947	20.1439	9.78947	25.1799	9.78947	30.2778	9.78947	34.8494	9.78947	40.2648
		9.79971	0.140502	9.79971	4.84482	9.79971	9.63209	9.79971	15.1565	9.79971	19.9275	9.79971	25.4032	9.79971	30.0724	9.79971	35.3724	9.79971	39.7076	9.79971	45.1372	9.79971	49.6522	9.79971	55.5546	9.79971	59.998	9.79971	65.2631	9.79971	70.6654	9.79971	75.4074	9.79971	80.7565	9.79971	85.7128			9.79971	20.1403	9.79971	25.1826	9.79971	30.2918	9.79971	34.8294	9.79971	40.2769
		9.80995	0.160094	9.80995	4.85025	9.80995	9.61336	9.80995	15.1749	9.80995	19.9244	9.80995	25.4054	9.80995	30.0889	9.80995	35.3909	9.80995	39.6953	9.80995	45.1109	9.80995	49.6439	9.80995	55.5436	9.80995	59.9644	9.80995	65.2608	9.80995	70.6761	9.80995	75.3562	9.80995	80.7418	9.80995	85.6799			9.80995	20.136	9.80995	25.1846	9.80995	30.3115	9.80995	34.8045	9.80995	40.2868
		9.82019	0.184279	9.82019	4.85857	9.82019	9.60077	9.82019	15.1956	9.82019	19.9206	9.82019	25.4162	9.82019	30.0992	9.82019	35.4116	9.82019	39.683	9.82019	45.0829	9.82019	49.6349	9.82019	55.5338	9.82019	59.9276	9.82019	65.2611	9.82019	70.6867	9.82019	75.3085	9.82019	80.727	9.82019	85.6401			9.82019	20.1289	9.82019	25.1827	9.82019	30.3339	9.82019	34.7812	9.82019	40.2924
		9.83043	0.203438	9.83043	4.86693	9.83043	9.59196	9.83043	15.2144	9.83043	19.9182	9.83043	25.4287	9.83043	30.106	9.83043	35.4287	9.83043	39.6657	9.83043	45.0521	9.83043	49.6217	9.83043	55.5245	9.83043	59.8943	9.83043	65.2643	9.83043	70.6928	9.83043	75.2647	9.83043	80.7074	9.83043	85.592			9.83043	20.1263	9.83043	25.1799	9.83043	30.3601	9.83043	34.7552	9.83043	40.2934
		9.84067	0.224454	9.84067	4.87768	9.84067	9.58763	9.84067	15.2358	9.84067	19.9163	9.84067	25.4451	9.84067	30.1088	9.84067	35.4464	9.84067	39.6494	9.84067	45.0206	9.84067	49.6063	9.84067	55.5177	9.84067	59.8626	9.84067	65.2704	9.84067	70.6975	9.84067	75.2295	9.84067	80.689	9.84067	85.5383			9.84067	20.1235	9.84067	25.1742	9.84067	30.3855	9.84067	34.7347	9.84067	40.2946
		9.85091	0.238313	9.85091	4.88726	9.85091	9.58632	9.85091	15.2526	9.85091	19.9127	9.85091	25.4628	9.85091	30.1121	9.85091	35.4576	9.85091	39.631	9.85091	44.9894	9.85091	49.5901	9.85091	55.5106	9.85091	59.8313	9.85091	65.2757	9.85091	70.7009	9.85091	75.2028	9.85091	80.6672	9.85091	85.4814			9.85091	20.1231	9.85091	25.1672	9.85091	30.4101	9.85091	34.7146	9.85091	40.2922
		9.86115	0.249798	9.86115	4.89661	9.86115	9.58571	9.86115	15.2701	9.86115	19.9066	9.86115	25.4789	9.86115	30.11	9.86115	35.4665	9.86115	39.6163	9.86115	44.9561	9.86115	49.5758	9.86115	55.5069	9.86115	59.8041	9.86115	65.287	9.86115	70.7016	9.86115	75.188	9.86115	80.6445	9.86115	85.4217			9.86115	20.1262	9.86115	25.1591	9.86115	30.4291	9.86115	34.7	9.86115	40.2919
		9.87139	0.25494	9.87139	4.90886	9.87139	9.58599	9.87139	15.2826	9.87139	19.8984	9.87139	25.4935	9.87139	30.1125	9.87139	35.4702	9.87139	39.6036	9.87139	44.9276	9.87139	49.5649	9.87139	55.4994	9.87139	59.7736	9.87139	65.2979	9.87139	70.7009	9.87139	75.1818	9.87139	80.6223	9.87139	85.3621			9.87139	20.1307	9.87139	25.1519	9.87139	30.4427	9.87139	34.6891	9.87139	40.2922
		9.88163	0.252724	9.88163	4.91992	9.88163	9.58703	9.88163	15.2959	9.88163	19.8868	9.88163	25.5011	9.88163	30.1122	9.88163	35.4675	9.88163	39.5947	9.88163	44.8991	9.88163	49.5574	9.88163	55.4949	9.88163	59.7482	9.88163	65.3128	9.88163	70.702	9.88163	75.1868	9.88163	80.5972	9.88163	85.3063			9.88163	20.1382	9.88163	25.1413	9.88163	30.4503	9.88163	34.6825	9.88163	40.2982
		9.89187	0.248176	9.89187	4.93389	9.89187	9.58594	9.89187	15.3019	9.89187	19.873	9.89187	25.5062	9.89187	30.1182	9.89187	35.4641	9.89187	39.59	9.89187	44.8745	9.89187	49.557	9.89187	55.4858	9.89187	59.719	9.89187	65.3276	9.89187	70.6994	9.89187	75.1998	9.89187	80.573	9.89187	85.2532			9.89187	20.1458	9.89187	25.1314	9.89187	30.4492	9.89187	34.6812	9.89187	40.3068
		9.90211	0.238148	9.90211	4.94904	9.90211	9.58447	9.90211	15.3057	9.90211	19.8543	9.90211	25.5049	9.90211	30.1234	9.90211	35.4503	9.90211	39.5892	9.90211	44.8524	9.90211	49.5601	9.90211	55.4735	9.90211	59.6914	9.90211	65.3454	9.90211	70.6963	9.90211	75.2193	9.90211	80.5478	9.90211	85.2061			9.90211	20.154	9.90211	25.1199	9.90211	30.4417	9.90211	34.6833	9.90211	40.3215
		9.91235	0.226955	9.91235	4.96273	9.91235	9.58306	9.91235	15.3053	9.91235	19.8361	9.91235	25.4974	9.91235	30.1342	9.91235	35.438	9.91235	39.5928	9.91235	44.8367	9.91235	49.5684	9.91235	55.4601	9.91235	59.6629	9.91235	65.3632	9.91235	70.6916	9.91235	75.2452	9.91235	80.522	9.91235	85.1632			9.91235	20.1612	9.91235	25.1082	9.91235	30.4281	9.91235	34.6896	9.91235	40.3428
		9.92259	0.215235	9.92259	4.97701	9.92259	9.57952	9.92259	15.3012	9.92259	19.8113	9.92259	25.4907	9.92259	30.1472	9.92259	35.4179	9.92259	39.5969	9.92259	44.8236	9.92259	49.581	9.92259	55.4399	9.92259	59.636	9.92259	65.3797	9.92259	70.6857	9.92259	75.2723	9.92259	80.4951	9.92259	85.1267			9.92259	20.1659	9.92259	25.0959	9.92259	30.4088	9.92259	34.6994	9.92259	40.3673
		9.93283	0.206355	9.93283	4.98751	9.93283	9.57862	9.93283	15.2931	9.93283	19.7891	9.93283	25.4791	9.93283	30.1621	9.93283	35.3963	9.93283	39.6058	9.93283	44.8176	9.93283	49.5941	9.93283	55.4212	9.93283	59.6084	9.93283	65.3948	9.93283	70.677	9.93283	75.2998	9.93283	80.4685	9.93283	85.0961			9.93283	20.167	9.93283	25.0853	9.93283	30.3865	9.93283	34.7126	9.93283	40.3965
		9.94307	0.198311	9.94307	4.99369	9.94307	9.57619	9.94307	15.2853	9.94307	19.7587	9.94307	25.469	9.94307	30.1794	9.94307	35.3724	9.94307	39.6138	9.94307	44.8139	9.94307	49.6122	9.94307	55.4004	9.94307	59.5839	9.94307	65.4091	9.94307	70.666	9.94307	75.3272	9.94307	80.4389	9.94307	85.0726			9.94307	20.1638	9.94307	25.0739	9.94307	30.3603	9.94307	34.7283	9.94307	40.4266
		9.95331	0.194571	9.95331	4.99552	9.95331	9.57693	9.95331	15.2743	9.95331	19.7299	9.95331	25.4606	9.95331	30.1962	9.95331	35.3445	9.95331	39.6258	9.95331	44.8164	9.95331	49.6318	9.95331	55.3805	9.95331	59.5614	9.95331	65.4175	9.95331	70.6531	9.95331	75.3495	9.95331	80.4115	9.95331	85.0533			9.95331	20.153	9.95331	25.0699	9.95331	30.3342	9.95331	34.7476	9.95331	40.4572
		9.96355	0.191994	9.96355	4.99042	9.96355	9.57829	9.96355	15.27	9.96355	19.6948	9.96355	25.4538	9.96355	30.2122	9.96355	35.3173	9.96355	39.6371	9.96355	44.8176	9.96355	49.6532	9.96355	55.3656	9.96355	59.5415	9.96355	65.4263	9.96355	70.6374	9.96355	75.3713	9.96355	80.3792	9.96355	85.0424			9.96355	20.1391	9.96355	25.0648	9.96355	30.3072	9.96355	34.7645	9.96355	40.4838
		9.97379	0.190153	9.97379	4.98238	9.97379	9.58109	9.97379	15.2644	9.97379	19.6607	9.97379	25.4521	9.97379	30.223	9.97379	35.2876	9.97379	39.6498	9.97379	44.8222	9.97379	49.6794	9.97379	55.3533	9.97379	59.5264	9.97379	65.4269	9.97379	70.6189	9.97379	75.3871	9.97379	80.3533	9.97379	85.0388			9.97379	20.1177	9.97379	25.0663	9.97379	30.2804	9.97379	34.7864	9.97379	40.5064
		9.98403	0.189681	9.98403	4.96791	9.98403	9.58806	9.98403	15.2653	9.98403	19.6227	9.98403	25.4523	9.98403	30.2313	9.98403	35.2589	9.98403	39.6625	9.98403	44.8231	9.98403	49.707	9.98403	55.3453	9.98403	59.5146	9.98403	65.4288	9.98403	70.5974	9.98403	75.4023	9.98403	80.3234	9.98403	85.0391			9.98403	20.0939	9.98403	25.0689	9.98403	30.2536	9.98403	34.8018	9.98403	40.5206
		9.99427	0.187984	9.99427	4.95406	9.99427	9.59576	9.99427	15.2673	9.99427	19.5848	9.99427	25.4542	9.99427	30.2341	9.99427	35.2293	9.99427	39.6742	9.99427	44.8282	9.99427	49.7393	9.99427	55.3401	9.99427	59.5083	9.99427	65.4252	9.99427	70.5718	9.99427	75.414	9.99427	80.296	9.99427	85.0468			9.99427	20.0657	9.99427	25.0752	9.99427	30.2288	9.99427	34.8163	9.99427	40.5272
[truncated: 154 more columns]

## Sheet: A-F. Mutant Waveforms
MUTANT		Time(ms)	0dB SPL	Time(ms)	5dB SPL	Time(ms)	10dB SPL	Time(ms)	15dB SPL	Time(ms)	20dB SPL	Time(ms)	25dB SPL	Time(ms)	30dB SPL	Time(ms)	35dB SPL	Time(ms)	40dB SPL	Time(ms)	45dB SPL	Time(ms)	50dB SPL	Time(ms)	55dB SPL	Time(ms)	60dB SPL	Time(ms)	65dB SPL	Time(ms)	70dB SPL	Time(ms)	75dB SPL	Time(ms)	80dB SPL	Time(ms)	85dB SPL	Time(ms)	90dB SPL	Time(ms)	95dB SPL			Time(ms)	20dB SPL	Time(ms)	25dB SPL	Time(ms)	30dB SPL
WAVEFORM		0	-0.215497	0	5.41289	0	9.86323	0	15.0781	0	19.95	0	24.3599	0	29.5934	0	35.6922	0	39.6369	0	44.8647	0	50.1209	0	55.3723	0	59.6176	0	64.7521	0	70.181	0	75.1373	0	80.0165	0	84.7852	0	89.5921	0	94.3756		MUTANT	0	19.8959	0	25.2358	0	29.8488
EXAMPLES	CLICK	0.01024	-0.219335	0.01024	5.42732	0.01024	9.85627	0.01024	15.0375	0.01024	19.9575	0.01024	24.3474	0.01024	29.6341	0.01024	35.6754	0.01024	39.6562	0.01024	44.8791	0.01024	50.1123	0.01024	55.3858	0.01024	59.6375	0.01024	64.7448	0.01024	70.1997	0.01024	75.1052	0.01024	80.0181	0.01024	84.7831	0.01024	89.6103	0.01024	94.3859		6kHz	0.01024	19.8948	0.01024	25.2148	0.01024	29.8716
	(dB scaled amplitude)	0.0204801	-0.221344	0.0204801	5.43912	0.0204801	9.85661	0.0204801	14.9948	0.0204801	19.9653	0.0204801	24.344	0.0204801	29.6756	0.0204801	35.6574	0.0204801	39.6748	0.0204801	44.8873	0.0204801	50.1034	0.0204801	55.3956	0.0204801	59.6622	0.0204801	64.7379	0.0204801	70.2225	0.0204801	75.0705	0.0204801	80.0185	0.0204801	84.7877	0.0204801	89.624	0.0204801	94.3963		(dB scaled amplitude)	0.0204801	19.8961	0.0204801	25.1973	0.0204801	29.8929
		0.0307201	-0.225878	0.0307201	5.44641	0.0307201	9.86325	0.0307201	14.9488	0.0307201	19.9769	0.0307201	24.3515	0.0307201	29.7178	0.0307201	35.6342	0.0307201	39.6915	0.0307201	44.8925	0.0307201	50.0946	0.0307201	55.397	0.0307201	59.6817	0.0307201	64.7315	0.0307201	70.2494	0.0307201	75.0354	0.0307201	80.0178	0.0307201	84.7971	0.0307201	89.6339	0.0307201	94.402			0.0307201	19.8978	0.0307201	25.1844	0.0307201	29.9164
		0.0409601	-0.232238	0.0409601	5.45442	0.0409601	9.87651	0.0409601	14.9031	0.0409601	19.9886	0.0409601	24.3654	0.0409601	29.7538	0.0409601	35.6071	0.0409601	39.7048	0.0409601	44.892	0.0409601	50.0887	0.0409601	55.3931	0.0409601	59.703	0.0409601	64.7258	0.0409601	70.2796	0.0409601	75.0032	0.0409601	80.0161	0.0409601	84.8121	0.0409601	89.6384	0.0409601	94.4078			0.0409601	19.8995	0.0409601	25.1767	0.0409601	29.9383
		0.0512001	-0.235114	0.0512001	5.46066	0.0512001	9.8929	0.0512001	14.8597	0.0512001	20.0032	0.0512001	24.3901	0.0512001	29.7875	0.0512001	35.5727	0.0512001	39.7143	0.0512001	44.8899	0.0512001	50.0801	0.0512001	55.3765	0.0512001	59.7185	0.0512001	64.7187	0.0512001	70.3111	0.0512001	74.9754	0.0512001	80.0179	0.0512001	84.8303	0.0512001	89.6386	0.0512001	94.4104			0.0512001	19.9015	0.0512001	25.1702	0.0512001	29.9579
		0.0614402	-0.240083	0.0614402	5.46742	0.0614402	9.91336	0.0614402	14.8176	0.0614402	20.0176	0.0614402	24.4159	0.0614402	29.815	0.0614402	35.5328	0.0614402	39.7216	0.0614402	44.8867	0.0614402	50.0762	0.0614402	55.3537	0.0614402	59.7326	0.0614402	64.7162	0.0614402	70.3447	0.0614402	74.9522	0.0614402	80.0247	0.0614402	84.8521	0.0614402	89.6359	0.0614402	94.4131			0.0614402	19.9021	0.0614402	25.1639	0.0614402	29.9757
		0.0716802	-0.23707	0.0716802	5.47435	0.0716802	9.93554	0.0716802	14.7822	0.0716802	20.0338	0.0716802	24.4509	0.0716802	29.839	0.0716802	35.4869	0.0716802	39.7278	0.0716802	44.8816	0.0716802	50.0688	0.0716802	55.3247	0.0716802	59.743	0.0716802	64.7135	0.0716802	70.3742	0.0716802	74.9387	0.0716802	80.036	0.0716802	84.8704	0.0716802	89.6319	0.0716802	94.4157			0.0716802	19.9008	0.0716802	25.1596	0.0716802	29.9936
		0.0819202	-0.228835	0.0819202	5.48379	0.0819202	9.9556	0.0819202	14.7516	0.0819202	20.052	0.0819202	24.4815	0.0819202	29.8591	0.0819202	35.4374	0.0819202	39.7356	0.0819202	44.8775	0.0819202	50.0655	0.0819202	55.2866	0.0819202	59.7465	0.0819202	64.7146	0.0819202	70.3974	0.0819202	74.9312	0.0819202	80.0532	0.0819202	84.8878	0.0819202	89.6256	0.0819202	94.4163			0.0819202	19.8983	0.0819202	25.1531	0.0819202	30.0088
		0.0921603	-0.213301	0.0921603	5.49401	0.0921603	9.97232	0.0921603	14.7281	0.0921603	20.0721	0.0921603	24.5132	0.0921603	29.875	0.0921603	35.384	0.0921603	39.7433	0.0921603	44.872	0.0921603	50.0601	0.0921603	55.2504	0.0921603	59.7509	0.0921603	64.7182	0.0921603	70.4128	0.0921603	74.9333	0.0921603	80.0762	0.0921603	84.8986	0.0921603	89.6188	0.0921603	94.4211			0.0921603	19.8964	0.0921603	25.1457	0.0921603	30.0217
		0.1024	-0.19088	0.1024	5.50446	0.1024	9.98572	0.1024	14.7117	0.1024	20.0939	0.1024	24.5386	0.1024	29.8888	0.1024	35.3328	0.1024	39.7568	0.1024	44.8655	0.1024	50.0551	0.1024	55.2127	0.1024	59.7497	0.1024	64.7265	0.1024	70.4171	0.1024	74.9448	0.1024	80.1032	0.1024	84.9009	0.1024	89.6115	0.1024	94.4262			0.1024	19.8924	0.1024	25.1386	0.1024	30.0365
		0.11264	-0.158176	0.11264	5.51653	0.11264	9.99002	0.11264	14.6991	0.11264	20.1162	0.11264	24.5593	0.11264	29.8979	0.11264	35.282	0.11264	39.7691	0.11264	44.86	0.11264	50.0498	0.11264	55.1784	0.11264	59.7497	0.11264	64.7371	0.11264	70.4133	0.11264	74.9634	0.11264	80.1322	0.11264	84.8962	0.11264	89.6062	0.11264	94.4333			0.11264	19.8889	0.11264	25.1304	0.11264	30.0482
		0.12288	-0.124539	0.12288	5.52454	0.12288	9.99034	0.12288	14.6919	0.12288	20.1393	0.12288	24.5729	0.12288	29.9029	0.12288	35.2372	0.12288	39.7846	0.12288	44.855	0.12288	50.0431	0.12288	55.151	0.12288	59.7485	0.12288	64.7532	0.12288	70.3947	0.12288	74.9931	0.12288	80.1648	0.12288	84.8841	0.12288	89.6023	0.12288	94.4434			0.12288	19.8867	0.12288	25.1246	0.12288	30.0592
		0.13312	-0.084013	0.13312	5.53288	0.13312	9.98378	0.13312	14.6864	0.13312	20.1595	0.13312	24.5803	0.13312	29.9025	0.13312	35.1985	0.13312	39.7979	0.13312	44.8506	0.13312	50.038	0.13312	55.1301	0.13312	59.7496	0.13312	64.7685	0.13312	70.3717	0.13312	75.0301	0.13312	80.1908	0.13312	84.8664	0.13312	89.5989	0.13312	94.4583			0.13312	19.8843	0.13312	25.121	0.13312	30.0683
		0.14336	-0.0466499	0.14336	5.53766	0.14336	9.97327	0.14336	14.6793	0.14336	20.1807	0.14336	24.5794	0.14336	29.8998	0.14336	35.1651	0.14336	39.8073	0.14336	44.8516	0.14336	50.0309	0.14336	55.1188	0.14336	59.7489	0.14336	64.7891	0.14336	70.3403	0.14336	75.0733	0.14336	80.2202	0.14336	84.8419	0.14336	89.5982	0.14336	94.4743			0.14336	19.8825	0.14336	25.1197	0.14336	30.0746
		0.1536	-0.0118956	0.1536	5.54052	0.1536	9.95815	0.1536	14.6705	0.1536	20.1954	0.1536	24.5742	0.1536	29.89	0.1536	35.1403	0.1536	39.81	0.1536	44.8574	0.1536	50.0235	0.1536	55.1162	0.1536	59.7499	0.1536	64.8088	0.1536	70.3049	0.1536	75.1245	0.1536	80.2374	0.1536	84.8159	0.1536	89.5983	0.1536	94.4956			0.1536	19.8781	0.1536	25.1224	0.1536	30.0771
		0.16384	0.0177942	0.16384	5.53745	0.16384	9.94313	0.16384	14.6555	0.16384	20.2143	0.16384	24.5646	0.16384	29.8781	0.16384	35.1196	0.16384	39.8064	0.16384	44.8722	0.16384	50.0159	0.16384	55.119	0.16384	59.748	0.16384	64.8278	0.16384	70.2673	0.16384	75.176	0.16384	80.253	0.16384	84.7853	0.16384	89.6012	0.16384	94.5193			0.16384	19.8754	0.16384	25.1275	0.16384	30.0742
		0.174081	0.0393927	0.174081	5.53409	0.174081	9.92613	0.174081	14.6392	0.174081	20.2266	0.174081	24.5538	0.174081	29.8652	0.174081	35.1047	0.174081	39.7926	0.174081	44.892	0.174081	50.0071	0.174081	55.1309	0.174081	59.7437	0.174081	64.847	0.174081	70.2294	0.174081	75.2309	0.174081	80.2567	0.174081	84.7558	0.174081	89.6021	0.174081	94.5444			0.174081	19.8705	0.174081	25.1362	0.174081	30.0631
		0.184321	0.0549142	0.184321	5.52593	0.184321	9.91336	0.184321	14.6158	0.184321	20.2432	0.184321	24.5411	0.184321	29.8546	0.184321	35.0905	0.184321	39.7714	0.184321	44.9216	0.184321	49.998	0.184321	55.1446	0.184321	59.7369	0.184321	64.8637	0.184321	70.1917	0.184321	75.2816	0.184321	80.2539	0.184321	84.7246	0.184321	89.6053	0.184321	94.5694			0.184321	19.8627	0.184321	25.1483	0.184321	30.0481
		0.194561	0.0609193	0.194561	5.5137	0.194561	9.89958	0.194561	14.5948	0.194561	20.2567	0.194561	24.5303	0.194561	29.846	0.194561	35.079	0.194561	39.7431	0.194561	44.9561	0.194561	49.9919	0.194561	55.1612	0.194561	59.7254	0.194561	64.8804	0.194561	70.157	0.194561	75.3298	0.194561	80.2424	0.194561	84.693	0.194561	89.6071	0.194561	94.596			0.194561	19.8525	0.194561	25.1613	0.194561	30.023
		0.204801	0.063798	0.204801	5.49727	0.204801	9.8896	0.204801	14.5708	0.204801	20.2719	0.204801	24.5216	0.204801	29.8472	0.204801	35.065	0.204801	39.7089	0.204801	44.9945	0.204801	49.9829	0.204801	55.1788	0.204801	59.7107	0.204801	64.8951	0.204801	70.1227	0.204801	75.3699	0.204801	80.2239	0.204801	84.6627	0.204801	89.6066	0.204801	94.6181			0.204801	19.8407	0.204801	25.1757	0.204801	29.9937
		0.215041	0.060294	0.215041	5.47814	0.215041	9.87991	0.215041	14.5563	0.215041	20.2867	0.215041	24.5162	0.215041	29.8545	0.215041	35.0512	0.215041	39.6703	0.215041	45.0311	0.215041	49.9831	0.215041	55.1956	0.215041	59.6935	0.215041	64.9083	0.215041	70.0938	0.215041	75.4047	0.215041	80.2011	0.215041	84.6356	0.215041	89.6054	0.215041	94.6364			0.215041	19.8266	0.215041	25.1875	0.215041	29.9591
		0.225281	0.0545069	0.225281	5.45306	0.225281	9.87147	0.225281	14.5438	0.225281	20.2993	0.225281	24.5114	0.225281	29.875	0.225281	35.0337	0.225281	39.6322	0.225281	45.0668	0.225281	49.9813	0.225281	55.2121	0.225281	59.6768	0.225281	64.9212	0.225281	70.0622	0.225281	75.4306	0.225281	80.177	0.225281	84.6087	0.225281	89.6037	0.225281	94.6502			0.225281	19.8099	0.225281	25.1996	0.225281	29.9224
		0.235521	0.0476176	0.235521	5.42336	0.235521	9.85988	0.235521	14.542	0.235521	20.3094	0.235521	24.5109	0.235521	29.9049	0.235521	35.0153	0.235521	39.5953	0.235521	45.0991	0.235521	49.9913	0.235521	55.2262	0.235521	59.6605	0.235521	64.9324	0.235521	70.0369	0.235521	75.4508	0.235521	80.1536	0.235521	84.5841	0.235521	89.6017	0.235521	94.6567			0.235521	19.7933	0.235521	25.2041	0.235521	29.8858
		0.245761	0.0399833	0.245761	5.39035	0.245761	9.84701	0.245761	14.5487	0.245761	20.3183	0.245761	24.5129	0.245761	29.9454	0.245761	34.9938	0.245761	39.5563	0.245761	45.1212	0.245761	50.0035	0.245761	55.2388	0.245761	59.651	0.245761	64.9442	0.245761	70.0072	0.245761	75.4622	0.245761	80.1334	0.245761	84.5614	0.245761	89.601	0.245761	94.6584			0.245761	19.7778	0.245761	25.208	0.245761	29.8475
		0.256001	0.0322925	0.256001	5.35148	0.256001	9.831	0.256001	14.5637	0.256001	20.3222	0.256001	24.5149	0.256001	29.9968	0.256001	34.9747	0.256001	39.525	0.256001	45.1391	0.256001	50.0227	0.256001	55.25	0.256001	59.6458	0.256001	64.953	0.256001	69.983	0.256001	75.4707	0.256001	80.12	0.256001	84.5371	0.256001	89.6015	0.256001	94.6518			0.256001	19.7658	0.256001	25.205	0.256001	29.8134
		0.266241	0.0248196	0.266241	5.31386	0.266241	9.81015	0.266241	14.5848	0.266241	20.3222	0.266241	24.522	0.266241	30.0512	0.266241	34.9541	0.266241	39.4935	0.266241	45.1495	0.266241	50.045	0.266241	55.2576	0.266241	59.6508	0.266241	64.9627	0.266241	69.9555	0.266241	75.4711	0.266241	80.11	0.266241	84.5134	0.266241	89.6057	0.266241	94.6449			0.266241	19.7567	0.266241	25.2001	0.266241	29.7783
		0.276481	0.0193525	0.276481	5.27174	0.276481	9.78704	0.276481	14.6114	0.276481	20.3178	0.276481	24.5277	0.276481	30.1108	0.276481	34.9383	0.276481	39.4673	0.276481	45.1526	0.276481	50.073	0.276481	55.2639	0.276481	59.6647	0.276481	64.971	0.276481	69.9316	0.276481	75.4665	0.276481	80.1059	0.276481	84.4876	0.276481	89.613	0.276481	94.6316			0.276481	19.7564	0.276481	25.1922	0.276481	29.7471
		0.286721	0.0113371	0.286721	5.23284	0.286721	9.76116	0.286721	14.642	0.286721	20.3123	0.286721	24.537	0.286721	30.1687	0.286721	34.927	0.286721	39.4431	0.286721	45.1497	0.286721	50.0984	0.286721	55.2667	0.286721	59.6866	0.286721	64.9799	0.286721	69.9096	0.286721	75.4564	0.286721	80.1055	0.286721	84.4569	0.286721	89.6214	0.286721	94.6215			0.286721	19.7625	0.286721	25.188	0.286721	29.7157
		0.296961	0.00665695	0.296961	5.19337	0.296961	9.73419	0.296961	14.6732	0.296961	20.3013	0.296961	24.5493	0.296961	30.2218	0.296961	34.9188	0.296961	39.4229	0.296961	45.1389	0.296961	50.1252	0.296961	55.2677	0.296961	59.7124	0.296961	64.989	0.296961	69.8936	0.296961	75.442	0.296961	80.1055	0.296961	84.427	0.296961	89.6343	0.296961	94.6122			0.296961	19.7743	0.296961	25.1811	0.296961	29.6877
		0.307201	-0.00120988	0.307201	5.15977	0.307201	9.70933	0.307201	14.7059	0.307201	20.2897	0.307201	24.5603	0.307201	30.2681	0.307201	34.9149	0.307201	39.4051	0.307201	45.1257	0.307201	50.1488	0.307201	55.2669	0.307201	59.7407	0.307201	64.9977	0.307201	69.8805	0.307201	75.4209	0.307201	80.102	0.307201	84.3929	0.307201	89.6475	0.307201	94.6078			0.307201	19.7945	0.307201	25.1806	0.307201	29.6635
		0.317441	-0.00427007	0.317441	5.12779	0.317441	9.68536	0.317441	14.7391	0.317441	20.2786	0.317441	24.5786	0.317441	30.3058	0.317441	34.9156	0.317441	39.392	0.317441	45.1058	0.317441	50.1691	0.317441	55.2632	0.317441	59.7663	0.317441	65.0078	0.317441	69.8764	0.317441	75.3991	0.317441	80.098	0.317441	84.3605	0.317441	89.6619	0.317441	94.6081			0.317441	19.8226	0.317441	25.1812	0.317441	29.6425
		0.327681	-0.0112412	0.327681	5.10291	0.327681	9.66378	0.327681	14.771	0.327681	20.268	0.327681	24.5951	0.327681	30.3314	0.327681	34.9167	0.327681	39.3809	0.327681	45.0836	0.327681	50.1859	0.327681	55.26	0.327681	59.785	0.327681	65.0157	0.327681	69.876	0.327681	75.3742	0.327681	80.0881	0.327681	84.3313	0.327681	89.6739	0.327681	94.6142			0.327681	19.8501	0.327681	25.185	0.327681	29.6284
		0.337921	-0.0124316	0.337921	5.08082	0.337921	9.6449	0.337921	14.8045	0.337921	20.2622	0.337921	24.6167	0.337921	30.3472	0.337921	34.9189	0.337921	39.3717	0.337921	45.0581	0.337921	50.1985	0.337921	55.2574	0.337921	59.7958	0.337921	65.0211	0.337921	69.8811	0.337921	75.3513	0.337921	80.074	0.337921	84.3046	0.337921	89.6856	0.337921	94.6254			0.337921	19.8855	0.337921	25.192	0.337921	29.6237
		0.348161	-0.0155215	0.348161	5.06374	0.348161	9.62809	0.348161	14.8371	0.348161	20.2607	0.348161	24.6374	0.348161	30.3544	0.348161	34.9174	0.348161	39.3662	0.348161	45.0335	0.348161	50.2082	0.348161	55.2554	0.348161	59.7953	0.348161	65.0236	0.348161	69.8895	0.348161	75.3289	0.348161	80.0567	0.348161	84.2847	0.348161	89.6942	0.348161	94.6398			0.348161	19.9177	0.348161	25.1987	0.348161	29.6241
		0.358401	-0.0132259	0.358401	5.0517	0.358401	9.61033	0.358401	14.8708	0.358401	20.2675	0.358401	24.6643	0.358401	30.3549	0.358401	34.9175	0.358401	39.3613	0.358401	45.008	0.358401	50.2122	0.358401	55.2543	0.358401	59.7902	0.358401	65.0199	0.358401	69.8993	0.358401	75.3146	0.358401	80.0362	0.358401	84.2717	0.358401	89.6997	0.358401	94.654			0.358401	19.9541	0.358401	25.2064	0.358401	29.6351
		0.368641	-0.0114113	0.368641	5.04226	0.368641	9.59747	0.368641	14.9022	0.368641	20.2775	0.368641	24.6884	0.368641	30.3473	0.368641	34.9122	0.368641	39.3598	0.368641	44.9845	0.368641	50.2163	0.368641	55.2587	0.368641	59.7736	0.368641	65.0124	0.368641	69.9086	0.368641	75.3004	0.368641	80.0185	0.368641	84.2633	0.368641	89.7005	0.368641	94.6696			0.368641	19.9869	0.368641	25.2153	0.368641	29.6499
		0.378881	-0.00451173	0.378881	5.03679	0.378881	9.58035	0.378881	14.9338	0.378881	20.2948	0.378881	24.7138	0.378881	30.3406	0.378881	34.9061	0.378881	39.3587	0.378881	44.9659	0.378881	50.2113	0.378881	55.2647	0.378881	59.7591	0.378881	64.9994	0.378881	69.9154	0.378881	75.297	0.378881	79.9988	0.378881	84.2619	0.378881	89.7	0.378881	94.6842			0.378881	20.0179	0.378881	25.2224	0.378881	29.6663
		0.389121	0.000593313	0.389121	5.03232	0.389121	9.56679	0.389121	14.9619	0.389121	20.3149	0.389121	24.7418	0.389121	30.333	0.389121	34.9009	0.389121	39.3584	0.389121	44.9492	0.389121	50.21	0.389121	55.2746	0.389121	59.7379	0.389121	64.9837	0.389121	69.9231	0.389121	75.2931	0.389121	79.985	0.389121	84.2592	0.389121	89.6943	0.389121	94.6944			0.389121	20.0468	0.389121	25.2257	0.389121	29.686
		0.399361	0.0090378	0.399361	5.03152	0.399361	9.55293	0.399361	14.9828	0.399361	20.3349	0.399361	24.7674	0.399361	30.3254	0.399361	34.8935	0.399361	39.3642	0.399361	44.9383	0.399361	50.2022	0.399361	55.2883	0.399361	59.7209	0.399361	64.9677	0.399361	69.9262	0.399361	75.2988	0.399361	79.9712	0.399361	84.2588	0.399361	89.6861	0.399361	94.7025			0.399361	20.0715	0.399361	25.2287	0.399361	29.7015
		0.409601	0.0174211	0.409601	5.03201	0.409601	9.54169	0.409601	15.0009	0.409601	20.3549	0.409601	24.7916	0.409601	30.3203	0.409601	34.8898	0.409601	39.3668	0.409601	44.932	0.409601	50.1934	0.409601	55.3046	0.409601	59.7051	0.409601	64.9568	0.409601	69.929	0.409601	75.3041	0.409601	79.9635	0.409601	84.2557	0.409601	89.6741	0.409601	94.7071			0.409601	20.0892	0.409601	25.2251	0.409601	29.7122
		0.419841	0.0251901	0.419841	5.03291	0.419841	9.53326	0.419841	15.009	0.419841	20.3724	0.419841	24.8152	0.419841	30.3207	0.419841	34.8867	0.419841	39.377	0.419841	44.929	0.419841	50.1843	0.419841	55.3197	0.419841	59.6904	0.419841	64.9492	0.419841	69.9303	0.419841	75.3135	0.419841	79.9552	0.419841	84.2483	0.419841	89.6592	0.419841	94.711			0.419841	20.1045	0.419841	25.2211	0.419841	29.7183
		0.430081	0.0342524	0.430081	5.03273	0.430081	9.52777	0.430081	15.0112	0.430081	20.3856	0.430081	24.835	0.430081	30.3209	0.430081	34.8858	0.430081	39.3889	0.430081	44.93	0.430081	50.174	0.430081	55.3367	0.430081	59.6764	0.430081	64.9508	0.430081	69.9315	0.430081	75.3241	0.430081	79.9502	0.430081	84.2384	0.430081	89.6406	0.430081	94.7123			0.430081	20.1123	0.430081	25.2105	0.430081	29.72
		0.440321	0.0412589	0.440321	5.03422	0.440321	9.52779	0.440321	15.0048	0.440321	20.3978	0.440321	24.8511	0.440321	30.3275	0.440321	34.8876	0.440321	39.4034	0.440321	44.9305	0.440321	50.1669	0.440321	55.3467	0.440321	59.6666	0.440321	64.9616	0.440321	69.9314	0.440321	75.3338	0.440321	79.9435	0.440321	84.2264	0.440321	89.6197	0.440321	94.7116			0.440321	20.1155	0.440321	25.1995	0.440321	29.7191
		0.450561	0.0508143	0.450561	5.03091	0.450561	9.53041	0.450561	14.995	0.450561	20.4037	0.450561	24.8612	0.450561	30.3406	0.450561	34.8907	0.450561	39.4206	0.450561	44.9294	0.450561	50.1591	0.450561	55.3535	0.450561	59.6546	0.450561	64.9771	0.450561	69.9311	0.450561	75.3437	0.450561	79.9383	0.450561	84.2145	0.450561	89.5959	0.450561	94.7158			0.450561	20.1145	0.450561	25.1855	0.450561	29.7157
		0.460801	0.0562599	0.460801	5.02973	0.460801	9.53841	0.460801	14.979	0.460801	20.4118	0.460801	24.8677	0.460801	30.3565	0.460801	34.8958	0.460801	39.4418	0.460801	44.9257	0.460801	50.1527	0.460801	55.3536	0.460801	59.6464	0.460801	64.9974	0.460801	69.9312	0.460801	75.3526	0.460801	79.9292	0.460801	84.2066	0.460801	89.5709	0.460801	94.7198			0.460801	20.1109	0.460801	25.1703	0.460801	29.7158
		0.471041	0.0636959	0.471041	5.02463	0.471041	9.55319	0.471041	14.9647	0.471041	20.4146	0.471041	24.8656	0.471041	30.3804	0.471041	34.9003	0.471041	39.4641	0.471041	44.9161	0.471041	50.1515	0.471041	55.3469	0.471041	59.6396	0.471041	65.0202	0.471041	69.9308	0.471041	75.3605	0.471041	79.9217	0.471041	84.2064	0.471041	89.5467	0.471041	94.7293			0.471041	20.1061	0.471041	25.1527	0.471041	29.7174
		0.481281	0.0678338	0.481281	5.02094	0.481281	9.56939	0.481281	14.9467	0.481281	20.4199	0.481281	24.8584	0.481281	30.407	0.481281	34.9086	0.481281	39.4885	0.481281	44.9002	0.481281	50.1508	0.481281	55.3372	0.481281	59.6345	0.481281	65.0359	0.481281	69.9288	0.481281	75.364	0.481281	79.9115	0.481281	84.2119	0.481281	89.5263	0.481281	94.7401			0.481281	20.1014	0.481281	25.1303	0.481281	29.7253
		0.491521	0.0694826	0.491521	5.01851	0.491521	9.59154	0.491521	14.9327	0.491521	20.4233	0.491521	24.8464	0.491521	30.439	0.491521	34.9134	0.491521	39.5171	0.491521	44.8806	0.491521	50.1512	0.491521	55.3244	0.491521	59.6356	0.491521	65.0467	0.491521	69.9281	0.491521	75.3706	0.491521	79.9017	0.491521	84.2302	0.491521	89.5098	0.491521	94.7585			0.491521	20.0976	0.491521	25.102	0.491521	29.7347
		0.501761	0.0709135	0.501761	5.01893	0.501761	9.61661	0.501761	14.92	0.501761	20.4258	0.501761	24.8301	0.501761	30.4674	0.501761	34.9238	0.501761	39.5454	0.501761	44.8542	0.501761	50.1563	0.501761	55.3125	0.501761	59.6365	0.501761	65.0465	0.501761	69.9263	0.501761	75.3678	0.501761	79.8916	0.501761	84.2546	0.501761	89.5002	0.501761	94.7766			0.501761	20.0977	0.501761	25.0683	0.501761	29.7516
		0.512001	0.0694337	0.512001	5.0225	0.512001	9.64305	0.512001	14.9089	0.512001	20.4303	0.512001	24.8106	0.512001	30.4906	0.512001	34.9307	0.512001	39.5761	0.512001	44.8277	0.512001	50.1598	0.512001	55.3044	0.512001	59.647	0.512001	65.0356	0.512001	69.9256	0.512001	75.3695	0.512001	79.8836	0.512001	84.2881	0.512001	89.4981	0.512001	94.7982			0.512001	20.0991	0.512001	25.0258	0.512001	29.7676
		0.522242	0.0702871	0.522242	5.03515	0.522242	9.66945	0.522242	14.9006	0.522242	20.4305	0.522242	24.7921	0.522242	30.5074	0.522242	34.9425	0.522242	39.6091	0.522242	44.799	0.522242	50.1672	0.522242	55.303	0.522242	59.6572	0.522242	65.0131	0.522242	69.923	0.522242	75.3629	0.522242	79.8741	0.522242	84.3222	0.522242	89.5031	0.522242	94.8205			0.522242	20.1055	0.522242	24.977	0.522242	29.7899
		0.532482	0.0714326	0.532482	5.05063	0.532482	9.69453	0.532482	14.8956	0.532482	20.4316	0.532482	24.7732	0.532482	30.5094	0.532482	34.9516	0.532482	39.6404	0.532482	44.7724	0.532482	50.1703	0.532482	55.3098	0.532482	59.676	0.532482	64.9842	0.532482	69.9235	0.532482	75.357	0.532482	79.8661	0.532482	84.3599	0.532482	89.5145	0.532482	94.8438			0.532482	20.1151	0.532482	24.9262	0.532482	29.8073
		0.542722	0.0767551	0.542722	5.07266	0.542722	9.71501	0.542722	14.8946	0.542722	20.4335	0.542722	24.7565	0.542722	30.4993	0.542722	34.9643	0.542722	39.672	0.542722	44.7489	0.542722	50.1722	0.542722	55.3223	0.542722	59.6962	0.542722	64.9488	0.542722	69.9223	0.542722	75.3466	0.542722	79.8585	0.542722	84.3917	0.542722	89.5316	0.542722	94.8644			0.542722	20.1257	0.542722	24.8723	0.542722	29.8275
		0.552962	0.0847017	0.552962	5.10015	0.552962	9.73084	0.552962	14.8968	0.552962	20.4313	0.552962	24.7398	0.552962	30.4787	0.552962	34.9752	0.552962	39.6991	0.552962	44.7286	0.552962	50.1707	0.552962	55.3454	0.552962	59.7247	0.552962	64.9142	0.552962	69.9235	0.552962	75.3358	0.552962	79.8518	0.552962	84.4229	0.552962	89.5525	0.552962	94.8883			0.552962	20.1409	0.552962	24.8241	0.552962	29.8432
		0.563202	0.0976579	0.563202	5.12986	0.563202	9.74315	0.563202	14.9049	0.563202	20.434	0.563202	24.7286	0.563202	30.4471	0.563202	34.9851	0.563202	39.7236	0.563202	44.7107	0.563202	50.1644	0.563202	55.374	0.563202	59.7518	0.563202	64.8816	0.563202	69.9218	0.563202	75.322	0.563202	79.8457	0.563202	84.4456	0.563202	89.5746	0.563202	94.9104			0.563202	20.1546	0.563202	24.7802	0.563202	29.8567
		0.573442	0.111073	0.573442	5.16092	0.573442	9.75009	0.573442	14.9193	0.573442	20.4363	0.573442	24.7185	0.573442	30.4111	0.573442	34.9924	0.573442	39.7395	0.573442	44.6946	0.573442	50.1502	0.573442	55.4055	0.573442	59.7881	0.573442	64.8543	0.573442	69.923	0.573442	75.3081	0.573442	79.8384	0.573442	84.4631	0.573442	89.5991	0.573442	94.9359			0.573442	20.1668	0.573442	24.7441	0.573442	29.8689
		0.583682	0.124722	0.583682	5.19027	0.583682	9.75425	0.583682	14.9359	0.583682	20.4419	0.583682	24.7105	0.583682	30.3732	0.583682	34.9941	0.583682	39.7505	0.583682	44.6805	0.583682	50.1326	0.583682	55.4395	0.583682	59.8205	0.583682	64.8361	0.583682	69.9211	0.583682	75.2931	0.583682	79.8353	0.583682	84.4752	0.583682	89.6216	0.583682	94.963			0.583682	20.1758	0.583682	24.7162	0.583682	29.8755
		0.593922	0.135709	0.593922	5.21983	0.593922	9.75802	0.593922	14.9571	0.593922	20.4537	0.593922	24.7066	0.593922	30.3387	0.593922	34.9915	0.593922	39.753	0.593922	44.6696	0.593922	50.1096	0.593922	55.471	0.593922	59.8586	0.593922	64.8251	0.593922	69.9189	0.593922	75.2768	0.593922	79.8352	0.593922	84.4817	0.593922	89.6433	0.593922	94.9941			0.593922	20.1795	0.593922	24.6946	0.593922	29.8795
		0.604162	0.144314	0.604162	5.24601	0.604162	9.76102	0.604162	14.9813	0.604162	20.4658	0.604162	24.7062	0.604162	30.3076	0.604162	34.9785	0.604162	39.7466	0.604162	44.6554	0.604162	50.0825	0.604162	55.5011	0.604162	59.8931	0.604162	64.821	0.604162	69.9168	0.604162	75.2602	0.604162	79.8352	0.604162	84.4833	0.604162	89.6613	0.604162	95.026			0.604162	20.18	0.604162	24.6807	0.604162	29.8784
		0.614402	0.145001	0.614402	5.26645	0.614402	9.76754	0.614402	15.0044	0.614402	20.4834	0.614402	24.7083	0.614402	30.287	0.614402	34.9634	0.614402	39.7327	0.614402	44.6453	0.614402	50.0547	0.614402	55.5227	0.614402	59.9277	0.614402	64.822	0.614402	69.9102	0.614402	75.2412	0.614402	79.8425	0.614402	84.4793	0.614402	89.6762	0.614402	95.0641			0.614402	20.1722	0.614402	24.6706	0.614402	29.8738
		0.624642	0.142331	0.624642	5.28718	0.624642	9.7714	0.624642	15.0308	0.624642	20.5032	0.624642	24.7144	0.624642	30.2709	0.624642	34.9389	0.624642	39.7115	0.624642	44.6325	0.624642	50.027	0.624642	55.5399	0.624642	59.96	0.624642	64.8256	0.624642	69.9062	0.624642	75.2242	0.624642	79.8532	0.624642	84.4718	0.624642	89.6847	0.624642	95.0995			0.624642	20.164	0.624642	24.6652	0.624642	29.8643
		0.634882	0.132703	0.634882	5.3003	0.634882	9.77934	0.634882	15.0534	0.634882	20.5232	0.634882	24.7229	0.634882	30.268	0.634882	34.9136	0.634882	39.6826	0.634882	44.6232	0.634882	50.0002	0.634882	55.5455	0.634882	59.99	0.634882	64.8278	0.634882	69.8989	0.634882	75.2008	0.634882	79.8691	0.634882	84.4597	0.634882	89.6871	0.634882	95.1395			0.634882	20.154	0.634882	24.6607	0.634882	29.8514
		0.645122	0.119091	0.645122	5.31063	0.645122	9.7851	0.645122	15.0786	0.645122	20.5439	0.645122	24.734	0.645122	30.2704	0.645122	34.8859	0.645122	39.6479	0.645122	44.6113	0.645122	49.9747	0.645122	55.5478	0.645122	60.02	0.645122	64.8292	0.645122	69.8953	0.645122	75.1841	0.645122	79.8881	0.645122	84.4434	0.645122	89.6828	0.645122	95.178			0.645122	20.1491	0.645122	24.6607	0.645122	29.8334
		0.655362	0.10519	0.655362	5.31376	0.655362	9.7874	0.655362	15.1017	0.655362	20.5631	0.655362	24.7463	0.655362	30.2842	0.655362	34.8628	0.655362	39.6094	0.655362	44.5977	0.655362	49.953	0.655362	55.5388	0.655362	60.0468	0.655362	64.8266	0.655362	69.8916	0.655362	75.1625	0.655362	79.9101	0.655362	84.424	0.655362	89.6712	0.655362	95.2179			0.655362	20.142	0.655362	24.6608	0.655362	29.8129
		0.665602	0.0850776	0.665602	5.3101	0.665602	9.7898	0.665602	15.1254	0.665602	20.5833	0.665602	24.7623	0.665602	30.3023	0.665602	34.8428	0.665602	39.5668	0.665602	44.5823	0.665602	49.929	0.665602	55.5274	0.665602	60.0732	0.665602	64.8179	0.665602	69.8894	0.665602	75.1458	0.665602	79.9337	0.665602	84.4045	0.665602	89.6522	0.665602	95.2561			0.665602	20.1472	0.665602	24.6579	0.665602	29.7903
		0.675842	0.0707463	0.675842	5.29578	0.675842	9.78562	0.675842	15.1465	0.675842	20.6026	0.675842	24.7783	0.675842	30.3265	0.675842	34.8302	0.675842	39.5262	0.675842	44.564	0.675842	49.9084	0.675842	55.5102	0.675842	60.1015	0.675842	64.8091	0.675842	69.8904	0.675842	75.1302	0.675842	79.9574	0.675842	84.3844	0.675842	89.628	0.675842	95.2934			0.675842	20.1544	0.675842	24.6579	0.675842	29.7642
		0.686082	0.0507964	0.686082	5.26961	0.686082	9.78259	0.686082	15.1681	0.686082	20.6238	0.686082	24.7983	0.686082	30.3529	0.686082	34.8265	0.686082	39.4875	0.686082	44.5408	0.686082	49.885	0.686082	55.4923	0.686082	60.1273	0.686082	64.7927	0.686082	69.8945	0.686082	75.1195	0.686082	79.978	0.686082	84.3673	0.686082	89.5995	0.686082	95.3279			0.686082	20.1658	0.686082	24.6509	0.686082	29.7379
		0.696322	0.0369121	0.696322	5.23222	0.696322	9.77572	0.696322	15.186	0.696322	20.6463	0.696322	24.8195	0.696322	30.3786	0.696322	34.8269	0.696322	39.4529	0.696322	44.5157	0.696322	49.8609	0.696322	55.4723	0.696322	60.1534	0.696322	64.7802	0.696322	69.8959	0.696322	75.1135	0.696322	79.9961	0.696322	84.3532	0.696322	89.5689	0.696322	95.3587			0.696322	20.1793	0.696322	24.6438	0.696322	29.7106
		0.706562	0.0189291	0.706562	5.18259	0.706562	9.76807	0.706562	15.202	0.706562	20.6702	0.706562	24.8442	0.706562	30.4029	0.706562	34.8375	0.706562	39.4264	0.706562	44.4862	0.706562	49.8358	0.706562	55.454	0.706562	60.1787	0.706562	64.7623	0.706562	69.8999	0.706562	75.1115	0.706562	80.01	0.706562	84.3448	0.706562	89.5376	0.706562	95.3836			0.706562	20.1925	0.706562	24.6356	0.706562	29.6856
		0.716802	0.00610562	0.716802	5.11847	0.716802	9.76304	0.716802	15.218	0.716802	20.6981	0.716802	24.8704	0.716802	30.4216	0.716802	34.8511	0.716802	39.4067	0.716802	44.4604	0.716802	49.8093	0.716802	55.4357	0.716802	60.2024	0.716802	64.7466	0.716802	69.8999	0.716802	75.1173	0.716802	80.0206	0.716802	84.3415	0.716802	89.5087	0.716802	95.401			0.716802	20.2033	0.716802	24.6224	0.716802	29.6619
		0.727042	-0.00902378	0.727042	5.05115	0.727042	9.75793	0.727042	15.2314	0.727042	20.7219	0.727042	24.8977	0.727042	30.4347	0.727042	34.8695	0.727042	39.3982	0.727042	44.4296	0.727042	49.7838	0.727042	55.4195	0.727042	60.2244	0.727042	64.7331	0.727042	69.8969	0.727042	75.1257	0.727042	80.0268	0.727042	84.3429	0.727042	89.4839	0.727042	95.4137			0.727042	20.2082	0.727042	24.6138	0.727042	29.6416
		0.737282	-0.0217877	0.737282	4.97568	0.737282	9.75513	0.737282	15.2434	0.737282	20.7484	0.737282	24.9258	0.737282	30.4423	0.737282	34.8881	0.737282	39.3942	0.737282	44.4071	0.737282	49.7592	0.737282	55.4046	0.737282	60.243	0.737282	64.7212	0.737282	69.8892	0.737282	75.1436	0.737282	80.0291	0.737282	84.3511	0.737282	89.4615	0.737282	95.4172			0.737282	20.208	0.737282	24.6037	0.737282	29.629
		0.747522	-0.0329607	0.747522	4.90275	0.747522	9.75483	0.747522	15.257	0.747522	20.7691	0.747522	24.9494	0.747522	30.4421	0.747522	34.9085	0.747522	39.4018	0.747522	44.3849	0.747522	49.7396	0.747522	55.3901	0.747522	60.2597	0.747522	64.7123	0.747522	69.8734	0.747522	75.1605	0.747522	80.0313	0.747522	84.3626	0.747522	89.4472	0.747522	95.4135			0.747522	20.2018	0.747522	24.5957	0.747522	29.6191
		0.757762	-0.0426428	0.757762	4.83283	0.757762	9.75778	0.757762	15.2686	0.757762	20.7844	0.757762	24.973	0.757762	30.4382	0.757762	34.9269	0.757762	39.4134	0.757762	44.3679	0.757762	49.7237	0.757762	55.3766	0.757762	60.2742	0.757762	64.7066	0.757762	69.854	0.757762	75.182	0.757762	80.0328	0.757762	84.3777	0.757762	89.4377	0.757762	95.4082			0.757762	20.1905	0.757762	24.5891	0.757762	29.6152
		0.768002	-0.0489462	0.768002	4.77184	0.768002	9.76256	0.768002	15.2809	0.768002	20.7951	0.768002	24.9872	0.768002	30.4266	0.768002	34.9453	0.768002	39.4312	0.768002	44.3553	0.768002	49.7128	0.768002	55.3666	0.768002	60.2842	0.768002	64.7061	0.768002	69.8267	0.768002	75.2034	0.768002	80.0315	0.768002	84.3967	0.768002	89.4316	0.768002	95.3984			0.768002	20.175	0.768002	24.5852	0.768002	29.618
		0.778242	-0.0500412	0.778242	4.72016	0.778242	9.7701	0.778242	15.2919	0.778242	20.7983	0.778242	24.9986	0.778242	30.4138	0.778242	34.9575	0.778242	39.4504	0.778242	44.3474	0.778242	49.7119	0.778242	55.3543	0.778242	60.2939	0.778242	64.709	0.778242	69.7935	0.778242	75.2227	0.778242	80.0316	0.778242	84.4155	0.778242	89.4314	0.778242	95.3883			0.778242	20.1566	0.778242	24.58	0.778242	29.62
		0.788482	-0.0459994	0.788482	4.67902	0.788482	9.77689	0.788482	15.3022	0.788482	20.7964	0.788482	25.0009	0.788482	30.3967	0.788482	34.9713	0.788482	39.4719	0.788482	44.3413	0.788482	49.7128	0.788482	55.3457	0.788482	60.301	0.788482	64.7139	0.788482	69.7559	0.788482	75.2419	0.788482	80.0314	0.788482	84.4338	0.788482	89.4355	0.788482	95.3789			0.788482	20.1353	0.788482	24.5737	0.788482	29.6273
		0.798722	-0.0362164	0.798722	4.65063	0.798722	9.78543	0.798722	15.3108	0.798722	20.7897	0.798722	24.9949	0.798722	30.3794	0.798722	34.9773	0.798722	39.4949	0.798722	44.341	0.798722	49.7229	0.798722	55.3371	0.798722	60.3065	0.798722	64.7236	0.798722	69.7133	0.798722	75.2562	0.798722	80.0272	0.798722	84.4505	0.798722	89.4409	0.798722	95.3707			0.798722	20.1189	0.798722	24.568	0.798722	29.628
		0.808962	-0.018543	0.808962	4.63013	0.808962	9.79	0.808962	15.3189	0.808962	20.7817	0.808962	24.9818	0.808962	30.3653	0.808962	34.9817	0.808962	39.5154	0.808962	44.3408	0.808962	49.7345	0.808962	55.3311	0.808962	60.3116	0.808962	64.7335	0.808962	69.6659	0.808962	75.2712	0.808962	80.0219	0.808962	84.4616	0.808962	89.451	0.808962	95.3653			0.808962	20.0994	0.808962	24.5595	0.808962	29.6326
		0.819202	0.00296733	0.819202	4.62089	0.819202	9.79324	0.819202	15.3251	0.819202	20.7715	0.819202	24.9589	0.819202	30.3499	0.819202	34.9814	0.819202	39.5368	0.819202	44.3464	0.819202	49.7506	0.819202	55.3268	0.819202	60.3184	0.819202	64.7407	0.819202	69.618	0.819202	75.2844	0.819202	80.0095	0.819202	84.4697	0.819202	89.46	0.819202	95.3626			0.819202	20.0879	0.819202	24.5525	0.819202	29.6298
		0.829442	0.0294891	0.829442	4.6154	0.829442	9.78938	0.829442	15.3304	0.829442	20.763	0.829442	24.93	0.829442	30.341	0.829442	34.9767	0.829442	39.5553	0.829442	44.3535	0.829442	49.7664	0.829442	55.3208	0.829442	60.3244	0.829442	64.7472	0.829442	69.5686	0.829442	75.2998	0.829442	79.9945	0.829442	84.4676	0.829442	89.4741	0.829442	95.361			0.829442	20.0765	0.829442	24.5403	0.829442	29.6288
[truncated: 1,871 more rows]
[truncated: 178 more columns]

## Sheet: G-M. other data
Example		Stimulus /		Reference Range				Wildtype	Mutant			Click-	Time (ms)	WT (+50dB)	MUT (+50dB)
[truncated: 977 more rows]
