# Supplementary material for: Mouse screen reveals multiple new genes underlying mouse and human hearing loss
Source: PLoS Biol. 2019 Apr 11;17(4):e3000194. doi: 10.1371/journal.pbio.3000194 (PMC6459510; doi:10.1371/journal.pbio.3000194)
Supplement: S2 Data — (XLSX) [file pbio.3000194.s010.xlsx]

## Sheet: A-J. Positive Controls
Allele		Stimulus /		Mean Threshold							Individual Thresholds																Individual Thresholds
		Frequency		Control			Mutant				Mutant																Control
				Mean	SD		Mean	SD
											M00189579	M00189580	M00189577	M00189578													M00189555	M00189556	M00189571	M00189576
Chd7<whi>		Ck		21.25	2.17		30	3.54			30	25	35	30													20	20	25	20
		6		33.75	2.17		65	6.12			75	65	60	60													35	30	35	35
		12		16.25	6.5		37.5	7.5			45	40	40	25													10	10	25	20
		18		21.25	4.15		46.25	7.4			35	45	55	50													20	15	25	25
		24		26.25	4.15		46.25	8.2			40	45	60	40													25	20	30	30
		30		35	3.54		62.5	13.46			70	75	65	40													30	35	35	40
											M00269714	M00269715	M00269716	M00269775	M00269779	M00269840	M00269841	M00269842	M00288981								M00269776	M00269839	M00289882
Atp2b2<Obv>		Ck		21.67	2.36		55.56	4.97			55	55	55	55	55	60	65	55	45								20	25	20
		6		40	0		54.44	6.43			50	50	55	50	45	55	65	65	55								40	40	40
		12		25	4.08		88.33	9.13			95	95	85	95	90	85	90	95	65								30	25	20
		18		15	4.08		91.11	4.58			95	95	85	95	95	85	90	95	85								20	10	15
		24		31.67	10.27		93.89	3.14			95	95	85	95	95	95	95	95	95								20	45	30
		30		40	7.07		94.44	1.57			95	95	95	95	95	95	95	90	95								35	50	35
											M00102024	M00102027	M00102028	M00102005	M00101365	M00102040											M00101358	M00101359	M00101360	M00102012	M00102035
Myo7a<Hdb>		Ck		23.2	1.47		89	3.32			85	88	94	91	85	91											22	25	22	25	22
		6		40.6	8.36		91.5	3.64			88	88	94	94	88	97											40	31	34	43	55
		12		28.6	7.45		77	5.1			67	82	76	82	76	79											25	16	31	34	37
		18		26.8	8.4		83.5	3.77			76	85	85	82	88	85											19	19	22	37	37
		24		32.8	7.73		89	2.83			88	94	88	85	88	91											28	22	31	43	40
		30		40	7.35		92	4.47			88	85	91	94	97	97											34	31	40	52	43
											M00192997	M00192998	M00182283	M00182284	M00182285												M00192999	M00193000	M00182280	M00182281	M00182282
Myo7a<sh1-6J>		Ck		25	3.16		95	0			95	95	95	95	95												30	25	25	20	25
		6		50	3.16		95	0			95	95	95	95	95												50	45	55	50	50
		12		21	8.6		95	0			95	95	95	95	95												25	10	35	15	20
		18		24	2		95	0			95	95	95	95	95												25	25	25	20	25
		24		30	7.07		95	0			95	95	95	95	95												35	30	40	20	25
		30		47	18.87		95	0			95	95	95	95	95												70	30	70	35	30
											MBTS16.1f	MBTS6.1f	MBTS6.1g	MBTS14.1e	MBTS6.1a	MBTS6.1b											M00111009	M00110950	M00110951	M00111008	M00111011	M00111013
Cdh23<v>		Ck		21.5	2.69		85	0			85	85	85	85	85	85											25	25	19	19	19	22
		6		36.5	5.85		85	0			85	85	85	85	85	85											37	31	28	37	46	40
		12		21.5	7.43		85	0			85	85	85	85	85	85											22	16	16	28	34	13
		18		21.5	4.03		85	0			85	85	85	85	85	85											25	16	19	19	28	22
		24		26.5	5.94		85	0			85	85	85	85	85	85											25	25	19	22	37	31
		30		43.5	7.23		85	0			85	85	85	85	85	85											49	37	40	34	46	55
											M00192922	M00192924	M00213254	M00216719													M00192921	M00192923	M00213257	M00216720
Grxcr1<pi-tde>		Ck		28.75	5.45		95	0			95	95	95	95													20	30	30	35
		6		50	9.35		95	0			95	95	95	95													35	50	60	55
		12		31.25	10.83		95	0			95	95	95	95													15	30	35	45
		18		31.25	4.15		95	0			95	95	95	95													25	35	35	30
		24		45	7.91		95	0			95	95	95	95													35	40	50	55
		30		43.75	9.6		95	0			95	95	95	95													35	40	40	60
											M00073201	M00073207	M00073227	M00230376	M00245162	M00245163											M00073199	M00073202	M00073228	M00073198	M00073204	M00073205	M00245164	M00230383
Mir96<Dmdo>		Ck		22.75	1.98		85	0			85	85	85	85	85	85											25	25	22	22	19	25	22	22
		6		48.63	13.11		85	0			85	85	85	85	85	85											52	52	76	58	37	34	43	37
		12		32.13	9.83		85	0			85	85	85	85	85	85											31	28	46	49	31	22	31	19
		18		30.63	11.27		85	0			85	85	85	85	85	85											19	34	58	28	28	22	31	25
		24		39.25	15.43		85	0			85	85	85	85	85	85											31	43	70	55	22	25	40	28
		30		54.25	16.69		85	0			85	85	85	85	85	85											49	73	82	70	40	40	43	37
											M00056476	M00056477	M00057082	M00056437	M00056438	M00056440											M00056497	M00056498	M00056473	M00056474	M00056475
Myo6<sv>		Ck		24.4	2.24		85	0			85	85	85	85	85	85											22	28	25	25	22
		6		33.4	2.24		85	0			85	85	85	85	85	85											31	31	34	37	34
		12		18.4	2.94		85	0			85	85	85	85	85	85											13	19	22	19	19
		18		20.2	3.06		85	0			85	85	85	85	85	85											16	25	22	19	19
		24		29.8	3.6		85	0			85	85	85	85	85	85											25	34	34	28	28
		30		44.2	3.06		83.5	3.35			85	85	85	85	85	76											43	46	49	43	40
											M00056698	M00056700	M00056701	M00056692	M00056694	M00056695											M00056699	M00056718	M00056719	M00056703	M00056713	M00056714
Tmc1<dn>		Ck		25.5	1.12		85	0			85	85	85	85	85	85											25	25	25	25	28	25
		6		51.5	11.01		85	0			85	85	85	85	85	85											34	52	49	70	58	46
		12		31	10.25		85	0			85	85	85	85	85	85											16	31	25	49	37	28
		18		28	6.93		85	0			85	85	85	85	85	85											25	22	25	43	25	28
		24		40	8.66		85	0			85	85	85	85	85	85											28	46	31	46	52	37
		30		53	16.12		85	0			85	85	85	85	85	85											43	34	46	58	85	52
											M00056698	M00056700	M00056701	M00056692	M00056694	M00056695											M00056699	M00056718	M00056719	M00056703	M00056713	M00056714
Whrn<wi>		Ck		42	11.66		95	0			85	85	85	85	85	85											25	25	25	25	28	25
		6		66	8.6		95	0			85	85	85	85	85	85											34	52	49	70	58	46
		12		47	6.78		95	0			85	85	85	85	85	85											16	31	25	49	37	28
		18		37	10.77		95	0			85	85	85	85	85	85											25	22	25	43	25	28
		24		41	6.63		95	0			85	85	85	85	85	85											28	46	31	46	52	37
		30		54	8.6		95	0			85	85	85	85	85	85											43	34	46	58	85	52

## Sheet: K-T. New Alleles
Allele		Stimulus /		Reference Range				Mean Threshold							Individual Thresholds																Individual Thresholds
		Frequency		Threshold				Wildtype			Mutant				Mutant																Wildtype
				0.975	Median	0.025		Mean	SD		Mean	SD
															M00856329	M00856327	M00848492	M00848494	M00873340	M00873341											M00854276	M00854277	M00855670	M00855671
Myo15		Ck		30	25	20		23.75	2.17		95	0			95	95	95	95	95	95											25	25	25	20
		6		50	30	25		31.25	5.45		95	0			95	95	95	95	95	95											40	30	30	25
		12		30	15	5		13.75	6.5		95	0			95	95	95	95	95	95											20	20	5	10
		18		30	20	10		17.5	2.5		95	0			95	95	95	95	95	95											20	20	15	15
		24		40	25	15		23.75	4.15		95	0			95	95	95	95	95	95											25	30	20	20
		30		55	35	25		33.75	2.17		95	0			95	95	95	95	95	95											35	35	30	35
															M01181686	M01181688	M01137676	M01147848	M01184126	M01184128	M01147863	M01184125									M01183777	M01183792	M01181943	M01181663	M01190563	M01142528	M01142530	M01132624	M01132626	M01262691	M01262696	M01245273	M01245275	M01295298	M01295299	M01140446	M01140447
Myo7a		Ck		30	25	20		24.33	3.09		95	0			95	95	95	95	95	95	95	95									25	25	25	30	25	25	25	30	25	25	20	20	20	25	20	25	25
		6		45	30	25		30.67	5.73		95	0			95	95	95	95	95	95	95	95									30	30	35	30	25	30	30	30	30	30	30	20	25	45	40	30	30
		12		28.875	15	10		15	6.58		95	0			95	95	95	95	95	95	95	95									25	25	15	15	20	20	10	10	10	15	5	10	5	15	25	20	20
		18		30	20	10		20	5.77		95	0			95	95	95	95	95	95	95	95									25	35	25	20	20	10	15	20	15	20	15	15	20	25	20	20	20
		24		40	25	20		26	4.55		95	0			95	95	95	95	95	95	95	95									30	35	30	25	25	20	25	25	25	20	20	25	35	25	25	25	40
		30		60	40	25		37	6.27		95	0			95	95	95	95	95	95	95	95									55	40	35	40	30	40	40	30	30	35	40	35	35	40	30	40	40
															M01183775	M01183778	M01220432	M01220433	M01183770	M01183795											M01183777	M01183792	M01190563	M01215819	M01215820	M01363694	M01363695	M01247100	M01247102	M01360970	M01359658	M01247075	M01247095	M01439542	M01439544	M01426566	M01426567	M01391888	M01391889
Ush1c		Ck		30	25	20		25.59	2.35		95	0			95	95	95	95	95	95											25	25	25	25	25	25	25	30	30	25	25	30	25	25	25	20	25	20	25
		6		45	30	25		32.06	4.87		95	0			95	95	95	95	95	95											30	30	25	25	30	40	35	35	30	25	30	35	35	30	30	40	40	25	35
		12		28.875	15	10		20.29	3.63		95	0			95	95	95	95	95	95											25	25	20	20	20	15	20	20	20	15	15	20	20	20	20	20	30	10	5
		18		30	20	10		23.53	5.08		95	0			95	95	95	95	95	95											25	35	20	15	15	20	25	25	20	25	20	25	30	25	25	20	30	15	10
		24		40	25	20		28.53	5.08		95	0			95	95	95	95	95	95											30	35	25	20	30	30	40	30	25	35	25	30	20	30	25	25	30	20	10
		30		60	40	25		40.59	7.84		95	0			95	95	95	95	95	95											55	40	30	25	35	50	45	40	45	50	30	35	45	45	35	40	45	45	45
															M01470167	M01519313	M01470162	M01470165	M01470166	M01478633	M01519310										M01485470	M01485471	M01518260	M01518261	M01476485	M01476486	M01483051	M01483052	M01519233	M01519234	M01477793	M01477794
Ildr1		Ck		30	25	20		23.33	3.12		95	0			95	95	95	95	95	95	95										20	20	25	25	30	25	20	20	25	25	20	25
		6		45	30	25		30.83	4.49		95	0			95	95	95	95	95	95	95										35	30	25	30	30	25	30	25	30	40	35	35
		12		28.875	15	10		16.25	4.15		95	0			95	95	95	95	95	95	95										20	15	15	15	20	20	10	10	15	25	15	15
		18		30	20	10		17.92	5.19		95	0			95	95	95	95	95	95	95										25	20	15	25	15	10	10	20	20	25	15	15
		24		40	25	20		29.58	7.2		95	0			95	95	95	95	95	95	95										30	25	25	20	45	20	30	25	30	30	40	35
		30		60	40	25		37.92	6.6		95	0			95	95	95	95	95	95	95										35	30	30	30	35	50	50	35	40	40	40	40
															M00706268	M00705424	M00733608	M00706261	M00705422	M00750859	M00750860	M00705433	M00705431	M00705432							M00940813	M00940814	M00700859	M00700860	M00700852	M00700853	M00731106	M00731107	M00896271	M00896272	M00756258	M00756259
Espn		Ck		30	25	20		23.33	3.12		95	0			95	95	95	95	95	95	95	95	95	95							25	25	20	20	25	20	20	25	25	20	30	25
		6		50	30	25		31.67	5.14		95	0			95	95	95	95	95	95	95	95	95	95							40	30	30	35	25	25	25	30	35	35	40	30
		12		30	15	5		16.67	4.25		92	4.58			95	90	95	95	95	80	90	95	90	95							15	15	15	20	10	10	15	20	20	15	25	20
		18		30	20	10		20.42	5.57		91.5	4.5			95	90	95	95	85	85	95	95	85	95							20	15	20	20	15	10	20	25	20	20	30	30
		24		40	25	15		25.83	8.37		95	0			95	95	95	95	95	95	95	95	95	95							30	25	20	20	15	15	20	25	25	35	40	40
		30		55	35	25		34.58	5.94		95	0			95	95	95	95	95	95	95	95	95	95							30	35	35	35	30	35	25	30	30	40	45	45
															M00580267	M00580264	M00580265	M00578477	M00578478	M00578479	M00572192	M00572193	M00572194	M00578476	M00620491						M00584596	M00586617	M00586619	M00623200	M00623201
Whrn		Ck		30	25	20		21	2		63.18	3.86			65	65	60	60	70	60	60	60	70	60	65						20	20	25	20	20
		6		50	30	25		30	3.16		60.45	4.5			60	65	60	55	70	55	65	60	60	55	60						30	30	35	25	30
		12		30	15	5		11	3.74		51.82	4.41			50	50	50	50	55	55	55	55	60	45	45						10	10	15	15	5
		18		30	20	10		18	6.78		64.09	4.68			65	65	65	60	60	65	65	65	75	55	65						20	10	30	15	15
		24		40	25	15		24	8		93.18	3.21			95	95	95	95	95	95	90	90	95	85	95						20	20	40	20	20
		30		55	35	25		31	8		94.55	1.44			95	95	95	95	95	95	95	95	95	90	95						30	20	45	30	30
															M02027781	M02027782	M02056042	M02098683	M02098685	M02098686	M02056065										M02392164	M02392166	M02029281	M02029282	M02217908	M02217983	M02168500	M02168501	M02046854	M02046856	M02147667	M02147668	M02105665	M02105666
Cep250		Ck		30	25	20		24.17	2.76		27.86	2.47			30	25	30	30	25	30	25										25	25	25	25	20	25	25	30	25	25	25	20	25	20
		6		45	30	25		31.25	5.82		35	3.78			40	35	30	40	30	35	35										30	30	30	35	30	40	40	35	25	30	30	35	25	20
		12		28.875	15	10		17.92	5.57		18.57	2.26			15	15	20	20	20	20	20										25	15	15	15	20	20	30	20	15	10	25	20	15	10
		18		30	20	10		23.33	2.36		26.43	5.15			20	25	30	30	20	35	25										25	20	25	25	25	25	25	25	20	20	25	20	25	20
		24		40	25	20		23.75	6.5		69.29	21.78			60	80	75	95	35	95	45										25	25	25	20	25	25	40	30	20	15	25	25	20	15
		30		60	40	25		34.17	5.34		92.86	3.64			95	95	85	95	95	95	90										25	30	40	30	35	45	35	40	30	25	30	30	35	35
															M01416963	M01416964	M01391957														M01348900	M01348901	M01397285	M01397286	M01350637	M01350638	M01417455	M01417462	M01391110	M01391111	M01363694	M01363695	M01364650	M01364652
Srrm4		Ck		30	25	20		25	2.67		48.33	4.71			45	45	55														30	25	25	25	25	25	25	30	25	25	25	25	20	20
		6		45	30	25		32.5	5.9		60	12.25			45	75	60														35	35	35	45	30	25	35	35	30	25	40	35	25	25
		12		28.875	15	10		18.21	3.05		50	0			50	50	50														20	15	20	20	20	15	20	15	25	15	15	20	20	15
		18		30	20	10		20.71	2.58		46.67	6.24			55	45	40														20	20	20	25	25	20	20	20	20	20	20	25	20	15
		24		40	25	20		27.5	5.9		51.67	9.43			45	45	65														25	30	25	25	30	25	30	35	30	25	30	40	15	20
		30		60	40	25		37.86	8.6		56.67	4.71			50	60	60														50	45	40	45	35	30	35	45	30	25	50	45	25	30
															M01858849	M01868068	M01868069	M01986218	M02027049	M02027051	M02027052										M02040175	M02040179	M01991339	M01991357	M01867450	M01867451	M01985726	M01985734	M01928195	M02046854	M02046856	M02034520	M02040862	M01834141	M01834142	M01924618	M01924619	M02000116	M02000117
Clpp		Ck		30	25	20		25.22	2.32		32.14	7			35	35	20	30	30	45	30										30	25	25	25	25	20	25	25	30	25	25	25	25	25	25	25	25	25	20
		6		45	30	25		31.52	4.28		39.29	4.95			40	45	40	35	40	45	30										35	30	30	30	35	30	30	35	30	25	30	30	30	35	30	30	45	30	30
		12		28.875	15	10		16.74	5.02		21.43	6.39			25	15	20	20	15	35	20										25	10	15	10	15	15	15	20	20	15	10	25	15	25	15	10	20	20	15
		18		30	20	10		21.3	4.23		23.57	3.5			25	20	25	25	20	30	20										25	20	25	20	20	20	20	15	20	20	20	25	20	20	10	15	30	25	25
		24		40	25	20		23.91	5.31		35.71	6.23			35	35	45	30	30	45	30										35	25	20	20	30	35	25	20	30	20	15	20	20	30	20	25	20	20	20
		30		60	40	25		39.13	11.48		67.14	20.5			80	65	50	35	95	90	55										45	25	30	70	45	55	40	30	55	30	25	30	35	40	30	35	40	30	55
															M00295050	M00295051	M00295052	M00295053													M00295057	M00295058	M00295059	M00295060
Chd7		Ck		30	25	20		30	3.54		30	6.12			35	20	35	30													30	35	30	25
		6		50	30	25		43.75	2.17		46.25	12.93			65	30	40	50													45	45	45	40
		12		30	15	5		16.25	2.17		18.75	4.15			25	15	20	15													20	15	15	15
		18		30	20	10		20	0		22.5	5.59			25	15	30	20													20	20	20	20
		24		40	25	15		38.75	7.4		36.25	7.4			35	25	40	45													35	50	40	30
		30		55	35	25		56.25	17.09		47.5	10.31			55	30	50	55													50	85	50	40
[truncated: 4 more columns]

## Sheet: U-X. M_F comparison
Group		Stimulus /		Mean Threshold
		Frequency		Male			Female
				Mean	SD		Mean	SD
u.		Ck		23.4599	6.02357		23.7654	3.23311
Mouse GP		6		34.0928	7.81946		34.2593	7.81148
B6JTyr;B6N		12		15.7595	7.11983		16.5638	6.52578
		18		19.6203	6.46563		20.4938	5.79995
		24		27.9325	8.40876		28.4156	6.71591
		30		34.9789	10.2252		36.9959	8.1962
v.		Ck		22.2222	2.75753		23.2723	4.6054
Mouse GP		6		31.5	5.88294		32.4084	7.89475
B6N		12		14.8889	5.54201		16.1257	7.8917
		18		18.2778	5.07822		19.1885	6.9203
		24		24.6667	5.40536		26.4398	6.29497
		30		31.7778	6.26737		35.3403	7.52291
w.		Ck		25	3.22749		26.2069	3.69729
MGP Select		6		30.4	4.98331		31.8966	5.4139
B6JTyr;B6N		12		15.8	6.06905		17.069	5.26397
		18		19.4	4.63681		21.5517	5.36248
		24		28.4	4.94132		31.3793	9.71896
		30		43.2	11.5362		43.4483	12.8246
x.		Ck		25.2564	5.44748		25.0833	3.17443
MGP Select		6		32.3932	8.26809		30.8333	4.90812
B6N		12		18.1624	8.72467		16.625	5.42955
		18		20.5983	6.76459		20.5	5.03767
		24		28.3333	6.63065		28.9167	7.19428
		30		38.6752	9.94366		40.2083	9.46901
