# Supplementary material for: Mouse screen reveals multiple new genes underlying mouse and human hearing loss
Source: PLoS Biol. 2019 Apr 11;17(4):e3000194. doi: 10.1371/journal.pbio.3000194 (PMC6459510; doi:10.1371/journal.pbio.3000194)
Supplement: S3 Data — (XLSX) [file pbio.3000194.s011.xlsx]

## Sheet: 1500011B03Rik
Allele		Stimulus /		Reference Range				Mean Threshold							Individual Thresholds																Individual Thresholds
		Frequency		Threshold				Wildtype			Mutant				Mutant																Wildtype
				0.975	Median	0.025		Mean	SD		Mean	SD
															M00974727	M00982765	M00982766	M00982768													M01017686	M01017688	M00986536	M00986537	M00972390	M00972391	M01005712	M01005715	M00986539	M00986541
1500011B03Rik		Ck		30	25	20		25	3.16		22.5	2.5			25	20	25	20													25	25	25	30	30	20	25	25	20	25
		6		45	30	25		31	3.74		28.75	2.17			30	30	30	25													30	30	25	35	40	30	30	30	30	30
		12		28.875	15	10		15.5	4.15		11.25	4.15			10	15	15	5													15	15	25	15	10	15	20	15	10	15
		18		30	20	10		19	3.74		13.75	2.17			15	15	10	15													20	20	20	20	20	15	25	20	10	20
		24		40	25	20		28.5	4.5		18.75	2.17			20	20	20	15													30	35	35	25	30	30	20	30	25	25
		30		60	40	25		40	6.32		45	3.54			50	45	40	45													40	40	45	45	50	45	30	40	35	30

## Sheet: Akap9
Allele		Stimulus /		Reference Range				Mean Threshold							Individual Thresholds																Individual Thresholds
		Frequency		Threshold				Wildtype			Mutant				Mutant																Wildtype
				0.975	Median	0.025		Mean	SD		Mean	SD
															M00345236	M00458529	M00501993	M00422102													M00343334	M00343335	M00454912	M00457321	M00350158	M00350159	M00421093	M00422112	M00375559	M00375562	M00369124	M00369127	M00507230	M00507231
Akap9		Ck		30	25	20		22.5	3.66		22.5	2.5			25	20	20	25													20	20	25	25	20	15	20	25	20	25	25	30	25	20
		6		50	30	25		32.5	3.13		40	3.54			40	40	45	35													30	35	35	30	35	30	30	35	35	35	35	35	30	25
		12		30	15	5		15.71	5.3		21.25	6.5			15	30	25	15													20	30	15	10	15	10	10	20	15	15	10	20	15	15
		18		30	20	10		19.64	4.42		21.25	4.15			15	25	25	20													15	20	30	20	20	20	15	25	15	20	15	25	20	15
		24		40	25	15		29.64	11.87		27.5	2.5			25	30	25	30													30	25	35	30	25	20	25	70	25	25	30	30	25	20
		30		55	35	25		38.93	14.9		31.25	5.45			30	40	25	30													35	30	55	40	30	25	30	85	30	40	40	40	40	25

## Sheet: Ankrd9
Allele		Stimulus /		Reference Range				Mean Threshold							Individual Thresholds																Individual Thresholds
		Frequency		Threshold				Wildtype			Mutant				Mutant																Wildtype
				0.975	Median	0.025		Mean	SD		Mean	SD
															M01524098	M01517573	M01517574	M01524094	M01524095	M01524096	M01517577	M01517578									M01511415	M01517467	M01517469	M01508794	M01508795	M01516802	M01516805
Ankrd9		Ck		30	25	20		22.86	3.64		26.25	2.17			25	25	30	25	25	25	25	30									30	25	25	20	20	20	20
		6		45	30	25		32.86	9.2		33.13	4.28			35	40	30	35	25	30	35	35									30	25	30	30	30	30	55
		12		28.875	15	10		12.14	4.52		21.25	6.96			20	15	10	20	25	20	25	35									20	15	10	10	5	10	15
		18		30	20	10		17.86	2.47		25	6.61			20	25	20	30	20	20	25	40									20	20	20	15	15	15	20
		24		40	25	20		27.14	5.25		33.13	4.96			30	30	30	40	25	35	35	40									30	30	25	20	30	20	35
		30		60	40	25		39.29	8.63		40	8.29			40	40	35	30	40	35	40	60									55	40	35	35	45	25	40

## Sheet: Arid4a
Allele		Stimulus /		Reference Range				Mean Threshold							Individual Thresholds																Individual Thresholds
		Frequency		Threshold				Wildtype			Mutant				Mutant																Wildtype
				0.975	Median	0.025		Mean	SD		Mean	SD
															M00218552	M00218577	M00331931	M00331932	M00523099												M00533133	M00425103	M00425105	M00454912	M00457321	M00350158	M00350159	M00453226	M00453227	M00219976	M00219985	M00219986	M00220028	M00382700	M00382682	M00416608	M00416609	M00416614	M00326323
Arid4a		Ck		30	25	20		22.73	3.28		26	4.1833			20	30	30	25	25												25	20	20	25	25	20	15	20	20	30	20	25	20	25	20	20	20	20	25
		6		50	30	25		36.14	7.37		43	10.3682			45	60	35	40	35												30	30	40	35	30	35	30	30	25	45	40	40	35	30	35	30	35	30	45
		12		30	15	5		15	3.69		20	6.12372			20	30	20	15	15												15	10	20	15	10	15	10	15	5	20	15	15	15	10	15	15	20	10	15
		18		30	20	10		20.45	4.98		21	7.4162			20	30	25	10	20												15	20	10	30	20	20	20	20	20	30	15	20	20	20	20	20	25	15	15
		24		40	25	15		25.91	3.58		29	8.21584			25	35	40	25	20												25	25	30	35	30	25	20	25	30	30	25	25	25	25	25	25	25	25	25
		30		55	35	25		35.91	7.63		46	13.4164			40	55	65	35	35												40	35	30	55	40	30	25	35	35	55	35	25	35	40	35	40	35	30	40
[truncated: 33 more columns]

## Sheet: Atp5a1
Allele		Stimulus /		Reference Range				Mean Threshold							Individual Thresholds																Individual Thresholds
		Frequency		Threshold				Wildtype			Mutant				Mutant																Wildtype
				0.975	Median	0.025		Mean	SD		Mean	SD
															M00366776	M00366777	M00371902	M00371903	M00426554	M00426566	M00426567	M00493006	M00493007	M00528793	M00528794						M00363924	M00368352	M00425103	M00425105	M00363888	M00363890	M00532611	M00532651	M00485910	M00485911
Atp5a1		Ck		30	25	20		24.5	3.5		25.45	1.44			25	25	30	25	25	25	25	25	25	25	25						30	25	20	20	25	25	30	20	25	25
		6		50	30	25		34.5	6.5		35	7.39			35	30	55	30	30	30	30	30	40	40	35						40	30	30	40	35	35	40	25	45	25
		12		30	15	5		17.5	6.42		16.36	7.1			15	15	35	10	15	10	15	10	25	15	15						25	15	10	20	10	20	30	10	20	15
		18		30	20	10		21	5.39		21.36	5.68			10	20	30	25	20	20	20	20	25	30	15						20	25	20	10	25	20	30	15	25	20
		24		40	25	15		31.5	4.5		30	4.26			35	30	35	30	25	35	25	25	25	35	30						40	35	25	30	35	30	30	25	30	35
		30		55	35	25		32	4.58		37.73	5.38			35	35	50	40	35	45	35	30	35	35	40						35	35	35	30	40	25	30	25	35	30

## Sheet: Fam175b
Allele		Stimulus /		Reference Range				Mean Threshold							Individual Thresholds																Individual Thresholds
		Frequency		Threshold				Wildtype			Mutant				Mutant																Wildtype
				0.975	Median	0.025		Mean	SD		Mean	SD
															M01147790	M01147793	M01147794	M01191957	M01191959												M01190563	M01226541	M01226543	M01309124	M01309127	M01224524	M01224525	M01140446	M01140447
Fam175b		Ck		30	25	20		27.14	2.47		23	2.45			20	25	25	20	25												25	25	30	25	25	30	30	25	25
		6		45	30	25		28.57	4.4		38	4			35	40	45	35	35												25	30	25	25	25	35	35	30	30
		12		28.875	15	10		20.71	6.23		24	3.74			25	30	20	20	25												20	25	30	15	10	20	25	20	20
		18		30	20	10		21.43	4.4		22	5.1			15	25	20	30	20												20	25	20	20	15	20	30	20	20
		24		40	25	20		30.71	6.78		28	6.78			20	30	35	20	35												25	30	45	25	25	35	30	25	40
		30		60	40	25		43.57	17.26		34	6.63			25	45	35	35	30												30	35	35	40	40	85	40	40	40

## Sheet: Gprc5b
Allele		Stimulus /		Reference Range				Mean Threshold							Individual Thresholds																Individual Thresholds
		Frequency		Threshold				Wildtype			Mutant				Mutant																Wildtype
				0.975	Median	0.025		Mean	SD		Mean	SD
															M01026496	M01058789	M01058790	M01058791													M01017686	M01017688	M01099372	M01099373	M01074052	M01074054	M01105733	M01105734	M01082106	M01082107	M01026123	M01026125	M01026128	M01057833	M01057834	M01057835	M01057486	M01082864	M01082867
Gprc5b		Ck		30	25	20		25	3.54		24.77	3.19			25	25	20	30													25	25	25	30	20	30	30	20	25	25	30	25	20	20	25	25	25	25	25
		6		45	30	25		37.5	4.33		33.86	4.51			40	40	30	40													30	30	40	30	40	45	25	30	30	35	30	35	35	35	35	30	35	35	35
		12		28.875	15	10		22.5	2.5		17.05	4.17			20	20	25	25													15	15	15	10	20	15	20	15	10	10	20	25	20	20	20	15	15	15	15
		18		30	20	10		21.25	4.15		21.59	5.09			15	20	25	25													20	20	25	20	10	30	20	20	15	20	35	25	20	15	25	20	25	25	20
		24		40	25	20		26.25	2.17		29.77	4.12			25	25	30	25													30	35	35	30	25	30	35	25	20	30	30	25	30	30	35	30	35	25	30
		30		60	40	25		41.25	5.45		39.77	11.02			40	35	50	40													40	40	40	35	30	35	45	40	35	50	55	40	30	35	45	25	40	35	35
[truncated: 28 more columns]

## Sheet: Gsk3a
Allele		Stimulus /		Reference Range				Mean Threshold							Individual Thresholds																Individual Thresholds
		Frequency		Threshold				Wildtype			Mutant				Mutant																Wildtype
				0.975	Median	0.025		Mean	SD		Mean	SD
															M00357918	M00357919	M00355188	M00355189	M00355192	M00387966	M00387967	M00387930	M00387931								M00382011	M00382012	M00367827	M00367828	M00494142	M00494143	M00382700	M00382682	M00362818	M00362819
Gsk3a		Ck		30	25	20		24	2		27.22	2.48			25	30	30	30	25	30	25	25	25								20	25	25	25	25	25	25	20	25	25
		6		50	30	25		31.5	3.91		36.67	4.71			45	30	40	30	35	40	35	35	40								30	40	30	30	25	30	30	35	30	35
		12		30	15	5		14.5	5.22		13.89	5.67			10	15	25	10	5	20	10	15	15								15	20	5	15	25	15	10	15	10	15
		18		30	20	10		19	5.39		21.67	4.08			15	20	25	20	20	30	20	25	20								20	25	15	15	10	15	20	20	20	30
		24		40	25	15		26.5	5.02		32.22	2.48			35	35	35	35	30	30	30	30	30								30	35	25	25	25	15	25	25	30	30
		30		55	35	25		36.5	6.34		49.44	11.41			45	35	70	55	50	65	35	45	45								45	50	30	30	35	35	40	35	30	35

## Sheet: Hp1bp3
Allele		Stimulus /		Reference Range				Mean Threshold							Individual Thresholds																Individual Thresholds
		Frequency		Threshold				Wildtype			Mutant				Mutant																Wildtype
				0.975	Median	0.025		Mean	SD		Mean	SD
															M00271136	M00271204	M00280257	M00280258	M00277938	M00411288	M00411289										M00266896	M00266901	M00266913	M00266914	M00503843	M00503844	M00522206	M00522207	M00485910	M00485911	M00411333	M00411335	M00286604	M00286585	M00507230	M00507231
Hp1bp3		Ck		30	25	20		23.13	3		27.14	2.47			30	25	25	25	30	30	25										25	25	25	25	25	25	15	20	25	25	20	20	25	25	25	20
		6		50	30	25		35.63	7.47		45	7.56			45	30	45	40	50	55	50										45	40	40	35	45	45	25	25	45	25	40	35	35	35	30	25
		12		30	15	5		15.63	3.9		23.57	5.8			25	15	25	20	20	35	25										20	20	20	20	15	20	10	10	20	15	10	15	10	15	15	15
		18		30	20	10		18.44	4.58		24.29	3.19			25	25	20	20	25	30	25										25	20	25	20	20	15	10	15	25	20	20	15	10	20	20	15
		24		40	25	15		25.94	6.67		30.71	4.16			35	30	25	25	35	35	30										25	30	40	30	20	20	15	15	30	35	25	25	30	30	25	20
		30		55	35	25		36.88	11.16		40	6.55			45	40	35	35	50	30	45										40	35	55	45	30	40	25	25	35	30	25	30	65	45	40	25

## Sheet: Kptn
Allele		Stimulus /		Reference Range				Mean Threshold							Individual Thresholds																Individual Thresholds
		Frequency		Threshold				Wildtype			Mutant				Mutant																Wildtype
				0.975	Median	0.025		Mean	SD		Mean	SD
															M00506744	M00506746	M00506879	M00506880													M00533133	M00512573	M00512580
Kptn		Ck		30	25	20		23.33	2.36		20	0			20	20	20	20													25	20	25
		6		50	30	25		33.33	2.36		25	0			25	25	25	25													30	35	35
		12		30	15	5		16.67	2.36		12.5	2.5			15	10	10	15													15	15	20
		18		30	20	10		20	4.08		15	3.54			10	15	15	20													15	25	20
		24		40	25	15		30	4.08		22.5	4.33			20	20	30	20													25	30	35
		30		55	35	25		33.33	4.71		26.25	2.17			25	25	25	30													40	30	30

[truncated: 17 more sheets: Ldhb, Mapk10, Nacad, Ncaph2, Ppp5c, Prkab1, Prmt7, Prrt2, Pycr2, Reg3g, Rnf10, S100b, Sesn3, Supv3l1, Suv420h1, Tmem189, Tmod1]
