# Supplementary material for: Mouse screen reveals multiple new genes underlying mouse and human hearing loss
Source: PLoS Biol. 2019 Apr 11;17(4):e3000194. doi: 10.1371/journal.pbio.3000194 (PMC6459510; doi:10.1371/journal.pbio.3000194)
Supplement: S4 Data — (XLSX) [file pbio.3000194.s012.xlsx]

## Sheet: Zfp719(b)
Allele		Stimulus /		Reference Range				Mean Threshold							Individual Thresholds																Individual Thresholds
		Frequency		Threshold				Wildtype			Mutant				Mutant																Wildtype
				0.975	Median	0.025		Mean	SD		Mean	SD
															M01600622	M01600626	M01600628	M01579913	M01586767	M01586768	M01586769	M01579909	M01579911	M01579912	M01574964						M01583765	M01583767	M01591635	M01591636	M01595463	M01595466	M01579881	M01579882	M01591027	M01591028
Zfp719(b)		Ck		30	25	20		26.5	3.2		74.55	14.37			95	65	85	95	90	75	55	55	70	75	60						25	30	30	25	25	25	20	25	30	30
		6		45	30	25		34.5	6.5		71.36	15.39			95	55	75	95	85	70	55	50	75	75	55						30	35	45	30	30	25	35	45	40	30
		12		28.875	15	10		16	3.74		91.82	10.06			95	95	95	95	95	95	60	95	95	95	95						10	20	15	15	20	10	15	20	20	15
		18		30	20	10		21.5	3.2		95	0			95	95	95	95	95	95	95	95	95	95	95						25	25	20	15	20	20	20	20	25	25
		24		40	25	20		30.5	4.15		95	0			95	95	95	95	95	95	95	95	95	95	95						25	35	35	25	30	35	30	30	35	25
		30		60	40	25		44	6.63		95	0			95	95	95	95	95	95	95	95	95	95	95						45	50	40	45	35	40	40	40	60	45

## Sheet: Ocm
Allele		Stimulus /		Reference Range				Mean Threshold							Individual Thresholds																Individual Thresholds
		Frequency		Threshold				Wildtype			Mutant				Mutant																Wildtype
				0.975	Median	0.025		Mean	SD		Mean	SD
															M01264803	M01264805	M01264806	M01231101	M01231103	M01231104	M01264798	M01246880									M01264804	M01264807	M01294416	M01294417	M01225438	M01225439	M01242877	M01242878	M01266135	M01266113
Ocm		Ck		30	25	20		24.44	1.57		63.75	12.18			65	80	55	50	65	60	85	50									25	25	20	25	25	25	25	25	25	25
		6		45	30	25		29.44	3.69		55	10.9			55	65	45	45	60	55	75	40									35	25	30	30	25	25	30	30	35	35
		12		28.875	15	10		15.56	3.69		68.75	13.64			85	75	55	55	70	50	90	70									15	15	10	10	15	15	20	20	15	20
		18		30	20	10		21.11	2.08		92.5	3.54			95	90	90	85	95	95	95	95									20	25	20	20	20	20	20	20	25	25
		24		40	25	20		27.78	4.16		95	0			95	95	95	95	95	95	95	95									25	30	30	25	20	30	35	25	30	30
		30		60	40	25		36.67	4.71		95	0			95	95	95	95	95	95	95	95									35	45	35	40	40	35	40	30	40	30

## Sheet: Pex3
Allele		Stimulus /		Reference Range				Mean Threshold							Individual Thresholds																Individual Thresholds
		Frequency		Threshold				Wildtype			Mutant				Mutant																Wildtype
				0.975	Median	0.025		Mean	SD		Mean	SD
															M00698327	M00723893	M00723898	M00723899	M00723900	M00698323	M00723890	M00723891	M00754250	M00754251	M00754252	M00754249	M00788739	M00754256			M00694461	M00696706	M00725433	M00725434	M00696698	M00696700	M00725841	M00725842	M00896271	M00896272	M00753806	M00753811	M00791812	M00791813	M00791814	M00756258	M00756259
Pex3		Ck		30	25	20		26.18	8.83		37.86	8.39			30	40	40	35	30	35	40	35	65	30	35	40	40	35			20	60	25	25	25	25	25	25	25	20	25	25	25	20	20	30	25
		6		50	30	25		35.88	12.97		42.5	11.14			30	35	45	35	40	35	40	30	75	45	45	55	45	40			35	85	35	25	30	30	30	30	35	35	40	35	35	35	25	40	30
		12		30	15	5		21.18	14.09		31.79	10.96			25	30	25	25	25	20	40	30	55	40	25	55	25	25			15	75	15	10	25	15	15	15	20	15	25	20	15	15	20	25	20
		18		30	20	10		25.88	12.03		35.71	8.84			30	35	30	30	25	25	40	35	55	45	30	50	40	30			15	70	25	15	25	20	20	20	20	20	25	25	20	30	30	30	30
		24		40	25	15		29.12	9.58		71.79	16.32			55	80	90	85	85	40	60	50	80	75	55	85	95	70			15	55	25	20	25	20	20	25	25	35	30	25	35	35	25	40	40
		30		55	35	25		35	8.22		94.29	2.58			95	95	95	95	95	85	95	95	95	95	95	95	95	95			35	55	25	30	25	25	25	30	30	40	35	35	40	40	35	45	45

## Sheet: Wbp2
Allele		Stimulus /		Reference Range				Mean Threshold							Individual Thresholds																Individual Thresholds
		Frequency		Threshold				Wildtype			Mutant				Mutant																Wildtype
				0.975	Median	0.025		Mean	SD		Mean	SD
															M00513076	M00513077	M00513090	M00582142	M00485310	M00507533	M00507534	M00507536	M00507537	M00485284	M00485285	M00485288	M00535181	M00535183			M00485387	M00485388	M00485372	M00485396	M00532892	M00532893	M00501305	M00501308	M00554802	M00554803
Wbp2		Ck		30	25	20		21	2		27.5	3.66			25	25	30	30	25	25	25	20	25	30	30	30	35	30			20	20	20	20	20	25	20	20	25	20
		6		50	30	25		30	3.16		33.21	7.47			55	35	25	30	25	30	30	35	30	30	30	30	40	40			30	30	35	30	30	25	30	25	30	35
		12		30	15	5		15	4.47		18.57	4.79			30	20	20	20	20	15	10	15	15	20	15	20	25	15			15	20	20	5	15	15	10	15	15	20
		18		30	20	10		18	4		25.71	7.03			25	35	35	20	20	20	15	15	25	25	35	30	35	25			15	15	20	10	25	20	15	20	20	20
		24		40	25	15		23.5	3.2		63.57	23.56			45	95	80	50	65	45	35	30	45	70	95	95	95	45			25	25	20	20	25	25	20	20	30	25
		30		55	35	25		33	3.32		91.79	6.97			95	95	95	85	95	95	95	70	95	85	95	95	95	95			35	30	35	30	35	35	30	30	30	40

## Sheet: Acsl4
Allele		Stimulus /		Reference Range				Mean Threshold							Individual Thresholds																Individual Thresholds
		Frequency		Threshold				Wildtype			Mutant				Mutant																Wildtype
				0.975	Median	0.025		Mean	SD		Mean	SD
															M00934514	M00934517	M00934518	M00280332	M00280333	M00280335	M00280337										M00929476	M00929478	M00921373	M00921374	M00939559	M00939561	M00277937	M00281317	M00281330	M00933303	M00933304	M00933305	M00933324
Acsl4		Ck		30	25	20		25	5.19		29.29	3.19			35	30	25	30	30	25	30										25	25	40	25	20	25	25	20	25	30	20	25	20
		6		50	30	25		32.69	7.75		38.57	8.75			30	30	30	45	50	50	35										40	35	50	30	25	30	45	25	35	30	30	25	25
		12		30	15	5		19.23	9.58		18.57	5.15			20	15	20	25	25	15	10										40	20	30	15	15	15	35	15	15	20	5	15	10
		18		30	20	10		18.85	5.93		22.86	4.52			30	25	20	25	25	20	15										30	20	30	20	15	20	20	15	10	15	10	20	20
		24		40	25	15		26.54	8.41		60.71	17.2			75	70	80	60	70	35	35										30	25	50	30	15	25	30	20	20	30	20	20	30
		30		55	35	25		36.54	7.44		86.43	4.4			95	85	85	85	85	90	80										45	35	55	40	25	30	35	30	30	40	35	35	40

## Sheet: Klhl18
Allele		Stimulus /		Reference Range				Mean Threshold							Individual Thresholds																Individual Thresholds
		Frequency		Threshold				Wildtype			Mutant				Mutant																Wildtype
				0.975	Median	0.025		Mean	SD		Mean	SD
															M01557287	M01557282	M01557283	M01557284	M01569055	M01569056	M01569073	M01569074									M01553474	M01553475	M01564908	M01564909	M01562235	M01562237	M01554196	M01554197	M01562581	M01562609	M01557554	M01557570
Klhl18		Ck		30	25	20		25.42	2.47		51.25	8.2			60	50	40	50	40	50	55	65									25	25	25	30	25	20	25	25	30	25	25	25
		6		45	30	25		34.17	4.93		80	7.5			85	70	75	85	80	95	75	75									30	45	40	30	35	35	30	30	35	40	30	30
		12		28.875	15	10		17.08	5.19		68.13	7.04			80	60	75	75	65	65	65	60									10	25	20	15	20	20	10	15	25	20	10	15
		18		30	20	10		21.67	5.14		56.25	8.57			55	45	50	60	45	65	60	70									20	25	25	25	20	20	15	20	30	25	25	10
		24		40	25	20		30.83	4.93		51.25	8.57			65	45	40	50	50	45	50	65									25	35	35	35	35	25	25	25	35	35	35	25
		30		60	40	25		39.58	8.77		53.13	10.88			50	50	40	55	45	45	65	75									35	50	45	35	55	35	30	35	45	50	35	25

## Sheet: Klc2
Allele		Stimulus /		Reference Range				Mean Threshold							Individual Thresholds																Individual Thresholds
		Frequency		Threshold				Wildtype			Mutant				Mutant																Wildtype
				0.975	Median	0.025		Mean	SD		Mean	SD
															M01529876	M01529879	M01529881	M01527301	M01527311	M01566347	M01527297	M01566384	M01527308	M01527309	M01559729	M01559732					M01553474	M01553475	M01531945	M01531951	M01537605	M01537608	M01527299	M01527305	M01565890	M01565865	M01562581	M01562609
Klc2		Ck		30	25	20		25	2.89		70	23.63			60	35	45	75	40	90	95	95	40	95	95	75					25	25	20	30	25	25	20	25	25	25	30	25
		6		45	30	25		31.25	5.82		82.08	10.1			70	70	75	70	75	95	95	90	75	95	90	85					30	45	30	30	25	30	25	30	25	30	35	40
		12		28.875	15	10		17.08	5.19		72.92	14.21			60	60	60	70	60	75	95	90	55	95	85	70					10	25	15	15	20	20	10	20	10	15	25	20
		18		30	20	10		19.17	5.71		65.83	26.6			60	30	25	60	35	85	95	95	40	95	95	75					20	25	15	15	20	10	15	15	15	25	30	25
		24		40	25	20		26.25	7.4		69.17	26.29			60	30	35	75	40	95	95	95	35	95	95	80					25	35	10	35	25	25	20	25	20	25	35	35
		30		60	40	25		39.17	9.32		80.42	17.61			70	55	80	85	45	95	95	95	60	95	95	95					35	50	30	55	40	40	25	40	25	35	45	50

## Sheet: Bai1
Allele		Stimulus /		Reference Range				Mean Threshold							Individual Thresholds																Individual Thresholds
		Frequency		Threshold				Wildtype			Mutant				Mutant																Wildtype
				0.975	Median	0.025		Mean	SD		Mean	SD
															M01326688	M01326689	M01651676	M01651677	M01640258	M01595610	M01640264	M01688477									M01328978	M01328979	M01642599	M01642600	M01683036	M01683037	M01654602	M01654606	M01636356	M01636357	M01660334	M01660350	M01591235	M01591237	M01664548	M01664549	M01684769	M01684771	M01652187
Bai1		Ck		30	25	20		25.68	5.29		41.88	17.13			25	35	45	35	40	85	35	35									20	20	45	25	25	25	25	25	25	30	25	25	30	20	30	25	20	30	20
		6		45	30	25		35.23	4.88		66.25	14.74			45	50	90	85	70	70	60	60									35	35	35	45	35	40	40	30	30	30	40	40	25	45	35	35	30	35	35
		12		28.875	15	10		20.23	7.3		55	13.69			45	35	60	55	80	70	50	45									15	25	45	15	20	20	25	20	15	15	20	15	20	20	20	25	5	20	30
		18		30	20	10		23.41	5.31		56.88	10.59			45	60	50	50	80	65	50	55									15	25	40	20	20	20	20	20	25	35	25	25	25	25	20	25	20	25	20
		24		40	25	20		30	4.77		75	19.36			50	60	75	45	95	90	95	90									25	30	45	35	25	25	30	25	25	35	30	25	30	35	30	30	25	30	30
		30		60	40	25		39.55	5.42		88.13	12.98			55	90	95	85	95	95	95	95									35	30	45	45	40	35	40	30	30	40	50	40	40	45	45	40	35	45	40
[truncated: 21 more columns]

## Sheet: Ywhae
Allele		Stimulus /		Reference Range				Mean Threshold							Individual Thresholds																Individual Thresholds
		Frequency		Threshold				Wildtype			Mutant				Mutant																Wildtype
				0.975	Median	0.025		Mean	SD		Mean	SD
															M01220234	M01165170	M01120647	M01203468	M01203463	M01093869	M01199586	M01205083	M01109671	M01109696	M01094480	M01187479					M01120648	M01165178	M01093867	M01203469	M01199581	M01109674	M01109701	M01211663	M01199571	M01219278	M01187462
Ywhae		Ck		n/a	n/a	n/a		28.64	5.68		60	21.51			35	80	40	90	65	30	95	45	65	40	55	80					35	25	20	35	25	25	30	40	30	25	25
		6		n/a	n/a	n/a		30.91	6.33		69.17	18.35			45	95	50	95	65	50	95	55	65	55	75	85					30	20	30	30	20	30	35	40	40	30	35
		12		n/a	n/a	n/a		16.36	5.26		50.83	24.4			30	60	25	85	55	20	95	30	45	40	40	85					20	10	10	20	15	20	10	20	25	10	20
		18		n/a	n/a	n/a		20	6.4		52.92	21.06			20	70	40	75	60	25	90	40	60	35	45	75					25	10	20	15	15	20	20	35	25	15	20
		24		n/a	n/a	n/a		33.18	9.36		63.33	20.34			45	90	50	85	75	40	95	45	75	35	50	75					35	30	30	30	25	55	35	45	35	25	20
		30		n/a	n/a	n/a		50	19.54		67.92	20.46			45	95	55	95	80	45	95	50	60	40	70	85					45	35	35	45	65	95	50	75	45	30	30

## Sheet: Usp42
Allele		Stimulus /		Reference Range				Mean Threshold							Individual Thresholds																Individual Thresholds
		Frequency		Threshold				Wildtype			Mutant				Mutant																Wildtype
				0.975	Median	0.025		Mean	SD		Mean	SD
															M00753362	M00753363	M00753352	M00359928	M00583789	M00583792	M00358301	M00359916	M00359917	M00680863							M00747314	M00747349	M00359851	M00359873	M00747321	M00670842	M00583469	M00583470	M00362818	M00362819
Usp42		Ck		30	25	20		22.5	3.35		28.5	3.2			30	25	30	30	25	30	35	25	30	25							20	25	25	20	15	20	25	25	25	25
		6		50	30	25		30.5	3.5		42	5.1			45	35	50	35	40	40	40	50	45	40							30	30	35	30	25	30	25	35	30	35
		12		30	15	5		15	5		22.5	6.42			20	10	25	25	20	15	30	30	30	20							15	10	20	10	15	10	20	25	10	15
		18		30	20	10		21	5.83		25	5			20	25	25	30	30	15	30	25	30	20							10	20	20	25	20	15	20	30	20	30
		24		40	25	15		27.5	4.03		29	6.63			30	15	30	35	25	35	35	30	35	20							25	25	30	25	25	20	35	30	30	30
		30		55	35	25		30.5	6.5		56.5	18.03			85	45	40	45	50	75	85	55	55	30							25	35	30	25	20	30	30	45	30	35

[truncated: 5 more sheets: Fam107b, Whrn, Cep250, Srrm4, Clpp]
