# Supplementary material for: Mouse screen reveals multiple new genes underlying mouse and human hearing loss
Source: PLoS Biol. 2019 Apr 11;17(4):e3000194. doi: 10.1371/journal.pbio.3000194 (PMC6459510; doi:10.1371/journal.pbio.3000194)
Supplement: S5 Data — (XLSX) [file pbio.3000194.s013.xlsx]

## Sheet: A. Severe
Allele		Stimulus /		Reference Range				Mean Threshold							Individual Thresholds																Individual Thresholds
		Frequency		Threshold				Wildtype			Mutant				Mutant																Wildtype
				0.975	Median	0.025		Mean	SD		Mean	SD
														Barcode ID	M02083190	M02093646	M02093648	M02081109	M02125482	M02125486	M02143477	M02143478								Barcode ID	M02096155	M02096156	M02083985	M02083987	M02168500	M02168501	M02168718	M02168823	M02137063	M02137064	M02128762	M02128766
A730017C20Rik		Ck		30	25	20		25.42	3.2		95	0			95	95	95	95	95	95	95	95									25	25	20	30	25	30	25	25	30	25	20	25
(Minar2)		6		45	30	25		32.92	5.19		95	0			95	95	95	95	95	95	95	95									25	25	35	40	40	35	30	35	40	30	30	30
		12		28.875	15	10		20	4.56		95	0			95	95	95	95	95	95	95	95									15	20	15	20	30	20	20	25	25	20	15	15
		18		30	20	10		23.33	3.12		95	0			95	95	95	95	95	95	95	95									20	20	25	30	25	25	20	20	25	25	20	25
		24		40	25	20		27.92	5.94		95	0			95	95	95	95	95	95	95	95									25	25	30	30	40	30	30	30	30	30	20	15
		30		60	40	25		36.67	5.89		95	0			95	95	95	95	95	95	95	95									35	35	35	35	35	40	30	50	45	30	40	30
															M01035921	M01035923	M00986588	M00986596	M00986597	M00986598	M01035926	M01035931									M01025210	M01025211	M00979211	M00979214	M00979215	M00985749	M01026808	M01026809	M01048142	M01048143	M01048145
Spns2(b)		Ck		30	25	20		26.36	3.08		95	0			95	95	95	95	95	95	95	95									30	25	25	25	30	25	20	30	25	25	30
		6		45	30	25		32.27	3.28		95	0			95	95	95	95	95	95	95	95									35	30	30	30	35	30	30	30	40	30	35
		12		28.875	15	10		12.73	2.49		95	0			95	95	95	95	95	95	95	95									15	15	15	10	15	10	10	10	15	10	15
		18		30	20	10		18.64	4.81		95	0			95	95	95	95	95	95	95	95									20	20	15	15	25	15	15	20	15	15	30
		24		40	25	20		28.18	4.9		95	0			95	95	95	95	95	95	95	95									35	25	25	20	30	25	25	35	25	30	35
		30		60	40	25		45.91	13.11		95	0			95	95	95	95	95	95	95	95									40	35	50	45	40	35	45	85	45	40	45
															M00351774	M00351775	M00180555	M00180556	M00180614	M00194278											M00532528	M00532529	M00191891	M00191899	M00351274	M00351275	M00375559	M00375562	M00369124	M00369127	M00177967	M00177969	M00178068	M00178076	M00180560	M00194356	M00190572	M00190573	M00176614
Spns2(b)		Ck		30	25	20		22.39	2.9		91.67	5.53			90	95	95	95	80	95											25	25	25	20	20	20	20	25	25	30	25	25	20	25	20	20	20	20	20
		6		50	30	25		32.17	4.85		90.83	6.07			95	85	95	95	80	95											35	35	40	40	25	25	35	35	35	35	35	30	35	35	25	30	30	35	30
		12		30	15	5		14.35	3.98		90	7.07			95	80	95	95	80	95											10	15	15	15	10	10	15	15	10	20	15	25	15	20	15	10	15	20	10
		18		30	20	10		17.17	5.68		94.17	1.86			95	95	90	95	95	95											20	20	30	30	15	15	15	20	15	25	10	20	15	15	15	10	25	10	15
		24		40	25	15		26.74	5.24		95	0			95	95	95	95	95	95											25	25	30	25	25	20	25	25	30	30	40	35	30	35	30	20	25	30	20
		30		55	35	25		33.91	5.1		95	0			95	95	95	95	95	95											35	30	35	35	25	25	30	40	40	40	45	35	40	30	30	35	35	35	30
															M02188549	M02180212	M02138429	M02138435	M02190720	M02190724	M02158141	M02158142									M02217908	M02217983	M02188185	M02188188	M02183117	M02183078	M02209666	M02209667	M02192423	M02192392	M02134878	M02134880	M02153817	M02153819	M02193812	M02193815	M02231648	M02231649
Duoxa2		Ck		30	25	20		26.11	3.14		89.2857	4.94872			85	85	85	85	85	95	95	95									20	25	30	30	25	25	25	25	35	25	25	30	25	25	25	25	25	25
		6		45	30	25		33.06	4.13		95	0			95	95	95	95	95	95	95	95									30	40	35	35	30	30	30	30	35	25	35	40	35	30	30	30	35	40
		12		28.875	15	10		18.06	3.78		95	0			95	95	95	95	95	95	95	95									20	20	20	25	20	25	15	10	20	15	20	20	15	20	15	15	15	15
		18		30	20	10		23.06	2.95		94.2857	1.74964			95	95	95	95	95	95	95	90									25	25	25	25	20	25	20	25	20	25	25	20	20	20	20	20	25	30
		24		40	25	20		27.22	3.42		95	0			95	95	95	95	95	95	95	95									25	25	30	30	25	30	25	25	30	25	35	30	25	20	25	25	30	30
		30		60	40	25		37.22	5.58		95	0			95	95	95	95	95	95	95	95									35	45	50	45	40	35	30	40	35	40	40	40	35	35	30	30	30	35
															M01600622	M01600626	M01600628	M01579913	M01586767	M01586768	M01586769	M01579909	M01579911	M01579912	M01574964						M01583765	M01583767	M01591635	M01591636	M01595463	M01595466	M01579881	M01579882	M01591027	M01591028
Zfp719(b)		Ck		30	25	20		26.5	3.2		74.55	14.37			95	65	85	95	90	75	55	55	70	75	60						25	30	30	25	25	25	20	25	30	30
		6		45	30	25		34.5	6.5		71.36	15.39			95	55	75	95	85	70	55	50	75	75	55						30	35	45	30	30	25	35	45	40	30
		12		28.875	15	10		16	3.74		91.82	10.06			95	95	95	95	95	95	60	95	95	95	95						10	20	15	15	20	10	15	20	20	15
		18		30	20	10		21.5	3.2		95	0			95	95	95	95	95	95	95	95	95	95	95						25	25	20	15	20	20	20	20	25	25
		24		40	25	20		30.5	4.15		95	0			95	95	95	95	95	95	95	95	95	95	95						25	35	35	25	30	35	30	30	35	25
		30		60	40	25		44	6.63		95	0			95	95	95	95	95	95	95	95	95	95	95						45	50	40	45	35	40	40	40	60	45
															M01258230	M01325084	M01258226	M01325079	M01325080	M01325081	M01310432	M01310433	M01310434	M01310435							M01262699	M01262701	M01327003	M01327005	M01306752	M01306755	M01262691	M01262696	M01322545	M01322548	M01309628	M01309631	M01360970	M01359658
Zfp719(a)		Ck		30	25	20		24.64	2.29		69.5	10.36			65	75	70	60	50	60	85	70	80	80							25	25	20	25	25	25	25	20	25	25	30	25	25	25
		6		45	30	25		32.14	6.47		66.5	15.66			55	85	85	55	45	45	85	60	80	70							35	25	25	30	40	35	30	30	35	30	30	50	25	30
		12		28.875	15	10		15	3.78		80	15.81			60	80	95	90	50	70	95	95	70	95							15	15	10	15	15	20	15	5	15	15	20	20	15	15
		18		30	20	10		19.64	2.97		93.5	4.5			95	95	95	95	95	95	95	95	80	95							20	20	15	20	25	20	20	15	20	15	20	20	25	20
		24		40	25	20		26.43	4.4		95	0			95	95	95	95	95	95	95	95	95	95							30	25	20	25	30	25	20	20	25	30	30	30	35	25
		30		60	40	25		36.43	6.39		95	0			95	95	95	95	95	95	95	95	95	95							45	35	25	40	35	30	35	40	30	40	40	35	50	30
															M01264803	M01264805	M01264806	M01231101	M01231103	M01231104	M01264798	M01246880									M01264804	M01264807	M01294416	M01294417	M01225438	M01225439	M01242877	M01242878	M01266135	M01266113
Ocm		Ck		30	25	20		24.44	1.57		63.75	12.18			65	80	55	50	65	60	85	50									25	25	20	25	25	25	25	25	25	25
		6		45	30	25		29.44	3.69		55	10.9			55	65	45	45	60	55	75	40									35	25	30	30	25	25	30	30	35	35
		12		28.875	15	10		15.56	3.69		68.75	13.64			85	75	55	55	70	50	90	70									15	15	10	10	15	15	20	20	15	20
		18		30	20	10		21.11	2.08		92.5	3.54			95	90	90	85	95	95	95	95									20	25	20	20	20	20	20	20	25	25
		24		40	25	20		27.78	4.16		95	0			95	95	95	95	95	95	95	95									25	30	30	25	20	30	35	25	30	30
		30		60	40	25		36.67	4.71		95	0			95	95	95	95	95	95	95	95									35	45	35	40	40	35	40	30	40	30
[truncated: 4 more columns]

## Sheet: B. High Frequency
Allele		Stimulus /		Reference Range				Mean Threshold							Individual Thresholds																Individual Thresholds
		Frequency		Threshold				Wildtype			Mutant				Mutant																Wildtype
				0.975	Median	0.025		Mean	SD		Mean	SD
														Barcode ID	M00698327	M00723893	M00723898	M00723899	M00723900	M00698323	M00723890	M00723891	M00754250	M00754251	M00754252	M00754249	M00788739	M00754256		Barcode ID	M00694461	M00696706	M00725433	M00725434	M00696698	M00696700	M00725841	M00725842	M00896271	M00896272	M00753806	M00753811	M00791812	M00791813	M00791814	M00756258	M00756259
Pex3		Ck		30	25	20		26.18	8.83		37.86	8.39			30	40	40	35	30	35	40	35	65	30	35	40	40	35			20	60	25	25	25	25	25	25	25	20	25	25	25	20	20	30	25
		6		50	30	25		35.88	12.97		42.5	11.14			30	35	45	35	40	35	40	30	75	45	45	55	45	40			35	85	35	25	30	30	30	30	35	35	40	35	35	35	25	40	30
		12		30	15	5		21.18	14.09		31.79	10.96			25	30	25	25	25	20	40	30	55	40	25	55	25	25			15	75	15	10	25	15	15	15	20	15	25	20	15	15	20	25	20
		18		30	20	10		25.88	12.03		35.71	8.84			30	35	30	30	25	25	40	35	55	45	30	50	40	30			15	70	25	15	25	20	20	20	20	20	25	25	20	30	30	30	30
		24		40	25	15		29.12	9.58		71.79	16.32			55	80	90	85	85	40	60	50	80	75	55	85	95	70			15	55	25	20	25	20	20	25	25	35	30	25	35	35	25	40	40
		30		55	35	25		35	8.22		94.29	2.58			95	95	95	95	95	85	95	95	95	95	95	95	95	95			35	55	25	30	25	25	25	30	30	40	35	35	40	40	35	45	45
															M00513076	M00513077	M00513090	M00582142	M00485310	M00507533	M00507534	M00507536	M00507537	M00485284	M00485285	M00485288	M00535181	M00535183			M00485387	M00485388	M00485372	M00485396	M00532892	M00532893	M00501305	M00501308	M00554802	M00554803
Wbp2		Ck		30	25	20		21	2		27.5	3.66			25	25	30	30	25	25	25	20	25	30	30	30	35	30			20	20	20	20	20	25	20	20	25	20
		6		50	30	25		30	3.16		33.21	7.47			55	35	25	30	25	30	30	35	30	30	30	30	40	40			30	30	35	30	30	25	30	25	30	35
		12		30	15	5		15	4.47		18.57	4.79			30	20	20	20	20	15	10	15	15	20	15	20	25	15			15	20	20	5	15	15	10	15	15	20
		18		30	20	10		18	4		25.71	7.03			25	35	35	20	20	20	15	15	25	25	35	30	35	25			15	15	20	10	25	20	15	20	20	20
		24		40	25	15		23.5	3.2		63.57	23.56			45	95	80	50	65	45	35	30	45	70	95	95	95	45			25	25	20	20	25	25	20	20	30	25
		30		55	35	25		33	3.32		91.79	6.97			95	95	95	85	95	95	95	70	95	85	95	95	95	95			35	30	35	30	35	35	30	30	30	40
															M00934514	M00934517	M00934518	M00280332	M00280333	M00280335	M00280337										M00929476	M00929478	M00921373	M00921374	M00939559	M00939561	M00277937	M00281317	M00281330	M00933303	M00933304	M00933305	M00933324
Acsl4		Ck		30	25	20		25	5.19		29.29	3.19			35	30	25	30	30	25	30										25	25	40	25	20	25	25	20	25	30	20	25	20
		6		50	30	25		32.69	7.75		38.57	8.75			30	30	30	45	50	50	35										40	35	50	30	25	30	45	25	35	30	30	25	25
		12		30	15	5		19.23	9.58		18.57	5.15			20	15	20	25	25	15	10										40	20	30	15	15	15	35	15	15	20	5	15	10
		18		30	20	10		18.85	5.93		22.86	4.52			30	25	20	25	25	20	15										30	20	30	20	15	20	20	15	10	15	10	20	20
		24		40	25	15		26.54	8.41		60.71	17.2			75	70	80	60	70	35	35										30	25	50	30	15	25	30	20	20	30	20	20	30
		30		55	35	25		36.54	7.44		86.43	4.4			95	85	85	85	85	90	80										45	35	55	40	25	30	35	30	30	40	35	35	40
															M01672933	M01637883	M01672929	M01672931	M01642962	M01642963	M01642964	M01827802									M01666053	M01666054	M01636756	M01636823	M01670122	M01666025	M01826510	M01826511	M01636748	M01636750
Agap1		Ck		30	25	20		27.5	2.5		32.5	2.5			35	35	30	30	35	30	35	30									30	30	25	25	25	30	25	30	30	25
		6		45	30	25		34	7		45	7.5			40	50	45	35	40	60	50	40									35	45	30	30	45	35	25	30	40	25
		12		28.875	15	10		18	5.1		22.5	4.33			20	30	25	20	20	25	25	15									15	15	20	20	30	15	15	20	20	10
		18		30	20	10		22	6		28.13	5.56			30	30	35	30	25	30	30	15									30	25	20	20	30	25	15	20	25	10
		24		40	25	20		29.5	1.5		45.63	6.82			55	50	55	40	45	45	35	40									30	30	30	30	30	30	25	30	30	30
		30		60	40	25		41	6.63		83.13	17.31			85	95	90	95	95	95	65	45									40	45	55	45	35	40	35	30	45	40
															M02215959	M02259266	M02259267	M02262190	M02204801	M02204804	M02204806	M02243036	M02243037								M02276477	M02258343	M02258344	M02275721	M02258376	M02258377	M02217908	M02217983	M02258371	M02258373	M02193074	M02198404	M02295223	M02295224	M02244366	M02244427
Fads3		Ck		30	25	20		24.06	2.63		31.11	5.67			25	25	40	30	30	30	25	40	35								25	30	25	25	25	25	20	25	25	25	20	20	25	25	25	20
		6		45	30	25		32.5	3.95		52.22	9.75			40	40	45	60	50	60	45	65	65								30	30	30	25	30	35	30	40	35	30	40	35	30	35	35	30
		12		28.875	15	10		19.38	3.9		21.67	4.08			20	25	20	20	20	20	15	30	25								20	20	25	15	15	25	20	20	25	20	15	25	15	15	15	20
		18		30	20	10		24.69	4.83		26.67	8.16			25	25	30	20	20	20	20	45	35								25	35	35	20	20	25	25	25	30	20	20	25	25	25	20	20
		24		40	25	20		27.5	6.37		50.56	24.55			40	30	95	45	25	50	25	90	55								30	45	35	20	25	30	25	25	35	20	25	30	20	25	25	25
		30		60	40	25		40.31	13.75		81.67	14.34			85	70	95	95	65	95	55	95	80								55	85	35	25	40	45	35	45	35	40	25	30	40	40	40	30
															M01793661	M01847354	M01788072	M01788074	M01788075	M01847359	M01847367	M01847371									M01792583	M01792584	M01800900	M01800913	M01837732	M01837735	M01847147	M01847149	M01782786	M01782787
Fbxo33		Ck		30	25	20		26.25	2.17		27.5	3.54			30	25	25	30	20	30	30	30									30	25	25	25	25	25	30	25	25	25
		6		45	30	25		32.5	4.33		35	5			40	40	35	40	30	35	35	25									35	25	35	35	40	30	30	30	30	30
		12		28.875	15	10		19.38	3.9		19.38	4.64			25	15	20	25	15	25	15	15									25	15	20	15	15	20	25	20	15	15
		18		30	20	10		17.5	4.33		20.63	3			25	15	20	20	25	20	20	20									25	20	20	15	15	20	10	15	20	20
		24		40	25	20		26.25	5.99		38.13	9.66			55	25	30	35	30	50	40	40									40	30	25	25	25	25	20	20	25	20
		30		60	40	25		38.13	11.97		80.63	19.6			95	45	85	95	50	95	95	85									60	40	45	50	25	25	30	30	30	40
															M02293960	M02293961	M02267008	M02267009	M02267014	M02267023											M02298822	M02258376	M02258377	M02286914	M02286928	M02298498	M02265025	M02265027	M02260795	M02260796	M02274914	M02274915
Brd2		Ck		30	25	20		25	2.89		27.5	2.5			25	30	25	25	30	30											25	25	25	30	25	25	20	20	30	25	25	25
		6		45	30	25		32.5	3.82		32.5	3.82			35	35	25	35	30	35											40	30	35	35	35	35	30	30	35	30	30	25
		12		28.875	15	10		19.17	5.34		21.67	2.36			20	25	25	20	20	20											20	15	25	25	25	20	15	20	25	10	10	20
		18		30	20	10		23.33	3.12		21.67	2.36			20	20	25	25	20	20											25	20	25	25	25	20	20	20	30	25	20	25
		24		40	25	20		29.58	5.94		40	8.16			35	35	40	30	55	45											35	25	30	35	30	30	20	20	40	30	25	35
		30		60	40	25		36.25	8.2		75.83	14.55			60	75	70	60	95	95											35	40	45	50	25	45	40	30	40	35	25	25
															M01719093	M01719094	M01798640	M01883200	M01918665	M01719089	M01719090	M01761117	M01761118	M01761119							M02325313	M02325314	M01884778	M01884779	M02096155	M02096156	M01918817	M01918820	M02003101	M02003102	M01710835	M01710836	M01800900	M01800913	M01948881	M01948882	M02134545	M02134546	M01705461
Mkrn2		Ck		30	25	20		25.23	1.83		25.5	5.68			25	30	15	25	30	35	30	25	20	20							30	25	25	25	25	25	25	30	25	25	30	25	25	25	25	25	25	25	25
		6		45	30	25		31.14	3.97		36	7.68			35	40	25	35	40	50	45	35	30	25							35	30	25	30	25	25	35	35	25	30	30	35	35	35	25	30	35	35	35
		12		28.875	15	10		17.73	4.7		19	3.74			20	25	15	20	20	20	20	20	10	20							20	15	20	20	15	20	20	20	15	15	10	15	20	15	25	20	15	20	15
		18		30	20	10		19.55	5.62		20.5	3.5			20	25	20	20	20	25	25	20	15	15							20	25	15	20	20	20	20	30	25	15	25	25	20	15	20	20	20	30	5
		24		40	25	20		27.27	3.61		36.5	8.67			30	35	35	35	35	60	35	35	25	40							30	25	30	25	25	25	25	30	25	25	25	30	25	25	25	25	20	30	35
		30		60	40	25		38.86	6.2		75.5	18.77			85	60	95	55	90	95	85	40	60	90							50	45	35	40	35	35	35	50	30	35	40	45	45	50	30	30	40	35	40
															M02130023	M02125828	M02148973	M02148975	M02070576	M02041955	M02041957	M02041960									M02168500	M02168501	M02151728	M02151729	M02126599	M02126603	M02192423	M02192392	M02034520	M02040862	M02070421	M02070422	M02158779	M02158781	M02167775	M02167830
D6Wsu163e		Ck		30	25	20		26.25	2.8		28.75	3.31			30	35	30	30	25	30	25	25									25	30	25	30	25	25	35	25	25	25	25	25	25	25	25	25
		6		45	30	25		32.19	4.67		36.88	4.96			40	35	45	30	40	30	40	35									40	35	35	30	40	30	35	25	30	30	25	35	30	25	35	35
		12		28.875	15	10		19.38	4.64		21.25	4.15			25	20	20	15	25	25	25	15									30	20	15	25	20	20	20	15	25	15	15	15	20	15	25	15
		18		30	20	10		22.19	3.05		23.75	3.31			20	30	20	25	25	25	20	25									25	25	20	25	25	20	20	25	25	20	20	20	20	15	25	25
		24		40	25	20		26.56	5.79		37.5	8.66			35	35	40	55	30	45	35	25									40	30	25	30	35	30	30	25	20	20	20	20	20	25	25	30
		30		60	40	25		36.56	4.91		75	18.03			85	75	90	95	40	90	70	55									35	40	40	40	40	35	35	40	30	35	35	25	45	30	40	40
															M01714726	M01714727	M01661127	M01714723	M01714725	M01820140	M01820141	M01820142	M01820143								M01822897	M01822898	M01710835	M01710836	M01708990	M01705861	M01670122	M01666025	M01815298	M01815329	M01708445	M01708447
Gpr152		Ck		30	25	20		27.92	3.2		26.11	3.14			25	25	30	25	20	25	25	30	30								30	30	30	25	30	30	25	30	25	30	30	20
		6		45	30	25		31.67	5.89		31.67	4.71			35	30	35	25	40	30	25	35	30								25	30	30	35	30	35	45	35	35	20	30	30
		12		28.875	15	10		18.33	4.71		16.67	4.08			15	15	15	10	20	20	15	25	15								20	20	10	15	15	20	30	15	20	20	20	15
		18		30	20	10		23.33	4.71		21.11	3.93			30	20	20	15	20	20	20	25	20								15	30	25	25	20	25	30	25	25	25	15	20
		24		40	25	20		28.75	3.61		37.78	8.2			35	55	30	30	35	30	45	45	35								30	30	25	30	30	30	30	30	20	35	30	25
		30		60	40	25		35.83	4.49		74.44	16.74			80	95	70	50	95	60	85	85	50								30	35	40	45	35	35	35	40	30	30	40	35
[truncated: 5 more columns]

## Sheet: C. Low Frequency
Allele		Stimulus /		Reference Range				Mean Threshold							Individual Thresholds																Individual Thresholds
		Frequency		Threshold				Wildtype			Mutant				Mutant																Wildtype
				0.975	Median	0.025		Mean	SD		Mean	SD
														Barcode ID	M01557287	M01557282	M01557283	M01557284	M01569055	M01569056	M01569073	M01569074								Barcode ID	M01553474	M01553475	M01564908	M01564909	M01562235	M01562237	M01554196	M01554197	M01562581	M01562609	M01557554	M01557570
Klhl18		Ck		30	25	20		25.42	2.47		51.25	8.2			60	50	40	50	40	50	55	65									25	25	25	30	25	20	25	25	30	25	25	25
		6		45	30	25		34.17	4.93		80	7.5			85	70	75	85	80	95	75	75									30	45	40	30	35	35	30	30	35	40	30	30
		12		28.875	15	10		17.08	5.19		68.13	7.04			80	60	75	75	65	65	65	60									10	25	20	15	20	20	10	15	25	20	10	15
		18		30	20	10		21.67	5.14		56.25	8.57			55	45	50	60	45	65	60	70									20	25	25	25	20	20	15	20	30	25	25	10
		24		40	25	20		30.83	4.93		51.25	8.57			65	45	40	50	50	45	50	65									25	35	35	35	35	25	25	25	35	35	35	25
		30		60	40	25		39.58	8.77		53.13	10.88			50	50	40	55	45	45	65	75									35	50	45	35	55	35	30	35	45	50	35	25
															M01842343	M01842349	M01834028	M01911925	M01979732	M01979733	M01874801										M01842096	M01842098	M01910361	M01910362	M01978633	M01978635	M02202015	M02202017	M02387544	M02397979	M02034520	M02040862	M01871520	M01871522	M02105665	M02105666
Camsap3		Ck		30	25	20		24.64	2.97		49.29	6.23			50	50	45	40	60	55	45										25	25	20	25	25	25	30	25	30	25	25	25	20	30	25	20
		6		45	30	25		30	5.35		67.86	5.25			70	70	60	60	75	70	70										30	30	30	25	35	30	40	30	30	30	30	30	25	40	25	20
		12		28.875	15	10		17.14	5.25		43.57	7.42			40	50	40	30	55	45	45										15	15	15	10	25	20	20	20	35	10	25	15	10	25	15	10
		18		30	20	10		20	4.23		39.29	7.28			35	45	30	30	50	45	40										15	15	20	15	25	25	20	15	20	20	25	20	15	25	25	20
		24		40	25	20		22.5	5.26		44.29	8.63			40	45	40	30	60	45	50										25	25	25	25	20	20	30	20	35	25	20	20	15	35	20	15
		30		60	40	25		37.14	6.19		51.43	7.89			45	45	40	55	65	55	55										40	30	45	40	30	35	50	30	30	25	30	35	40	45	35	35

## Sheet: D. Moderate
Allele		Stimulus /		Reference Range				Mean Threshold							Individual Thresholds																Individual Thresholds
		Frequency		Threshold				Wildtype			Mutant				Mutant																Wildtype
				0.975	Median	0.025		Mean	SD		Mean	SD
														Barcode ID	M01529876	M01529879	M01529881	M01527301	M01527311	M01566347	M01527297	M01566384	M01527308	M01527309	M01559729	M01559732				Barcode ID	M01553474	M01553475	M01531945	M01531951	M01537605	M01537608	M01527299	M01527305	M01565890	M01565865	M01562581	M01562609
Klc2		Ck		30	25	20		25	2.89		70	23.63			60	35	45	75	40	90	95	95	40	95	95	75					25	25	20	30	25	25	20	25	25	25	30	25
		6		45	30	25		31.25	5.82		82.08	10.1			70	70	75	70	75	95	95	90	75	95	90	85					30	45	30	30	25	30	25	30	25	30	35	40
		12		28.875	15	10		17.08	5.19		72.92	14.21			60	60	60	70	60	75	95	90	55	95	85	70					10	25	15	15	20	20	10	20	10	15	25	20
		18		30	20	10		19.17	5.71		65.83	26.6			60	30	25	60	35	85	95	95	40	95	95	75					20	25	15	15	20	10	15	15	15	25	30	25
		24		40	25	20		26.25	7.4		69.17	26.29			60	30	35	75	40	95	95	95	35	95	95	80					25	35	10	35	25	25	20	25	20	25	35	35
		30		60	40	25		39.17	9.32		80.42	17.61			70	55	80	85	45	95	95	95	60	95	95	95					35	50	30	55	40	40	25	40	25	35	45	50
															M01326688	M01326689	M01651676	M01651677	M01640258	M01595610	M01640264	M01688477									M01328978	M01328979	M01642599	M01642600	M01683036	M01683037	M01654602	M01654606	M01636356	M01636357	M01660334	M01660350	M01591235	M01591237	M01664548	M01664549	M01684769	M01684771	M01652187
Bai1		Ck		30	25	20		25.68	5.29		41.88	17.13			25	35	45	35	40	85	35	35									20	20	45	25	25	25	25	25	25	30	25	25	30	20	30	25	20	30	20
		6		45	30	25		35.23	4.88		66.25	14.74			45	50	90	85	70	70	60	60									35	35	35	45	35	40	40	30	30	30	40	40	25	45	35	35	30	35	35
		12		28.875	15	10		20.23	7.3		55	13.69			45	35	60	55	80	70	50	45									15	25	45	15	20	20	25	20	15	15	20	15	20	20	20	25	5	20	30
		18		30	20	10		23.41	5.31		56.88	10.59			45	60	50	50	80	65	50	55									15	25	40	20	20	20	20	20	25	35	25	25	25	25	20	25	20	25	20
		24		40	25	20		30	4.77		75	19.36			50	60	75	45	95	90	95	90									25	30	45	35	25	25	30	25	25	35	30	25	30	35	30	30	25	30	30
		30		60	40	25		39.55	5.42		88.13	12.98			55	90	95	85	95	95	95	95									35	30	45	45	40	35	40	30	30	40	50	40	40	45	45	40	35	45	40
															M01478500	M01578981	M01578989	M01574518	M01574520	M01478494	M01478501	M01478517									M01573416	M01573427	M01476485	M01476486	M01609716	M01609718	M01477793	M01477794	M01684769	M01684771
Tram2		Ck		30	25	20		26	4.9		63.13	9.33			65	60	65	70	65	70	40	70									35	30	30	25	25	20	20	25	20	30
		6		45	30	25		33.5	5.5		79.38	15.3			85	70	95	95	75	85	45	85									45	40	30	25	30	30	35	35	30	35
		12		28.875	15	10		16.5	5.02		59.38	10.44			60	60	75	65	60	60	35	60									20	20	20	20	10	20	15	15	5	20
		18		30	20	10		16.5	4.5		55.63	6.82			60	60	60	60	60	55	40	50									15	20	15	10	10	20	15	15	20	25
		24		40	25	20		31.5	7.09		62.5	6.12			60	60	65	65	60	70	50	70									30	35	45	20	30	25	40	35	25	30
		30		60	40	25		41.5	5.02		72.5	10.9			65	65	75	95	75	75	55	75									40	50	35	50	40	40	40	40	35	45
															M01220234	M01165170	M01120647	M01203468	M01203463	M01093869	M01199586	M01205083	M01109671	M01109696	M01094480	M01187479					M01120648	M01165178	M01093867	M01203469	M01199581	M01109674	M01109701	M01211663	M01199571	M01219278	M01187462
Ywhae		Ck		n/a	n/a	n/a		28.64	5.68		60	21.51			35	80	40	90	65	30	95	45	65	40	55	80					35	25	20	35	25	25	30	40	30	25	25
		6		n/a	n/a	n/a		30.91	6.33		69.17	18.35			45	95	50	95	65	50	95	55	65	55	75	85					30	20	30	30	20	30	35	40	40	30	35
		12		n/a	n/a	n/a		16.36	5.26		50.83	24.4			30	60	25	85	55	20	95	30	45	40	40	85					20	10	10	20	15	20	10	20	25	10	20
		18		n/a	n/a	n/a		20	6.4		52.92	21.06			20	70	40	75	60	25	90	40	60	35	45	75					25	10	20	15	15	20	20	35	25	15	20
		24		n/a	n/a	n/a		33.18	9.36		63.33	20.34			45	90	50	85	75	40	95	45	75	35	50	75					35	30	30	30	25	55	35	45	35	25	20
		30		n/a	n/a	n/a		50	19.54		67.92	20.46			45	95	55	95	80	45	95	50	60	40	70	85					45	35	35	45	65	95	50	75	45	30	30
															M00512244	M00512247	M00512248	M00433380	M00433381	M00523270	M00523271	M00485658	M00485659	M00485660	M00485661	M00491851	M00491852	M00491853			M00514184	M00519870	M00519873	M00503843	M00503844	M00485910	M00485911	M00429860	M00435761	M00486508	M00486509
Pax9		Ck		30	25	20		23.18	2.41		56.43	8.54			55	65	60	55	60	60	60	40	55	55	35	60	65	65			20	20	25	25	25	25	25	25	20	20	25
		6		50	30	25		34.09	7.63		73.57	9.72			70	75	75	70	75	70	70	75	75	95	50	85	80	65			25	30	30	45	45	45	25	30	30	30	40
		12		30	15	5		15	3.02		51.07	7.6			55	55	50	55	60	50	55	35	45	50	35	55	60	55			10	15	15	15	20	20	15	15	15	10	15
		18		30	20	10		17.73	4.45		47.5	8.61			50	50	50	45	55	50	50	40	50	45	20	50	55	55			20	10	15	20	15	25	20	25	15	15	15
		24		40	25	15		26.36	5.26		54.64	9.15			50	55	60	60	60	50	55	35	65	55	35	60	60	65			30	20	25	20	20	30	35	35	25	25	25
		30		55	35	25		33.18	3.86		63.57	6.1			70	65	60	75	65	65	60	55	70	65	50	65	65	60			30	30	35	30	40	35	30	40	30	30	35
															M00545149	M00541744	M00213456	M00213457	M00213415	M00213441	M00527634	M00166290	M00166320	M00166309	M00166310						M00210088	M00532617	M00532654	M00541571	M00541576	M00369124	M00369127	M00216998	M00217004	M00217005	M00217012	M00166403	M00166404	M00166695	M00166725	M00166727	M00166399	M00166400	M00166799
Mcph1		Ck		30	25	20		23.04	3.21		41.82	13.36			55	35	65	30	35	30	35	35	55	25	60						25	25	20	20	20	25	30	25	20	25	25	15	25	20	20	20	25	25	25
		6		50	30	25		34.78	9.5		65.45	14.21			65	50	85	60	70	40	55	60	85	65	85						30	35	35	25	25	35	35	40	25	35	35	30	25	30	40	30	35	70	50
		12		30	15	5		15.87	5.03		42.73	13.38			35	30	65	45	55	20	30	35	50	45	60						15	20	10	10	15	10	20	25	10	10	15	20	10	10	10	15	25	20	20
		18		30	20	10		22.39	5.69		44.55	10.97			45	35	55	50	55	30	25	35	50	50	60						25	20	30	15	20	15	25	25	20	20	25	25	20	10	25	20	20	35	30
		24		40	25	15		27.61	4.63		49.09	10.18			50	40	55	50	50	25	40	55	55	65	55						35	35	25	25	20	30	30	30	25	30	30	20	30	20	25	35	30	30	20
		30		55	35	25		35.87	7.61		54.09	9.96			60	45	65	55	50	35	45	50	55	70	65						45	45	40	35	30	40	40	35	25	25	40	40	35	25	30	45	35	55	25
															M00290002	M00290008	M00290009	M00354894	M00354890	M00354891	M00474711	M00474712	M00180642								M00355764	M00355767	M00286604	M00286585	M00355759	M00355762	M00473467	M00473470	M00177967	M00177969	M00178068	M00178076	M00180560	M00180648
Lrig1		Ck		30	25	20		23.57	2.26		44.44	13.63			50	40	65	30	30	60	35	30	60								25	20	25	25	25	25	25	25	25	25	20	25	20	20
		6		50	30	25		34.29	4.57		56.11	16.29			50	55	80	50	35	85	45	40	65								40	30	35	35	45	35	35	30	35	30	35	35	25	35
		12		30	15	5		15	4.63		36.11	12.42			35	30	50	35	25	60	25	20	45								20	10	10	15	10	20	15	10	15	25	15	20	15	10
		18		30	20	10		16.43	3.5		39.44	10.39			45	35	55	40	25	55	35	25	40								15	15	10	20	20	20	20	20	10	20	15	15	15	15
		24		40	25	15		28.93	6.6		47.78	11.33			50	40	65	45	25	60	55	40	50								20	15	30	30	30	30	20	35	40	35	30	35	30	25
		30		55	35	25		38.93	9.1		60.56	9.84			65	60	70	65	45	65	55	45	75								35	30	65	45	45	35	30	40	45	35	40	30	30	40
[truncated: 4 more columns]

## Sheet: E. Mild
Allele		Stimulus /		Reference Range				Mean Threshold							Individual Thresholds																Individual Thresholds
		Frequency		Threshold				Wildtype			Mutant				Mutant																Wildtype
				0.975	Median	0.025		Mean	SD		Mean	SD
														Barcode ID	M02392823	M02301314	M02301322	M02301326	M02263172	M02357749										Barcode ID	M02299130	M02303435	M02392164	M02392166	M02310255	M02310257	M02350590	M02357772	M02381981	M02382499	M02258371	M02258373	M02355075	M02355077	M02364713	M02364715	M02311469	M02311470	M02330859
Herc1		Ck		30	25	20		25.21	2.27		26.6667	2.58199			30	25	25	30	25	25											20	25	25	25	25	25	25	25	25	25	25	25	25	25	20	30	25	25	25
		6		45	30	25		32.29	3.53		30	3.16228			35	30	30	30	30	25											30	30	30	30	35	35	30	30	40	30	35	30	35	40	30	30	35	35	30
		12		28.875	15	10		17.71	4.56		19.1667	7.3598			15	30	25	20	10	15											15	15	25	15	15	20	20	10	25	15	25	20	20	20	20	20	15	15	20
		18		30	20	10		21.46	4.67		22.5	4.1833			30	20	20	25	20	20											25	20	25	20	20	25	15	20	20	15	30	20	20	15	25	30	25	15	15
		24		40	25	20		28.75	5.82		36.6667	11.2546			55	30	45	35	30	25											25	25	25	25	30	30	30	25	35	25	35	20	30	25	35	30	25	25	25
		30		60	40	25		35.83	11.79		70	21.6795			90	65	85	80	70	30											30	30	25	30	45	40	25	30	40	30	35	40	30	25	40	25	35	40	35
															M02074985	M02047327	M02053987	M02053988	M02083280	M02083296	M02156445	M02156446									M02082811	M02082812	M02053414	M02053438	M02076738	M02076741	M02116154	M02116156	M02075453	M02075461	M02082726	M02082727	M02158779	M02158781	M02206875	M02206876
Csnk1g3		Ck		30	25	20		24.69	1.21		27.5	3.54			25	35	30	25	25	30	25	25									25	20	25	25	25	25	25	25	25	25	25	25	25	25	25	25
		6		45	30	25		31.25	5.15		32.5	4.33			40	30	35	35	30	30	35	25									25	25	25	35	25	35	35	30	40	35	40	30	30	25	30	35
		12		28.875	15	10		18.75	3.75		17.5	3.54			20	20	15	20	20	20	15	10									15	15	15	20	15	20	20	20	15	25	15	20	20	15	25	25
		18		30	20	10		22.5	4.33		21.25	5.45			30	20	25	15	25	25	15	15									20	25	15	20	25	25	20	25	20	25	20	25	20	15	30	30
		24		40	25	20		24.69	3.29		36.25	7.4			50	45	35	35	35	35	25	30									25	20	20	25	25	25	30	25	25	20	30	25	20	25	30	25
		30		60	40	25		34.69	5.99		69.38	15.5			85	80	75	80	55	85	50	45									30	30	25	35	40	30	35	25	35	35	40	35	45	30	45	40
															M00251300	M00251301	M00251313	M00251314	M00326303	M00326304	M00326305	M00326306									M00257518	M00257519	M00257528	M00257529	M00316942	M00323682	M00286604	M00286585	M00285218	M00285219
Fam107b		Ck		30	25	20		22.5	2.5		38.13	5.56			45	30	30	45	35	40	40	40									25	20	20	20	25	25	25	25	20	20
		6		50	30	25		34.5	3.5		39.38	4.64			40	45	40	45	40	35	30	40									30	35	35	30	40	30	35	35	40	35
		12		30	15	5		14.5	3.5		35	9.68			45	40	20	40	30	30	25	50									15	20	20	15	15	15	10	15	10	10
		18		30	20	10		18.5	3.91		38.13	7.88			35	45	30	45	25	50	35	40									25	15	20	20	20	15	10	20	20	20
		24		40	25	15		27	3.32		40.63	4.64			40	40	35	40	45	35	50	40									20	30	25	30	30	25	30	30	25	25
		30		55	35	25		37.5	11.67		44.38	5.27			40	40	45	40	55	40	45	50									30	30	30	45	40	40	65	45	25	25
															M00608472	M00774102	M00368698	M00368699	M00217355	M00215317	M00204998	M00205003	M00342060	M00342061							M00605032	M00219588	M00219590	M00219601	M00219617	M00363888	M00363890	M00203083	M00203084	M00340778	M00340780	M00768566	M00204999	M00205014	M00754793	M00754796
Phf20		Ck		30	25	20		23.21	2.4		35.5	5.68			45	30	35	40	35	40	30	35	25	40							25	20	25	25	25	25	25	25	25	20	20	20	25	20	25	25
		6		50	30	25		34.64	7.67		50	6.32			65	45	50	50	50	55	50	50	45	40							25	30	30	35	55	35	35	40	35	30	35	25	30	45	35	35
		12		30	15	5		12.86	4.1		26.5	5.02			30	20	30	30	30	30	25	25	15	30							10	10	15	10	20	10	20	15	10	5	15	10	15	15	20	15
		18		30	20	10		18.21	4.86		31.5	4.5			35	25	35	40	30	30	35	25	30	30							15	15	25	25	20	25	20	15	15	10	15	15	15	25	20	25
		24		40	25	15		25.71	5.93		40	6.32			45	30	35	45	30	45	45	45	35	45							15	30	35	25	30	35	30	25	25	20	25	15	25	25	35	35
		30		55	35	25		33.93	6.6		47	6.4			50	40	50	55	45	55	40	40	40	55							30	30	50	30	35	40	25	40	40	30	35	30	25	35	45	45
															M01666028	M01666030	M01564897	M01564898	M01564899	M01699010	M01699011	M01706599	M01783737								M01666053	M01666054	M01810465	M01810466	M01705250	M01705261	M01708445	M01708447	M01702412	M01702414	M01557554	M01557570	M01781596	M01781597
Setd5		Ck		30	25	20		25.71	3.71		35	7.07			40	35	40	30	30	30	35	50	25								30	30	25	20	30	30	30	20	25	25	25	25	25	20
		6		45	30	25		35	5.67		47.78	10.03			45	40	55	45	40	45	55	70	35								35	45	25	30	40	40	30	30	40	35	30	30	40	40
		12		30	15	10		16.43	4.4		26.11	10.21			20	15	50	20	30	20	25	35	20								15	15	20	20	20	25	20	15	20	15	10	15	10	10
		18		30	20	10		21.43	5.49		30.56	8.96			35	25	40	30	25	25	25	50	20								30	25	20	25	25	30	15	20	20	20	25	10	20	15
		24		40	25	20		30.36	3.99		36.67	10.54			50	20	40	35	25	40	35	55	30								30	30	25	35	35	35	30	25	30	35	35	25	25	30
		30		62.375	40	25		38.93	8.06		60.56	16.91			95	45	85	50	55	45	55	65	50								40	45	30	55	55	35	40	35	40	35	35	25	35	40
															M00753362	M00753363	M00753352	M00359928	M00583789	M00583792	M00358301	M00359916	M00359917	M00680863							M00747314	M00747349	M00359851	M00359873	M00747321	M00670842	M00583469	M00583470	M00362818	M00362819
Usp42		Ck		30	25	20		22.5	3.35		28.5	3.2			30	25	30	30	25	30	35	25	30	25							20	25	25	20	15	20	25	25	25	25
		6		50	30	25		30.5	3.5		42	5.1			45	35	50	35	40	40	40	50	45	40							30	30	35	30	25	30	25	35	30	35
		12		30	15	5		15	5		22.5	6.42			20	10	25	25	20	15	30	30	30	20							15	10	20	10	15	10	20	25	10	15
		18		30	20	10		21	5.83		25	5			20	25	25	30	30	15	30	25	30	20							10	20	20	25	20	15	20	30	20	30
		24		40	25	15		27.5	4.03		29	6.63			30	15	30	35	25	35	35	30	35	20							25	25	30	25	25	20	35	30	30	30
		30		55	35	25		30.5	6.5		56.5	18.03			85	45	40	45	50	75	85	55	55	30							25	35	30	25	20	30	30	45	30	35
															M01586108	M01586110	M01586112	M01614427	M01614428	M01614431	M01614432	M01612123									M01609722	M01609723	M01591635	M01591636	M01609716	M01609718	M01621347	M01621348
Srsf7		Ck		30	25	20		24.38	3		26.88	3.48			25	35	25	25	25	25	25	30									25	20	30	25	25	20	25	25
		6		45	30	25		32.5	5		35.63	3.9			35	40	40	30	40	35	35	30									30	30	45	30	30	30	30	35
		12		28.875	15	10		17.5	4.33		18.13	4.96			15	25	25	10	20	15	20	15									20	20	15	15	10	20	25	15
		18		30	20	10		18.13	3.48		21.88	4.28			25	25	25	15	25	15	20	25									20	20	20	15	10	20	20	20
		24		40	25	20		28.13	3.48		40.63	12.1			40	40	65	30	35	30	30	55									25	25	35	25	30	25	30	30
		30		60	40	25		40	3.54		67.5	23.85			85	85	95	35	55	55	35	95									35	35	40	45	40	40	40	45
															M01730436	M01730437	M01730438	M01730439													M01723955	M01723957	M02029281	M02029282	M02096155	M02096156	M02003101	M02003102	M01737214	M01741505	M02076738	M02076741	M02023166	M02023167	M01705461	M01705462	M01777405	M01777408	M01879973
Cxcr2		Ck		30	25	20		25	2.04		28.75	2.17			25	30	30	30													30	25	25	25	25	25	25	25	30	25	25	25	25	25	25	25	25	25	25
		6		45	30	25		31.67	5.14		35	0			35	35	35	35													30	30	30	35	25	25	25	30	40	30	25	35	30	25	35	30	25	30	35
		12		28.875	15	10		15.63	3.63		18.75	4.15			15	15	25	20													15	10	15	15	15	20	15	15	15	15	15	20	15	20	15	20	10	20	15
		18		30	20	10		19.17	4.93		21.25	2.17			20	20	25	20													20	15	25	25	20	20	25	15	25	20	25	25	20	15	5	20	10	20	20
		24		40	25	20		26.25	4.15		33.75	2.17			35	35	30	35													30	30	25	20	25	25	25	25	35	25	25	25	25	20	35	30	20	30	25
		30		60	40	25		37.5	7.22		61.25	9.6			65	55	50	75													45	45	40	30	35	35	30	35	45	60	40	30	40	45	40	30	25	30	35
															M02295562	M02295563	M02295565	M02300167													M02298822	M02289442	M02289445	M02298498	M02295223	M02295224	M02302185	M02302186
Mir122		Ck		30	25	20		25	0		26.25	2.5			30	25	25	25													25	25	25	25	25	25	25	25
		6		45	30	25		33.13	3.48		38.75	8.53913			40	30	35	50													40	30	30	35	30	35	30	35
		12		28.875	15	10		18.13	3.48		17.5	6.45497			10	15	20	25													20	15	20	20	15	15	15	25
		18		30	20	10		22.5	3.54		26.25	2.5			25	25	25	30													25	15	20	20	25	25	25	25
		24		40	25	20		26.88	4.28		31.25	2.5			30	30	30	35													35	25	25	30	20	25	30	25
		30		60	40	25		40	3.54		60	14.7196			45	50	70	75													35	40	45	45	40	40	40	35
															M01424668	M01424664	M01424665														M01381173	M01381178	M01379520	M01397285	M01397286	M01379928	M01426566	M01426567	M01425575	M01425578
Zcchc14		Ck		30	25	20		25.5	3.5		28.33	2.36			30	25	30														25	30	25	25	25	30	20	25	30	20
		6		45	30	25		35.5	5.68		51.67	4.71			55	45	55														25	40	30	35	45	30	40	40	35	35
		12		28.875	15	10		19.5	4.72		31.67	6.24			30	25	40														15	15	15	20	20	25	20	30	20	15
		18		30	20	10		22	4.58		31.67	6.24			30	25	40														15	25	20	20	25	25	20	30	25	15
		24		40	25	20		27	5.1		35	4.08			35	30	40														25	25	25	25	25	40	25	30	30	20
		30		60	40	25		44.5	15.72		51.67	6.24			60	50	45														40	35	30	40	45	90	40	45	40	40
															M02386734	M02382099	M02382100	M02386728	M02386731												M02381981	M02382499	M02386649	M02386650
Bhlhe40		Ck		30	25	20		25	0		38	12.0416			45	35	25	55	30												25	25	25	25
		6		45	30	25		35	5		52	14.4049			55	50	40	75	40												40	30	40	30
		12		28.875	15	10		20	5		30	11.726			25	20	30	50	25												25	15	25	15
		18		30	20	10		21.25	4.15		29	7.4162			30	20	30	40	25												20	15	25	25
		24		40	25	20		31.25	4.15		40	11.726			50	30	35	55	30												35	25	35	30
		30		60	40	25		33.75	6.5		48	9.74679			60	45	45	55	35												40	30	40	25
															M02391466	M02391502	M02282557	M02391492													M02392164	M02392166	M02381981	M02382499	M02387544	M02397979	M02280528	M02280532
Gas2l2		Ck		30	25	20		25.71	1.75		37.5	11.9024			30	35	55	30													25	25	25	25	30	25	25	30
		6		45	30	25		32.14	3.64		52.5	15			45	45	75	45													30	30	40	30	30	30	35	30
		12		28.875	15	10		17.14	5.89		30	14.1421			20	20	50	30													25	15	25	15	35	10	10	20
		18		30	20	10		20.71	3.19		32.5	9.57427			25	25	45	35													25	20	20	15	20	20	20	25
		24		40	25	20		26.43	3.5		40	10			35	35	55	35													25	25	35	25	35	25	25	25
		30		60	40	25		32.14	7		46.25	14.3614			30	45	65	45													25	30	40	30	30	25	45	30
															M01389619	M01389622	M01316464	M01316466	M01295135	M01295136	M01290996	M01290997									M01284264	M01284265	M01299883	M01299886	M01391110	M01391111	M01309124	M01309127	M01295298	M01295299	M01390571	M01390605
Cdk14		Ck		30	25	20		24.5	1.5		30	3.54			25	30	30	35	30	30	35	25									25	25	25	25	25	25	25	25	25	20	25	25
		6		45	30	25		30	6.71		33.75	2.17			30	35	35	35	35	30	35	35									30	25	25	30	30	25	25	25	45	40	30	25
		12		28.875	15	10		15.5	5.68		20.63	3.9			15	20	25	25	20	20	25	15									20	20	15	15	25	15	15	10	15	25	15	5
		18		30	20	10		20	3.16		25	4.33			25	25	25	35	25	20	25	20									20	20	20	15	20	20	20	15	25	20	20	25
		24		40	25	20		26.5	5.02		37.5	12.5			30	25	45	65	30	25	40	40									25	30	20	25	30	25	25	25	25	25	25	40
		30		60	40	25		39.5	15.88		65.63	22.97			35	35	85	95	55	50	85	85									30	40	35	35	30	25	40	40	40	30	35	85
															M01442454	M01442455	M01442458	M01466810	M01466811	M01466812	M01442465										M01439542	M01439544	M01460891	M01460903	M01465202	M01465203	M01439487	M01439488
Selk		Ck		30	25	20		24.17	1.86		26.43	2.26			25	30	25	25	25	25	30										25	25	25	25	20	25	25	25
		6		45	30	25		33.33	3.73		29.29	3.19			30	30	30	25	35	30	25										30	30	40	35	30	35	35	30
		12		28.875	15	10		18.33	2.36		17.14	4.52			10	20	25	15	15	15	20										20	20	20	15	15	20	25	20
		18		30	20	10		20	7.07		15.71	3.19			10	15	20	15	20	15	15										25	25	30	15	10	15	20	20
		24		40	25	20		26.67	3.73		32.86	5.25			40	30	35	30	30	25	40										30	25	30	20	25	30	20	25
		30		60	40	25		43.33	3.73		63.57	19.77			95	55	55	60	65	30	85										45	35	45	45	45	45	30	35
[truncated: 5 more columns]
