# Supplementary material for: Mouse screen reveals multiple new genes underlying mouse and human hearing loss
Source: PLoS Biol. 2019 Apr 11;17(4):e3000194. doi: 10.1371/journal.pbio.3000194 (PMC6459510; doi:10.1371/journal.pbio.3000194)
Supplement: S6 Data — (XLSX) [file pbio.3000194.s014.xlsx]

## Sheet: Sheet1
	Known Deafness Genes	MGP Deafness Genes	MGP Waveform Genes	ALL MGP Genes	ALL MGI Genes
A. CELLULAR COMPONENT
non-structural extracellular	0	0	0	0	0.0526426
extracellular matrix	0.302521	0.0769231	0.185185	0.192562	0.00871388
plasma membrane	0.428571	0.230769	0.185185	0.220661	0.105794
other membranes	0.106443	0.205128	0.148148	0.21405	0.241922
cytosol	0.092437	0.102564	0.0740741	0.085124	0.0428807
cytoskeleton	0.159664	0.153846	0.222222	0.150413	0.0428807
mitochondrion	0.0868347	0.0512821	0.185185	0.106612	0.0444078
ER/Golgi	0.151261	0.153846	0	0.134711	0.0524031
translational apparatus	0	0	0	0.00413223	0.00661776
nucleus	0.37535	0.282051	0.62963	0.382645	0.144453
B. MOLECULAR FUNCTION
other cytoplasmic organelle	0.0784314	0.102564	0	0.085124	0.0221889
signal transduction activity	0.257703	0.0769231	0.185185	0.0917355	0.110369
transporter activity	0.109244	0.0512821	0	0.0471074	0.0313344
enzyme regulator activity	0.0588235	0	0	0.0652893	0.0249886
extracellular structural activity	0.022409	0	0	0.00165289	0.000880522
bone, tooth or skin structural activity	0	0	0	0	0.000151814
cytoskeletal activity	0.10084	0.0769231	0.148148	0.0669421	0.0186124
transcription regulatory activity	0	0	0	0	0.0270533
translation activity	0	0	0	0.00330578	0.00163959
chaperone-related activity	0	0	0	0	0
nucleic acid binding activity	0.226891	0.179487	0.185185	0.152893	0.0767876
C. BIOLOGICAL PROCESS
kinase activity	0.0644258	0.0512821	0.111111	0.0520661	0.0239563
cell adhesion	0.145658	0	0	0.0380165	0.0219515
cell-cell signaling	0.196078	0	0	0.0347107	0.0183331
cell cycle and proliferation	0.347339	0.102564	0.185185	0.136364	0.0565071
death	0.218487	0.0512821	0.185185	0.0768595	0.0402545
cell organization and biogenesis	0.554622	0.282051	0.481481	0.341322	0.0893137
protein metabolism	0.2493	0.179487	0.407407	0.243802	0.0965203
DNA metabolism	0.0448179	0	0.111111	0.0487603	0.0170064
RNA metabolism	0.319328	0.179487	0.296296	0.232231	0.0855747
other metabolic processes	0.159664	0.25641	0.185185	0.170248	0.164697
stress response	0.2493	0.128205	0.222222	0.14876	0.052557
transport	0.319328	0.358974	0.111111	0.214876	0.0879267
developmental processes	0.689076	0.282051	0.37037	0.219008	0.0929321
signal transduction	0.380952	0.230769	0.333333	0.212397	0.143801
