# Supplementary material for: Mouse screen reveals multiple new genes underlying mouse and human hearing loss
Source: PLoS Biol. 2019 Apr 11;17(4):e3000194. doi: 10.1371/journal.pbio.3000194 (PMC6459510; doi:10.1371/journal.pbio.3000194)
Supplement: S7 Data — (XLSX) [file pbio.3000194.s015.xlsx]

## Sheet: A,B,C. Srsf7
Age Group		Stimulus /		Mean Threshold							Individual Thresholds																Individual Thresholds
		Frequency		Wildtype			Mutant				Mutant																Wildtype
				Mean	SD		Mean	SD
										ID	SRSF6.5b	SRSF6.5c	SRSF7.2f	SRSF7.2d	SRSF7.2b	SRSF7.2g	SRSF8.4a	SRSF7.3a	SRSF7.3b	SRSF7.3c	SRSF7.3e	SRSF8.4b				ID	SRSF6.5a	SRSF7.2c	SRSF7.2a	SRSF7.2e	SRSF7.2i	SRSF7.2h	SRSF8.4c	SRSF7.3d	SRSF7.3f
4 weeks		Ck		21.6667	5.59017		25.4167	3.96481			25	30	25	30	30	25	20	20	30	20	25	25					30	20	25	30	20	20	15	20	15
		3		61.1111	8.20738		64.1667	8.74729			60	80	65	75	65	55	60	50	75	65	60	60					80	55	55	60	55	65	55	60	65
		6		36.1111	4.85913		42.0833	8.64931			40	65	40	45	40	35	35	35	50	40	35	45					30	35	35	45	30	40	40	35	35
		12		17.7778	6.18017		17.5	5.83874			15	20	30	20	25	10	20	10	15	15	15	15					15	30	20	25	15	15	15	10	15
		18		19.4444	6.34648		24.5833	8.10677			20	35	35	30	30	15	15	20	35	25	20	15					20	25	30	25	15	20	15	10	15
		24		26.6667	7.5		31.25	7.42386			25	40	35	45	40	30	25	25	35	25	25	25					35	30	35	30	30	25	25	15	15
		30		37.2222	5.06897		43.75	7.72393			60	50	40	50	50	45	40	35	35	40	45	35					45	40	40	40	30	35	35	30	40
		36		41.6667	8.29156		59.5833	14.3746			90	50	50	55	50	80	70	65	60	50	55	40					50	50	50	40	30	45	30	45	35
		42		58.3333	17.5		74.1667	16.7649			95	60	70	55	65	90	95	85	90	75	65	45					70	80	55	50	45	50	40	90	45
											SRSF7.2d	SRSF7.2f	SRSF7.2g	SRSF7.2b	SRSF6.5c	SRSF6.5b	SRSF8.4a										SRSF7.2c	SRSF7.2e	SRSF7.2a	SRSF7.2i	SRSF7.2h	SRSF6.5a	SRSF8.4b	SRSF8.4c
8 weeks		Ck		24.375	3.20435		25.7143	3.45033			25	25	20	25	30	30	25										25	30	25	25	25	20	25	20
		3		64.375	8.63444		67.8571	8.59125			75	70	75	70	65	50	70										50	65	75	70	55	70	70	60
		6		44.375	8.63444		42.8571	6.98638			45	50	30	40	45	40	50										30	50	40	50	45	50	55	35
		12		18.125	6.51235		16.4286	5.56349			20	25	10	15	15	10	20										15	25	10	20	10	25	25	15
		18		26.25	5.82482		25	4.08248			20	25	20	25	30	30	25										20	30	35	20	25	30	30	20
		24		33.125	4.58063		37.1429	7.55929			30	40	30	40	40	50	30										40	35	30	35	35	35	30	25
		30		44.375	10.5009		59.2857	13.9728			50	50	60	55	45	85	70										45	40	40	60	55	45	45	25
		36		47.5	7.07107		76.4286	22.1198			45	60	95	90	55	95	95										40	55	45	45	40	50	45	60
		42		55.625	7.28869		80.7143	20.0891			50	80	95	95	55	95	95										55	60	55	70	45	55	50	55
											SRSF3.2g	SRSF3.2f	SRSF3.2d	SRSF6.5b	SRSF6.5c	SRSF7.2g	SRSF7.2b	SRSF7.2d	SRSF7.2f	SRSF8.4a							SRSF3.2h	SRSF3.2b	SRSF3.2e	SRSF3.2a	SRSF6.5a	SRSF7.2i	SRSF7.2c	SRSF7.2a	SRSF8.4b	SRSF8.4c
14 weeks		Ck		23.5	2.41523		29.5	2.83823			30	30	30	30	30	30	35	30	25	25							25	25	20	20	25	25	25	25	25	20
		3		63.5	11.7969		68	8.88194			65	70	70	65	65	65	85	70	75	50							60	60	65	55	60	65	55	95	65	55
		6		35	8.16497		39.5	10.395			25	40	40	30	55	30	50	50	45	30							25	40	35	25	45	40	45	30	40	25
		12		17.5	4.24918		22	8.56349			25	35	15	20	25	15	25	15	35	10							15	25	15	10	20	20	20	15	20	15
		18		25.5	4.97214		30.5	6.8516			30	30	25	30	25	25	45	25	40	30							20	30	25	15	25	25	25	30	30	30
		24		31.5	11.7969		53.5	23.22			85	65	25	60	30	75	85	40	35	35							30	40	25	15	30	30	30	30	60	25
		30		46	12.4276		86	16.4655			95	95	70	95	45	95	95	95	85	90							40	50	35	35	35	70	45	45	65	40
		36		50.5	7.61942		91.5	11.068			95	95	95	95	60	95	95	95	95	95							45	55	50	55	40	65	55	50	50	40
		42		61	19.1195		93	6.32456			95	95	95	95	75	95	95	95	95	95							50	80	65	80	40	95	60	50	55	35

## Sheet: D,E,F. Gpr152
Age Group		Stimulus /		Mean Threshold							Individual Thresholds																Individual Thresholds
		Frequency		Wildtype			Mutant				Mutant																Wildtype
				Mean	SD		Mean	SD
										ID	GPR5.5h	GPR5.5g	GPR8.1b	GPR5.6e	GPR8.3e											ID	GPR8.1j	GPR8.1e	GPR5.6g	GPR5.6i	GPR8.3d
4 weeks		Ck		27	2.73861		25	3.53553			25	20	25	25	30												30	25	25	25	30
		3		58	6.7082		59	9.61769			55	60	65	45	70												65	55	55	50	65
		6		37	5.70088		34	6.5192			30	30	35	30	45												35	45	35	30	40
		12		16	4.1833		12	5.70088			10	5	15	10	20												20	15	10	20	15
		18		22	5.70088		22	5.70088			20	20	25	15	30												25	20	20	15	30
		24		26	6.5192		27	5.70088			35	20	25	25	30												30	25	20	20	35
		30		36	6.5192		62	10.9545			60	50	60	80	60												40	40	40	25	35
		36		69	21.0357		94	2.23607			95	95	95	90	95												80	65	75	35	90
		42		84	11.4018		95	0			95	95	95	95	95												85	90	85	65	95
											GPR5.5h	GPR5.5g	GPR8.1b	GPR5.6e	GPR8.3e												GPR8.1j	GPR8.1e	GPR5.6i	GPR5.6g	GPR8.3d
8 weeks		Ck		23	5.70088		24	2.23607			25	20	25	25	25												25	15	20	30	25
		3		62	8.3666		63	7.58288			55	75	60	60	65												65	55	55	75	60
		6		32	5.70088		34	4.1833			35	40	30	30	35												25	30	35	40	30
		12		15	3.53553		15	3.53553			15	15	20	15	10												20	15	10	15	15
		18		21	4.1833		23	5.70088			25	30	25	20	15												25	20	15	25	20
		24		27	5.70088		52	14.4049			75	50	40	55	40												25	35	20	30	25
		30		52	10.3682		92	4.47214			95	95	90	85	95												60	40	50	45	65
		36		80	10.6066		95	0			95	95	95	95	95												90	65	80	75	90
		42		94	2.23607		95	0			95	95	95	95	95												95	95	90	95	95
											GPR5.5g	GPR5.5h	GPR8.1b	GPR5.6e	GPR8.3e												GPR8.1j	GPR8.1e	GPR5.6g	GPR5.6i	GPR8.3d
14 weeks		Ck		26	2.23607		32	4.47214			35	35	30	35	25												25	25	30	25	25
		3		63	4.47214		60	3.53553			60	60	65	60	55												60	70	65	60	60
		6		36	5.47723		37	5.70088			35	35	45	40	30												35	35	45	35	30
		12		17	5.70088		16	4.1833			20	20	15	15	10												15	10	25	20	15
		18		32	4.47214		41	20.1246			40	70	50	25	20												35	35	35	30	25
		24		52	14.8324		85	11.726			90	95	95	70	75												70	35	45	45	65
		30		83	14.4049		95	0			95	95	95	95	95												95	60	85	80	95
		36		93	2.73861		95	0			95	95	95	95	95												95	90	90	95	95
		42		95	0		95	0			95	95	95	95	95												95	95	95	95	95
