# Supplementary material for: Mouse screen reveals multiple new genes underlying mouse and human hearing loss
Source: PLoS Biol. 2019 Apr 11;17(4):e3000194. doi: 10.1371/journal.pbio.3000194 (PMC6459510; doi:10.1371/journal.pbio.3000194)
Supplement: S8 Data — (XLSX) [file pbio.3000194.s016.xlsx]

## Sheet: A,B,C,D,E. ABR
Age Group		Stimulus /		Mean Threshold							Individual Thresholds																				Individual Thresholds
		Frequency		Wildtype			Mutant				Mutant																				Wildtype
				Mean	SD		Mean	SD
										Mouse Number	1	2	3	4	5	6	7	8	9	10	11	12	13	14	15	16	17	18		Mouse Number	1	2	3	4	5	6	7	8	9	10	11	12	13	14	15	16	17	18
Klc2		Ck		35	4.08248		40.8333	8.61201			35	35	30	50	45	50															30	35	40	35
2 weeks		6		57.5	13.2288		76.6667	2.58199			75	75	75	80	75	80															40	65	55	70
		12		37.5	15		56.6667	4.08248			55	55	60	60	50	60															20	30	50	50
		18		27.5	9.57427		28.3333	6.0553			25	20	30	25	35	35															15	25	35	35
		24		32.5	8.66025		32.5	2.73861			35	30	30	35	30	35															20	35	40	35
		30		41.25	8.53913		42.5	10.3682			35	30	40	45	45	60															30	40	50	45
											1	2	3	4	5	6	7	8	9	10	11	12	13	14	15	16	17	18			1	2	3	4	5	6	7	8	9	10	11	12	13	14	15	16	17	18
Klc2		Ck		24.6154	4.31158		49.6154	12.3257			45	50	50	45	45	45	50	45	45	45	45	45	90								30	20	25	25	30	20	25	20	30	30	20	25	20
1 month		6		31.9231	3.25222		76.9231	6.93375			75	80	75	75	80	80	80	75	75	75	70	65	95								30	30	30	30	30	35	30	35	30	30	40	30	35
		12		14.6154	5.18875		59.6154	6.60225			55	70	60	55	55	65	55	60	55	60	55	55	75								15	5	15	10	20	15	15	10	25	15	10	20	15
		18		20.3846	6.9106		46.1538	9.82214			40	55	40	40	35	50	45	55	35	50	45	40	70								25	15	25	20	25	15	30	15	30	25	20	10	10
		24		25	3.53553		39.2308	14.8389			30	35	40	30	35	45	45	35	30	40	30	30	85								30	20	25	25	25	25	20	25	30	30	25	20	25
		30		40	10.2062		62.3077	14.9465			65	50	60	70	80	45	85	50	55	60	55	45	90								55	30	45	40	50	35	25	35	45	55	25	35	45
											1	2	3	4	5	6	7	8	9	10	11	12	13	14	15	16	17	18			1	2	3	4	5	6	7	8	9	10	11	12	13	14	15	16	17	18
Klc2		Ck		25	5.40062		58.8462	16.0927			45	65	70	55	50	50	55	40	40	90	50	85	70								25	30	25	25	40	20	25	25	20	25	25	20	20
2 months		6		34.6154	6.27878		80.3846	9.67418			75	95	95	75	85	65	70	75	80	90	75	90	75								35	35	40	35	50	25	30	30	40	35	30	30	35
		12		14.2308	4.93548		66.1538	9.82214			55	80	80	65	65	60	65	55	60	85	60	70	60								15	15	15	10	25	15	20	15	15	15	5	10	10
		18		20	7.3598		58.0769	15.4837			45	75	70	50	40	50	50	55	45	95	50	70	60								15	25	20	15	40	15	25	15	25	15	15	15	20
		24		25.3846	6.9106		52.3077	19.5379			50	55	60	40	40	40	45	40	30	95	35	85	65								25	25	25	30	45	20	30	20	25	25	20	20	20
		30		39.6154	8.52974		67.3077	20.9777			70	70	95	55	70	50	75	35	40	95	45	95	80								45	40	45	45	60	30	35	40	30	45	35	30	35
											1	2	3	4	5	6	7	8	9	10	11	12	13	14	15	16	17	18			1	2	3	4	5	6	7	8	9	10	11	12	13	14	15	16	17	18
Klc2		Ck		23.8889	4.16667		77.3077	22.603			60	95	95	95	45	65	40	90	45	95	95	95	90								25	30	20	30	25	20	20	20	25
3 months		6		35.5556	17.9312		83.4615	9.6576			75	85	90	95	80	70	75	90	65	90	90	95	85								35	30	25	80	25	25	25	30	45
		12		13.3333	9.35414		73.0769	13.3133			55	80	85	85	60	60	55	80	60	85	90	85	70								15	20	10	35	10	5	5	10	10
		18		22.2222	11.7556		74.6154	22.5889			50	95	95	90	40	55	45	85	50	95	95	95	80								30	40	20	40	15	20	10	10	15
		24		30	11.726		74.6154	26.8841			55	95	95	95	35	55	30	95	40	95	95	95	90								35	40	25	50	25	20	15	20	40
		30		47.7778	22.0951		85.3846	16.7657			95	95	95	95	60	80	45	95	70	95	95	95	95								40	75	35	40	35	30	35	45	95
											1	2	3	4	5	6	7	8	9	10	11	12	13	14	15	16	17	18			1	2	3	4	5	6	7	8	9	10	11	12	13	14	15	16	17	18
Klc2		Ck		25.3333	2.96808		95	0			95	95	95	95	95	95	95	95	95	95	95	95	95	95	95	95	95	95			25	35	25	20	25	25	25	25	25	25	25	25	25	25	25
6 months		6		36.6667	9.759		92.5	3.92953			90	95	90	80	90	95	90	95	95	95	95	95	90	95	90	95	95	95			40	55	30	30	30	25	30	45	35	45	35	55	30	25	40
		12		14	6.86607		87.5	6.24264			85	95	80	75	85	90	90	95	80	85	90	95	85	90	80	95	85	85			15	30	10	15	15	5	15	10	15	15	5	25	15	5	15
		18		22	8.40918		93.0556	3.48901			95	95	95	90	95	85	90	95	85	95	95	95	95	95	90	95	95	95			25	40	15	15	15	20	20	20	40	25	20	25	20	10	20
		24		39.6667	21.9143		94.4444	1.6169			95	95	95	95	95	90	95	95	90	95	95	95	95	95	95	95	95	95			35	65	25	20	30	20	40	25	90	30	80	30	45	20	40
		30		73	23.1301		95	0			95	95	95	95	95	95	95	95	95	95	95	95	95	95	95	95	95	95			95	95	75	35	40	50	90	75	95	70	95	55	95	40	90

## Sheet: F. DPOAE
					WT			HOM
	F2(Hz)		Noise Floor (dB)		Mean 2f1-f2 (dB)	SD		Mean 2f1-f2 (dB)	SD
	6000		-11.3821		6.9504	4.5952		-5.73725	4.52585
	6500		-5.3441		4.87591	3.24357		-15.5247	6.49908
	7000		-6.6371		8.00578	3.00139		-13.6549	1.86436
	7500		-3.3284		12.1196	3.7028		-7.62975	4.28522
	8000		-1.9626		18.6774	4.88267		-7.0164	3.40191
	8500		1.2082		21.9165	3.53592		-4.38284	1.19598
	9000		-8.9761		18.0098	3.23382		-5.7419	1.67998
	9500		-9.5533		25.014	5.90985		-6.40885	6.88108
	10000		-7.2125		26.2895	3.48569		-3.23362	4.3473
	10500		-3.04		26.7273	3.59227		-6.42708	2.05906
	11000		-4.9007		31.8227	2.46046		-3.80423	1.12724
	11500		-3.9696		31.7878	6.90198		-16.2252	4.82426
	12000		-5.3476		32.5389	8.76555		-11.3942	7.04834
	12500		3.3173		37.4883	3.25031		-8.616	4.70427
	13000		-5.0005		30.9399	5.70559		-12.098	5.76287
	13500		-2.4754		29.6304	3.17746		-4.79174	4.6271
	14000		-5.1227		28.9326	1.55537		-11.6597	6.81626
	14500		-10.7049		30.2531	4.01307		-5.71523	3.99105
	15000		-5.9497		31.6577	4.47158		-10.8992	6.80236
	15500		-4.9084		30.634	2.62195		-1.72229	3.21277
	16000		-7.4692		29.8162	2.08271		-1.61141	2.13765
	16500		-5.4345		28.8661	6.10603		-8.47653	4.16062
	17000		-6.3676		30.5862	5.20871		-7.33891	4.91581
	17500		-7.8406		31.8879	5.00437		-5.00304	4.46496
	18000		-2.482		34.0144	3.55378		-8.95206	7.06353
	18500		-5.8564		28.6751	7.57347		-9.99958	3.25602
	19000		-4.0637		30.8651	3.84683		-8.67038	1.1144
	19500		-6.9366		28.3212	3.64736		-9.22373	5.51213
	20000		-4.7558		30.3472	8.67248		1.78606	2.23025
	20500		3.4467		30.1341	8.79158		-6.22952	3.59738
	21000		-1.8221		25.0728	8.71437		-5.34873	2.54636
	21500		-1.6351		20.097	8.63288		-4.41151	5.29217
	22000		-4.4478		17.5352	11.9224		-8.02429	5.78011
	22500		-3.3491		15.0981	12.1835		-4.07519	4.41177
	23000		2.1705		7.11017	18.9509		-7.40897	6.85244
	23500		-3.7867		8.32035	11.5773		-1.88523	2.50354
	24000		-5.6613		5.55041	9.67792		-1.22843	1.32141
	24500		-3.4391		0.44848	11.0825		-9.36423	6.18479
	25000		-3.4535		-0.184338	5.45303		-1.79981	3.70305
	25500		-2.1905		-0.806276	6.69911		-8.22275	7.04076
	26000		-3.1199		-8.27278	8.70143		-14.9312	5.52234
	26500		-5.426		-2.39259	2.89314		-6.79792	3.2074
	27000		-6.2262		-1.33173	3.51507		1.88959	6.8462
	27500		-10.3699		5.53808	4.29211		4.4022	2.8819
	28000		-6.331		-1.34877	6.85011		-0.182975	2.56361
	28500		-5.44		-4.35081	7.90177		-2.31992	8.33874
	29000		-6.7146		-1.59389	7.66473		-9.83838	9.78121
	29500		-7.5638		2.92582	8.30123		-3.14111	6.21032
	30000		-2.5029		-5.99741	15.3606		-5.88968	1.85245

## Sheet: Hv.OHC counts
	Cochlear Region	Wildtype OHC nuclei / 100µm		Mutant OHC nuclei / 100µm		ABR Threshold Elevation (dB)
		Mean	SD	Mean	SD
	6kHz	36.0577	2.54399	12.0192	4.33582	45
	12kHz	41.0256	2.0016	3.84615	4.07946	45
	18kHz	39.4231	5.43928	11.5385	9.18928	25.7692
	24kHz	40.7051	4.0032	29.0385	2.48888	14.2308
	30kHz	36.5385	0.785093	37.5	0.961538	22.3077

## Sheet: I.Endocochlear Potential
	Genotype		Mean (mV)	SD
	+/+	EP (mV)	115.994	6.52065
		Anoxia Potential (mV)	-33.7	4.81456
	Klc2<tm1e>/Klc2<tm1e>	EP (mV)	113.832	11.4872
		Anoxia Potential (mV)	-9.95	5.38916

## Sheet: Jvii.Synapses
	Cochlear Region	WILDTYPE GluR2 puncta / IHC		MUTANT GluR2 puncta / IHC
		Mean	SD	Mean	SD
	6kHz	13.7202	1.13869	13.8966	1.03722
	12kHz	15.8082	1.87329	14.3234	1.45742
	30kHz	13.8377	1.74294	14.0825	1.94142

## Sheet: M. qRTPCR
	Genotype	Mean Expression Ratio	SD
	+/+	1.02272	0.00838563
	+/Klc2<tm1e>	0.555093	0.0951941
	Klc2<tm1e>/Klc2<tm1e>	0.0087362	0.00802384
