# Supplementary material for: Mouse screen reveals multiple new genes underlying mouse and human hearing loss
Source: PLoS Biol. 2019 Apr 11;17(4):e3000194. doi: 10.1371/journal.pbio.3000194 (PMC6459510; doi:10.1371/journal.pbio.3000194)
Supplement: S9 Data — (XLSX) [file pbio.3000194.s017.xlsx]

## Sheet: A,B,C,D. ABR
Age Group		Stimulus /		Mean Threshold							Individual Thresholds																			Click-evoked ABR , Threshold +20dB						Click-evoked Wave 1 Amplitude						Click-evoked Wave 3 Amplitude
		Frequency		Wildtype			Mutant				Mutant																				Wildtype		Mutant				Wildtype		Mutant				Wildtype		Mutant
				Mean	SD		Mean	SD																							Amplitude (µV)		Amplitude (µV)				Amplitude (µV)		Amplitude (µV)				Amplitude (µV)		Amplitude (µV)
										Mouse Number	1	2	3	4	5	6	7	8	9	10	11	12	13	14	15	16	17	18		Time (ms)	Mean	SD	Mean	SD		dB SL	Mean	SD	Mean	SD		dB SL	Mean	SD	Mean	SD
Ywhae		Ck		24.5833	4.50168		64.1667	19.7968			55	60	80	40	90	60	75	80	65	45	95	65	95	35	35	80	55	45		0	0.0717035	0.181181	-0.064279	0.112646		65	7.81667	3.46502				65	6.84444	2.00986
8wk		6		30	6.03023		73.3333	15.4349			80	70	85	55	90	70	85	80	70	65	85	90	95	35	50	75	75	65		0.01024	0.0738518	0.182417	-0.0671515	0.112442		60	8.282	3.14004				60	6.375	1.88837
KCL		12		10.8333	3.5887		49.7222	19.5893			45	40	75	25	70	55	50	60	60	30	70	50	90	25	20	60	40	30		0.0204801	0.0767457	0.183831	-0.0700481	0.112765		55	8.318	2.7791				55	5.929	1.82186
		18		20.8333	5.5732		55	18.8648			50	55	65	40	80	45	50	70	55	35	95	50	90	30	30	55	40	55		0.0307201	0.0797082	0.185948	-0.0724196	0.114124		50	8.021	2.87284	4.8225	2.02666		50	5.448	1.85335	5.075	1.89685
		24		29.5833	8.64931		66.6667	18.7083			60	75	80	40	85	55	75	95	55	50	95	70	95	50	35	65	70	50		0.0409601	0.0830701	0.188663	-0.0742295	0.116519		45	7.717	2.44152	4.8925	2.00512		45	4.76	1.6281	4.93	1.29472
		30		55	23.9317		79.7222	14.7002			65	80	85	65	95	75	80	95	75	55	95	95	95	85	50	85	95	65		0.0512001	0.0861887	0.191804	-0.0755848	0.118779		40	7.132	2.04063	4.9375	1.80737		40	4.252	1.52527	4.355	0.806551
																														0.0614402	0.0894533	0.195453	-0.0765813	0.122044		35	6.603	1.77982	4.085	1.83125		35	3.741	1.53526	3.82667	0.91994
																														0.0716802	0.0923463	0.198849	-0.0765982	0.125217		30	5.799	1.41716	3.38556	1.89025		30	3.443	1.40596	2.95556	0.93652
																														0.0819202	0.09475	0.202303	-0.076719	0.128437		25	4.867	1.17656	2.85556	1.57604		25	2.816	1.16244	2.39333	0.915678
																														0.0921603	0.0972547	0.204713	-0.0757734	0.131438		20	3.776	0.896384	2.26667	1.24319		20	2.33	0.848245	1.83333	0.854868
																														0.1024	0.0992379	0.206782	-0.0752829	0.133185		15	2.631	0.729184	1.75222	0.894313		15	1.658	0.664722	1.39333	0.758917
																														0.11264	0.10139	0.207349	-0.074612	0.133709		10	1.406	0.379689	1.12889	0.389799		10	1.015	0.379111	0.921111	0.474422
																														0.12288	0.102884	0.208226	-0.0740864	0.132795		5	0.568	0.266	0.566667	0.202155		5	0.489	0.161087	0.512222	0.301507
																														0.13312	0.104654	0.207548	-0.0741383	0.129847		0	0.227778	0.174533	0.286667	0.166333		0	0.263333	0.121838	0.237778	0.153317
																														0.14336	0.105518	0.207849	-0.0739667	0.126013
																														0.1536	0.106542	0.207199	-0.0744751	0.120798
																														0.16384	0.106617	0.207601	-0.0740598	0.115231
																														0.174081	0.106416	0.207422	-0.0736301	0.10939
																														0.184321	0.105749	0.208124	-0.0725519	0.103488
																														0.194561	0.104658	0.208861	-0.0705907	0.0979078
																														0.204801	0.103341	0.209773	-0.0681459	0.09209
																														0.215041	0.102244	0.211128	-0.0653109	0.0867475
																														0.225281	0.101302	0.212675	-0.0621737	0.0811561
																														0.235521	0.1004	0.215113	-0.0595078	0.0764365
																														0.245761	0.0997586	0.217219	-0.0569728	0.0717271
																														0.256001	0.0990884	0.22069	-0.0547682	0.068134
																														0.266241	0.0987264	0.223927	-0.0535109	0.0656033
																														0.276481	0.0977328	0.227825	-0.0521165	0.0647369
																														0.286721	0.0966439	0.231324	-0.0512187	0.0646032
																														0.296961	0.0948767	0.23496	-0.0501828	0.0662422
																														0.307201	0.0930448	0.237838	-0.048952	0.0684125
																														0.317441	0.0901901	0.240428	-0.0470152	0.0716472
																														0.327681	0.0876701	0.242271	-0.0445625	0.0746585
																														0.337921	0.0844982	0.243885	-0.0412975	0.0774003
																														0.348161	0.0815229	0.245529	-0.0370735	0.0793196
																														0.358401	0.0787208	0.247266	-0.0321088	0.0797653
																														0.368641	0.0760142	0.249755	-0.0262905	0.0789476
																														0.378881	0.0733267	0.252512	-0.0201987	0.0769264
																														0.389121	0.0709313	0.255577	-0.0133961	0.0744742
																														0.399361	0.0683648	0.258446	-0.00690024	0.0725476
																														0.409601	0.0657455	0.26132	-0.000504682	0.0715906
																														0.419841	0.0630124	0.262945	0.00489883	0.0728584
																														0.430081	0.0600259	0.263929	0.00965679	0.0748361
																														0.440321	0.0568315	0.263871	0.0124847	0.078292
																														0.450561	0.0531558	0.262375	0.0145158	0.0808607
																														0.460801	0.0496495	0.260341	0.0143173	0.0835676
																														0.471041	0.0455582	0.256623	0.0133238	0.0848074
																														0.481281	0.0415145	0.25237	0.0106629	0.0858385
																														0.491521	0.0378097	0.247397	0.00773854	0.0862325
																														0.501761	0.034126	0.241781	0.00398118	0.0870892
																														0.512001	0.0314266	0.235783	0.000498673	0.0882755
																														0.522242	0.0293653	0.230272	-0.00252036	0.0912345
																														0.532482	0.0285341	0.225148	-0.00573674	0.0951148
																														0.542722	0.0286534	0.220273	-0.00757115	0.099978
																														0.552962	0.0300121	0.21689	-0.00972539	0.106034
																														0.563202	0.0316009	0.213538	-0.0104853	0.111656
																														0.573442	0.0345791	0.211741	-0.0115678	0.117467
																														0.583682	0.0366615	0.209953	-0.0115275	0.121661
																														0.593922	0.0395781	0.209619	-0.0112665	0.12516
																														0.604162	0.0419247	0.209453	-0.0104412	0.127347
																														0.614402	0.0442512	0.210352	-0.00918385	0.128563
																														0.624642	0.0466298	0.211685	-0.00773616	0.128544
																														0.634882	0.0487995	0.213707	-0.00615082	0.128303
																														0.645122	0.0516987	0.215794	-0.00474669	0.127523
																														0.655362	0.0543334	0.218065	-0.00376284	0.127185
																														0.665602	0.0575438	0.220337	-0.00339117	0.126761
																														0.675842	0.0604739	0.222531	-0.00341546	0.127535
																														0.686082	0.0635776	0.2245	-0.00428285	0.128578
																														0.696322	0.0654723	0.226429	-0.00550317	0.130398
																														0.706562	0.0669218	0.228334	-0.00680853	0.132677
																														0.716802	0.0667992	0.230545	-0.00840691	0.13458
																														0.727042	0.0657346	0.232513	-0.00951468	0.13625
																														0.737282	0.0630699	0.234912	-0.0104864	0.136659
																														0.747522	0.0594532	0.237253	-0.0114548	0.136388
																														0.757762	0.0549557	0.240058	-0.0120936	0.134566
																														0.768002	0.0498185	0.243073	-0.0133933	0.132622
																														0.778242	0.0445973	0.246184	-0.0145593	0.129906
																														0.788482	0.0388937	0.249859	-0.0168196	0.127561
																														0.798722	0.0337538	0.253317	-0.0192247	0.125544
																														0.808962	0.0278058	0.256767	-0.0220733	0.123906
																														0.819202	0.0224773	0.259264	-0.0250789	0.123138
																														0.829442	0.0166893	0.261131	-0.027754	0.121784
																														0.839682	0.0111742	0.261763	-0.0298779	0.120567
																														0.849922	0.00563936	0.260743	-0.0316491	0.118839
																														0.860162	0.000650137	0.258454	-0.0325473	0.11639
																														0.870403	-0.00386913	0.253931	-0.0329703	0.113395
																														0.880643	-0.00740659	0.248655	-0.0331712	0.110064
																														0.890883	-0.010115	0.241982	-0.0328654	0.106163
																														0.901123	-0.0120036	0.235246	-0.032574	0.102265
																														0.911363	-0.0128793	0.228722	-0.0322233	0.0978551
																														0.921603	-0.013604	0.223662	-0.0312734	0.0930395
																														0.931843	-0.0135873	0.219614	-0.0303049	0.0880134
																														0.942083	-0.013795	0.217469	-0.0286593	0.0824966
																														0.952323	-0.0139677	0.216394	-0.0267967	0.0767092
																														0.962563	-0.0144329	0.216366	-0.0243589	0.0712461
																														0.972803	-0.014906	0.217239	-0.0219629	0.0669709
																														0.983043	-0.0154768	0.217767	-0.0190679	0.06415
																														0.993283	-0.0161297	0.219776	-0.0164036	0.0636801
																														1.00352	-0.016207	0.220923	-0.0135286	0.0653225
																														1.01376	-0.0165401	0.223167	-0.010435	0.0680243
																														1.024	-0.0164617	0.225173	-0.00724158	0.0718871
																														1.03424	-0.0163592	0.227452	-0.00349852	0.0748438
																														1.04448	-0.016118	0.229171	0.000122483	0.0780843
																														1.05472	-0.0160677	0.231062	0.00448935	0.0796692
																														1.06496	-0.0159576	0.231921	0.00815486	0.0810066
																														1.0752	-0.0155544	0.232147	0.0120483	0.0824043
																														1.08544	-0.0151107	0.231779	0.0151459	0.0837495
																														1.09568	-0.0139437	0.230581	0.0177526	0.0858589
																														1.10592	-0.0121623	0.228604	0.0195582	0.088751
																														1.11616	-0.00957544	0.225949	0.0211339	0.0924439
																														1.1264	-0.00628458	0.222744	0.0221393	0.0965424
																														1.13664	-0.00200185	0.218619	0.0231117	0.101028
																														1.14688	0.00282184	0.213892	0.0240597	0.105658
																														1.15712	0.00831536	0.208036	0.0250757	0.110161
																														1.16736	0.0138203	0.202511	0.0262388	0.113757
																														1.1776	0.0203706	0.195807	0.0273783	0.116586
																														1.18784	0.0265426	0.190139	0.0280327	0.117591
																														1.19808	0.0337872	0.184831	0.0284431	0.117714
																														1.20832	0.0404875	0.18013	0.0283352	0.115815
																														1.21856	0.0482126	0.176394	0.0271845	0.11334
																														1.2288	0.0549979	0.173198	0.0260512	0.11014
																														1.23904	0.0619687	0.170273	0.0240433	0.107011
																														1.24928	0.0676519	0.167151	0.0223288	0.103842
																														1.25952	0.0728637	0.163694	0.0206729	0.101243
																														1.26976	0.0756527	0.159946	0.0197305	0.0985321
																														1.28	0.0776655	0.156092	0.0192608	0.0957419
																														1.29024	0.0773312	0.152241	0.0200014	0.0928525
																														1.30048	0.0764468	0.149469	0.0211354	0.0898891
																														1.31072	0.0735025	0.147704	0.0233136	0.0867722
																														1.32096	0.0708165	0.147391	0.0258743	0.0843675
																														1.3312	0.0672464	0.148952	0.0287466	0.0823358
																														1.34144	0.0647091	0.152409	0.0321041	0.0814455
																														1.35168	0.0618602	0.156819	0.0356665	0.0817064
																														1.36192	0.0605979	0.162877	0.0396564	0.0831098
																														1.37216	0.0597709	0.168721	0.0439184	0.0849504
																														1.3824	0.0598313	0.175387	0.0487233	0.0876704
																														1.39264	0.0605102	0.180667	0.0538269	0.0902496
																														1.40288	0.0618641	0.185694	0.0592813	0.0927082
																														1.41312	0.0634707	0.189438	0.0644545	0.0947381
																														1.42336	0.0652729	0.191958	0.0692198	0.0962473
																														1.4336	0.0672256	0.193084	0.0733643	0.0979682
																														1.44384	0.0690093	0.192849	0.0765323	0.0990567
																														1.45408	0.0704444	0.192149	0.0782864	0.100416
																														1.46432	0.0717476	0.189872	0.0788585	0.100791
																														1.47456	0.0725611	0.187933	0.0783464	0.101855
																														1.4848	0.0723906	0.185597	0.0765937	0.100724
																														1.49504	0.0727091	0.18403	0.0739769	0.0997306
																														1.50528	0.0713584	0.183657	0.0702168	0.0971256
																														1.51552	0.0710959	0.183985	0.0665251	0.094738
																														1.52576	0.0700077	0.186104	0.062002	0.0913713
																														1.536	0.0701244	0.188848	0.0575054	0.0894869
																														1.54624	0.0706435	0.193067	0.053191	0.0879835
																														1.55648	0.0726321	0.197387	0.0495832	0.0889685
																														1.56672	0.0764458	0.20301	0.0468615	0.0913032
																														1.57696	0.0821448	0.208776	0.0456553	0.0960711
																														1.5872	0.0903892	0.215199	0.0464881	0.102385
																														1.59744	0.10175	0.221798	0.0491647	0.110293
																														1.60768	0.115987	0.229222	0.0546951	0.119571
																														1.61792	0.134322	0.236263	0.0625297	0.129145
																														1.62816	0.155984	0.244069	0.0734083	0.139062
																														1.6384	0.182391	0.251006	0.0863068	0.148668
																														1.64864	0.212461	0.258757	0.101615	0.158023
																														1.65888	0.247089	0.265006	0.118929	0.166603
																														1.66912	0.285269	0.272186	0.138056	0.175537
																														1.67936	0.327314	0.277946	0.158169	0.183579
																														1.6896	0.373086	0.28442	0.179959	0.192875
																														1.69984	0.42143	0.289434	0.201764	0.201945
																														1.71008	0.473364	0.295673	0.225272	0.212671
																														1.72032	0.527548	0.300345	0.248289	0.223579
																														1.73056	0.584539	0.305909	0.27261	0.236249
																														1.74081	0.643523	0.309717	0.296571	0.249362
																														1.75105	0.704721	0.314762	0.32167	0.263682
																														1.76129	0.767512	0.317506	0.346852	0.278208
																														1.77153	0.831791	0.321517	0.372788	0.293378
																														1.78177	0.896883	0.323574	0.399208	0.308183
																														1.79201	0.963467	0.32673	0.426405	0.323844
																														1.80225	1.03014	0.328245	0.453783	0.338226
																														1.81249	1.09809	0.331059	0.481901	0.353485
																														1.82273	1.16524	0.331643	0.509686	0.367423
																														1.83297	1.2332	0.333313	0.537373	0.3821
																														1.84321	1.29934	0.333092	0.564545	0.395499
																														1.85345	1.36441	0.333752	0.590838	0.410102
																														1.86369	1.42595	0.332431	0.616357	0.424115
																														1.87393	1.48438	0.332742	0.64068	0.43896
																														1.88417	1.53694	0.332013	0.663864	0.454244
																														1.89441	1.58431	0.333289	0.68669	0.470038
																														1.90465	1.62389	0.3346	0.708812	0.48636
																														1.91489	1.65638	0.337945	0.729245	0.502539
																														1.92513	1.6795	0.34216	0.750447	0.519199
																														1.93537	1.69414	0.347807	0.769547	0.535473
																														1.94561	1.69785	0.354551	0.788253	0.552401
																														1.95585	1.69175	0.362601	0.804347	0.568932
																														1.96609	1.67389	0.371501	0.819246	0.586858
																														1.97633	1.64483	0.38197	0.830048	0.604424
																														1.98657	1.60396	0.393593	0.838249	0.623485
																														1.99681	1.55158	0.40707	0.841532	0.642131
																														2.00705	1.48789	0.421539	0.841076	0.662276
																														2.01729	1.41314	0.438188	0.834448	0.681196
																														2.02753	1.32826	0.454974	0.823866	0.700237
																														2.03777	1.23315	0.474507	0.806466	0.717749
																														2.04801	1.12874	0.493353	0.785046	0.734261
																														2.05825	1.01488	0.514999	0.756695	0.748056
																														2.06849	0.893595	0.535255	0.723945	0.75968
																														2.07873	0.76323	0.558679	0.684769	0.767854
																														2.08897	0.626998	0.579417	0.641178	0.773008
																														2.09921	0.483358	0.602649	0.591578	0.774181
																														2.10945	0.336211	0.621769	0.537715	0.771245
																														2.11969	0.183037	0.641955	0.478139	0.765302
																														2.12993	0.0287875	0.6569	0.415051	0.754853
																														2.14017	-0.129046	0.671623	0.347309	0.742333
																														2.15041	-0.285773	0.680445	0.275799	0.725765
																														2.16065	-0.443833	0.689032	0.201473	0.709364
																														2.17089	-0.597831	0.691921	0.12419	0.68958
																														2.18113	-0.750408	0.695078	0.045659	0.671987
																														2.19137	-0.896485	0.6941	-0.0347251	0.652806
																														2.20161	-1.03831	0.694087	-0.114653	0.637811
																														2.21185	-1.17092	0.692093	-0.194698	0.623647
																														2.22209	-1.29791	0.69148	-0.272742	0.614682
																														2.23233	-1.41386	0.690471	-0.349866	0.609582
																														2.24257	-1.52234	0.691191	-0.423023	0.610666
																														2.25281	-1.61984	0.692958	-0.494443	0.61651
																														2.26305	-1.70837	0.696098	-0.560756	0.628441
																														2.27329	-1.78555	0.701247	-0.624161	0.645021
																														2.28353	-1.85362	0.70777	-0.681488	0.665854
																														2.29377	-1.9097	0.716271	-0.735005	0.689867
																														2.30401	-1.95655	0.726026	-0.78229	0.716106
																														2.31425	-1.99198	0.737184	-0.825277	0.743626
																														2.32449	-2.01791	0.748816	-0.861556	0.771266
																														2.33473	-2.0334	0.761666	-0.894477	0.799021
																														2.34497	-2.03927	0.773885	-0.920393	0.824832
																														2.35521	-2.03583	0.786653	-0.943868	0.84996
																														2.36545	-2.02227	0.798727	-0.960381	0.872269
																														2.37569	-1.99954	0.809862	-0.974091	0.893456
																														2.38593	-1.96647	0.82062	-0.981519	0.911148
																														2.39617	-1.92422	0.828986	-0.985663	0.927684
																														2.40641	-1.87036	0.837119	-0.982727	0.941417
																														2.41665	-1.80765	0.841934	-0.976457	0.953088
																														2.42689	-1.73323	0.846537	-0.963268	0.962896
																														2.43713	-1.64995	0.84791	-0.945589	0.970688
																														2.44737	-1.55525	0.849278	-0.921681	0.976329
																														2.45761	-1.45331	0.848175	-0.892702	0.980151
																														2.46785	-1.34096	0.847928	-0.857715	0.981755
																														2.47809	-1.22283	0.845462	-0.817855	0.981147
																														2.48833	-1.0962	0.845576	-0.772184	0.977796
																														2.49857	-0.965715	0.843718	-0.721274	0.971466
																														2.50881	-0.828919	0.845403	-0.665996	0.961733
																														2.51905	-0.689817	0.845408	-0.604799	0.947695
																														2.52929	-0.546962	0.849561	-0.540331	0.929768
																														2.53953	-0.404052	0.852763	-0.471133	0.906299
																														2.54977	-0.260073	0.860104	-0.399188	0.878398
																														2.56001	-0.118643	0.868126	-0.323713	0.845458
																														2.57025	0.0205109	0.880604	-0.247207	0.808462
																														2.58049	0.154334	0.895151	-0.168886	0.767628
																														2.59073	0.283119	0.914918	-0.0912619	0.725914
																														2.60097	0.403671	0.937397	-0.0138867	0.684843
																														2.61121	0.516574	0.963999	0.0606129	0.648363
																														2.62145	0.619982	0.99224	0.132693	0.621464
																														2.63169	0.713226	1.02273	0.199299	0.606951
																														2.64193	0.796037	1.05217	0.261838	0.611004
																														2.65217	0.867047	1.08074	0.317037	0.632313
																														2.66241	0.926172	1.10553	0.366297	0.672822
																														2.67265	0.971965	1.12733	0.406606	0.725823
																														2.68289	1.00515	1.14331	0.440764	0.791639
																														2.69313	1.02337	1.15504	0.465145	0.861306
																														2.70337	1.02868	1.16018	0.48358	0.93636
																														2.71361	1.01854	1.16176	0.492534	1.00893
																														2.72385	0.995912	1.15863	0.496129	1.08145
																														2.73409	0.95859	1.15362	0.491482	1.14772
																														2.74433	0.909962	1.14737	0.481615	1.20977
																														2.75457	0.848146	1.14328	0.464957	1.26426
																														2.76481	0.777036	1.14143	0.443079	1.31193
																														2.77505	0.694646	1.14391	0.41448	1.35171
																														2.78529	0.605135	1.15059	0.380943	1.3845
																														2.79553	0.506597	1.16164	0.340742	1.40925
																														2.80577	0.403192	1.17456	0.295927	1.42737
																														2.81601	0.293699	1.18911	0.245096	1.43901
																														2.82625	0.181818	1.20205	0.190583	1.44346
																														2.83649	0.0669813	1.21288	0.132564	1.44215
																														2.84673	-0.047768	1.21843	0.0718389	1.43381
																														2.85697	-0.161966	1.21917	0.0100768	1.41966
																														2.86721	-0.274108	1.21262	-0.05234	1.39786
																														2.87745	-0.382493	1.20055	-0.114672	1.37018
																														2.88769	-0.486737	1.18106	-0.177119	1.33491
																														2.89793	-0.585484	1.15679	-0.238555	1.29366
																														2.90817	-0.678253	1.1275	-0.300863	1.24604
																														2.91841	-0.764215	1.09513	-0.361849	1.19315
																														2.92865	-0.843428	1.06127	-0.424458	1.13554
																														2.93889	-0.915232	1.02672	-0.485461	1.07521
																														2.94913	-0.980196	0.994118	-0.547715	1.01186
																														2.95937	-1.03803	0.963713	-0.608041	0.948235
																														2.96961	-1.08963	0.937586	-0.668455	0.884728
																														2.97985	-1.13472	0.916195	-0.726574	0.822915
																														2.99009	-1.17416	0.900249	-0.783376	0.763258
																														3.00033	-1.20808	0.890009	-0.837898	0.70769
																														3.01057	-1.23714	0.884693	-0.890497	0.656609
																														3.02081	-1.26104	0.883638	-0.940016	0.610635
																														3.03105	-1.28063	0.885792	-0.987973	0.570755
																														3.04129	-1.29568	0.889141	-1.03203	0.537334
																														3.05153	-1.30668	0.893779	-1.0741	0.510866
																														3.06177	-1.31374	0.897819	-1.11168	0.491594
																														3.07201	-1.31648	0.901679	-1.14695	0.479656
																														3.08225	-1.31568	0.905462	-1.17674	0.475149
																														3.09249	-1.3104	0.908825	-1.20317	0.477224
																														3.10273	-1.3007	0.913017	-1.22406	0.485687
																														3.11297	-1.28661	0.916856	-1.24067	0.498752
																														3.12321	-1.2675	0.922314	-1.25095	0.516328
																														3.13345	-1.24361	0.926895	-1.25675	0.53605
																														3.14369	-1.2147	0.932845	-1.25608	0.558258
																														3.15393	-1.18201	0.937496	-1.25062	0.580526
																														3.16417	-1.14478	0.942802	-1.23872	0.603194
																														3.17441	-1.10478	0.946393	-1.22202	0.624268
																														3.18465	-1.06183	0.950637	-1.19977	0.643863
																														3.19489	-1.01695	0.952869	-1.17247	0.65992
																														3.20513	-0.969808	0.956173	-1.1404	0.67282
																														3.21537	-0.921278	0.957555	-1.10421	0.681236
																														3.22561	-0.870485	0.960902	-1.06348	0.685625
																														3.23585	-0.81776	0.962906	-1.01934	0.685603
																														3.24609	-0.762348	0.967581	-0.971536	0.682429
																														3.25633	-0.704692	0.971914	-0.920715	0.676245
																														3.26657	-0.643667	0.978601	-0.867126	0.668354
																														3.27681	-0.580394	0.98497	-0.810406	0.659758
																														3.28705	-0.513567	0.99312	-0.751882	0.652132
																														3.29729	-0.444707	0.999709	-0.69087	0.645383
																														3.30753	-0.373052	1.00641	-0.628087	0.641611
																														3.31777	-0.300253	1.01045	-0.563255	0.64055
																														3.32801	-0.225109	1.01264	-0.497136	0.642795
																														3.33825	-0.150522	1.01146	-0.429192	0.647972
																														3.34849	-0.0745654	1.00772	-0.360435	0.65572
																														3.35873	-0.000272696	1.00001	-0.290393	0.665352
																														3.36897	0.0743714	0.989861	-0.219424	0.676318
																														3.37921	0.146343	0.976216	-0.147601	0.68803
																														3.38945	0.217411	0.959922	-0.0757331	0.699677
																														3.39969	0.286161	0.940692	-0.00316412	0.711854
																														3.40993	0.352973	0.918167	0.0691854	0.722702
																														3.42017	0.416407	0.893304	0.141178	0.733742
																														3.43041	0.478025	0.864396	0.212699	0.742488
																														3.44065	0.535441	0.833218	0.282731	0.750343
																														3.45089	0.589988	0.799373	0.351199	0.754652
																														3.46113	0.640168	0.763739	0.417741	0.756078
																														3.47137	0.685767	0.727862	0.481577	0.753314
																														3.48161	0.726859	0.69384	0.542901	0.746305
																														3.49185	0.762917	0.663018	0.601137	0.734157
																														3.50209	0.793837	0.637637	0.656367	0.717955
																														3.51233	0.819504	0.618851	0.708147	0.69663
																														3.52257	0.840018	0.607305	0.756867	0.672078
																														3.53281	0.855032	0.602315	0.801565	0.643317
																														3.54305	0.865384	0.603237	0.84267	0.612111
																														3.55329	0.869685	0.608351	0.879071	0.577909
																														3.56353	0.869465	0.616452	0.911108	0.542199
																														3.57377	0.863344	0.626007	0.937892	0.504733
																														3.58401	0.852242	0.636975	0.95936	0.46705
																														3.59425	0.835673	0.648147	0.975238	0.429572
																														3.60449	0.813926	0.659409	0.985531	0.394425
																														3.61473	0.786686	0.670162	0.990606	0.36338
																														3.62497	0.754767	0.679938	0.990017	0.339865
																														3.63521	0.717221	0.688942	0.985711	0.326312
																														3.64545	0.675841	0.695827	0.976574	0.325795
																														3.65569	0.628952	0.701414	0.964423	0.338289
																														3.66593	0.579076	0.704963	0.94903	0.362852
																														3.67617	0.524396	0.707734	0.931557	0.395286
																														3.68641	0.467815	0.708405	0.911162	0.434614
																														3.69665	0.407667	0.709816	0.888971	0.474747
																														3.70689	0.346348	0.710169	0.864101	0.517203
																														3.71713	0.282548	0.712061	0.837175	0.55733
																														3.72737	0.218308	0.714476	0.806934	0.596874
																														3.73761	0.152793	0.719045	0.774518	0.63263
																														3.74785	0.0867585	0.724853	0.738745	0.666422
																														3.75809	0.0206397	0.733123	0.700521	0.696343
																														3.76833	-0.0454244	0.742934	0.659066	0.722759
																														3.77857	-0.110666	0.755042	0.615742	0.745396
																														3.78881	-0.174579	0.768844	0.569439	0.764156
																														3.79905	-0.236613	0.784651	0.521806	0.779354
																														3.80929	-0.296041	0.802699	0.471863	0.791223
																														3.81953	-0.351924	0.822589	0.421314	0.800396
																														3.82977	-0.404582	0.845031	0.36965	0.807542
																														3.84001	-0.45277	0.86981	0.317408	0.813202
																														3.85025	-0.496998	0.896456	0.26498	0.817831
																														3.86049	-0.536265	0.925226	0.21272	0.821699
																														3.87073	-0.572061	0.955239	0.161049	0.824689
																														3.88097	-0.602448	0.986075	0.109925	0.826121
																														3.89121	-0.629394	1.01695	0.0600905	0.826297
																														3.90145	-0.651108	1.04713	0.0120108	0.824156
																														3.91169	-0.669511	1.07645	-0.0342451	0.819832
																														3.92193	-0.682799	1.10379	-0.0781835	0.812616
																														3.93217	-0.692613	1.12931	-0.118957	0.803183
																														3.94241	-0.697578	1.1524	-0.156848	0.790923
																														3.95265	-0.698811	1.17327	-0.191065	0.776517
																														3.96289	-0.695515	1.19166	-0.222065	0.759875
																														3.97313	-0.688227	1.20756	-0.248815	0.741244
																														3.98337	-0.676393	1.22083	-0.272368	0.720653
																														3.99361	-0.66046	1.23259	-0.291681	0.698524
																														4.00385	-0.639958	1.24138	-0.307923	0.675429
																														4.01409	-0.61538	1.24914	-0.320077	0.650828
																														4.02433	-0.586113	1.25485	-0.329394	0.626187
																														4.03457	-0.55272	1.25973	-0.335002	0.600853
																														4.04481	-0.515226	1.26344	-0.33807	0.575638
																														4.05505	-0.474148	1.26688	-0.337629	0.550569
																														4.06529	-0.429091	1.26949	-0.334613	0.525261
																														4.07553	-0.381441	1.2721	-0.328082	0.500154
																														4.08577	-0.330634	1.2743	-0.319337	0.474941
																														4.09601	-0.278264	1.27598	-0.306571	0.450101
																														4.10625	-0.223303	1.27723	-0.291925	0.42643
																														4.11649	-0.167664	1.27751	-0.273702	0.404073
																														4.12673	-0.110484	1.27748	-0.253918	0.385503
																														4.13697	-0.0528117	1.27544	-0.231788	0.370282
																														4.14721	0.0053837	1.27269	-0.208588	0.360627
																														4.15745	0.063646	1.26787	-0.184169	0.355909
																														4.16769	0.122549	1.26172	-0.159221	0.356011
																														4.17793	0.180934	1.25269	-0.1334	0.360122
																														4.18817	0.239944	1.2418	-0.107075	0.367017
																														4.19841	0.298867	1.22768	-0.0799034	0.375365
																														4.20865	0.358276	1.2118	-0.0517268	0.384436
																														4.21889	0.417741	1.19199	-0.02151	0.393395
																														4.22913	0.477873	1.17119	0.00988888	0.401769
																														4.23937	0.53849	1.14747	0.0431036	0.409592
																														4.24961	0.599218	1.12253	0.0787832	0.41638
																														4.25985	0.660291	1.09596	0.115588	0.422995
																														4.27009	0.721283	1.0696	0.154424	0.428558
																														4.28033	0.781998	1.04153	0.194323	0.434461
																														4.29057	0.841884	1.01479	0.235592	0.439968
																														4.30081	0.900549	0.987156	0.27746	0.446245
																														4.31105	0.957767	0.960614	0.31995	0.452186
																														4.32129	1.01223	0.93383	0.362847	0.459502
																														4.33153	1.06507	0.908273	0.406288	0.46615
																														4.34177	1.11412	0.882508	0.449496	0.47392
																														4.35201	1.16083	0.857424	0.493116	0.480729
																														4.36225	1.20395	0.832494	0.536675	0.488042
																														4.37249	1.24464	0.807993	0.580131	0.493958
																														4.38273	1.28171	0.78327	0.623541	0.500195
																														4.39297	1.31681	0.759161	0.666304	0.504779
																														4.40321	1.34903	0.735061	0.708868	0.509874
																														4.41345	1.37906	0.712376	0.750745	0.513552
																														4.42369	1.40683	0.689538	0.791459	0.517521
																														4.43393	1.43238	0.66982	0.831934	0.520771
																														4.44417	1.45623	0.651078	0.870407	0.524287
																														4.45441	1.47753	0.635282	0.908421	0.526956
																														4.46465	1.49691	0.621867	0.944766	0.529875
																														4.47489	1.5139	0.611798	0.979931	0.532561
																														4.48513	1.52901	0.603533	1.01343	0.535243
																														4.49537	1.54122	0.598796	1.0459	0.537784
																														4.50561	1.55093	0.595967	1.07616	0.540507
																														4.51585	1.55761	0.596303	1.10569	0.542987
																														4.52609	1.56123	0.599063	1.13293	0.545716
																														4.53633	1.56114	0.605061	1.15909	0.547797
																														4.54657	1.55737	0.6138	1.18357	0.549881
																														4.55681	1.54926	0.625498	1.20648	0.551029
																														4.56705	1.53745	0.639399	1.22765	0.551433
																														4.57729	1.52116	0.655739	1.24754	0.550753
																														4.58753	1.50108	0.673278	1.26516	0.549264
																														4.59777	1.4774	0.691685	1.28104	0.546375
																														4.60801	1.45049	0.710283	1.29478	0.542942
																														4.61825	1.42006	0.728892	1.30607	0.538761
																														4.62849	1.38808	0.746273	1.31493	0.534442
																														4.63873	1.35257	0.763221	1.32107	0.530253
																														4.64897	1.31616	0.778441	1.32464	0.526574
																														4.65921	1.27637	0.793118	1.32532	0.523024
																														4.66945	1.23588	0.806429	1.32356	0.52053
																														4.67969	1.19257	0.818898	1.3193	0.517568
																														4.68993	1.14797	0.830754	1.31273	0.515001
																														4.70017	1.10088	0.842156	1.30405	0.51152
																														4.71041	1.0531	0.852662	1.29368	0.507676
																														4.72065	1.00248	0.86238	1.28114	0.502635
																														4.73089	0.951077	0.87108	1.26711	0.497071
																														4.74113	0.897496	0.878825	1.25113	0.491153
																														4.75137	0.842949	0.884863	1.23354	0.484948
																														4.76161	0.786144	0.890204	1.21416	0.478786
																														4.77185	0.728549	0.894486	1.19332	0.472934
																														4.78209	0.669118	0.898353	1.1714	0.467622
																														4.79233	0.609351	0.901945	1.14815	0.462528
																														4.80257	0.548197	0.906239	1.12472	0.457644
																														4.81281	0.486969	0.910028	1.10049	0.452992
																														4.82305	0.425371	0.914963	1.07681	0.448288
																														4.83329	0.364366	0.919422	1.05277	0.443998
																														4.84353	0.303301	0.924348	1.02905	0.439579
																														4.85377	0.243507	0.92812	1.00529	0.43594
																														4.86401	0.183934	0.931469	0.981149	0.433026
																														4.87425	0.126132	0.932818	0.95651	0.430743
																														4.88449	0.0693072	0.932661	0.93063	0.429881
																														4.89473	0.0135532	0.930073	0.903134	0.430086
																														4.90497	-0.0403008	0.925504	0.874108	0.431716
																														4.91521	-0.092667	0.91802	0.842722	0.434478
																														4.92545	-0.143461	0.908823	0.809267	0.438195
																														4.93569	-0.192574	0.897081	0.77348	0.443493
																														4.94593	-0.240173	0.884342	0.73604	0.448742
																														4.95617	-0.285722	0.869541	0.696867	0.455095
																														4.96641	-0.330487	0.854407	0.656874	0.460821
																														4.97665	-0.37364	0.83817	0.615981	0.466932
																														4.98689	-0.416152	0.821457	0.576141	0.471863
																														4.99713	-0.458086	0.804125	0.535683	0.476231
																														5.00737	-0.499652	0.786473	0.497189	0.479725
																														5.01761	-0.541594	0.768002	0.459417	0.482495
																														5.02785	-0.583664	0.748847	0.423279	0.484877
																														5.03809	-0.625889	0.728923	0.387911	0.486884
																														5.04833	-0.668071	0.708395	0.35387	0.489263
																														5.05857	-0.709869	0.686647	0.32021	0.492251
																														5.06881	-0.750832	0.664753	0.286803	0.495528
																														5.07905	-0.790368	0.641616	0.253238	0.499773
																														5.08929	-0.828742	0.618298	0.219562	0.504372
																														5.09953	-0.864663	0.594707	0.185338	0.50904
																														5.10977	-0.89941	0.570983	0.150434	0.51417
																														5.12001	-0.932078	0.547451	0.115568	0.518488
																														5.13025	-0.962709	0.524544	0.0803101	0.522582
																														5.14049	-0.99199	0.502693	0.0453211	0.526368
																														5.15073	-1.01882	0.482222	0.010251	0.529426
																														5.16097	-1.04378	0.463609	-0.0245652	0.532197
																														5.17122	-1.06568	0.447025	-0.059333	0.534759
																														5.18146	-1.08535	0.432692	-0.0942525	0.53698
																														5.1917	-1.10179	0.420371	-0.129843	0.538631
																														5.20193	-1.11533	0.409916	-0.165828	0.539879
																														5.21217	-1.12604	0.401111	-0.202879	0.540182
																														5.22241	-1.13425	0.393325	-0.240895	0.539878
																														5.23266	-1.14019	0.385891	-0.279877	0.538491
																														5.2429	-1.14417	0.378634	-0.319493	0.536931
																														5.25314	-1.14671	0.371383	-0.359154	0.534469
																														5.26338	-1.14764	0.36317	-0.399372	0.532096
																														5.27362	-1.14711	0.354689	-0.438555	0.529607
																														5.28386	-1.14531	0.345605	-0.477667	0.527129
																														5.2941	-1.1417	0.33624	-0.514754	0.524518
																														5.30434	-1.13659	0.326764	-0.551629	0.522365
																														5.31458	-1.12965	0.317212	-0.586854	0.519998
																														5.32482	-1.12078	0.308195	-0.621091	0.517722
																														5.33506	-1.11029	0.299465	-0.654414	0.5151
																														5.3453	-1.09834	0.291418	-0.687169	0.51248
																														5.35554	-1.08493	0.283803	-0.719439	0.50928
																														5.36578	-1.07081	0.27719	-0.75144	0.505516
																														5.37602	-1.05595	0.270845	-0.782735	0.501285
																														5.38626	-1.04076	0.265681	-0.813637	0.496236
																														5.3965	-1.02532	0.260975	-0.843524	0.490988
																														5.40674	-1.01004	0.257085	-0.871577	0.485032
																														5.41698	-0.994186	0.25369	-0.897907	0.47911
																														5.42722	-0.978726	0.250789	-0.921444	0.473016
																														5.43746	-0.962521	0.248574	-0.942148	0.466793
																														5.4477	-0.946681	0.24611	-0.959402	0.460759
																														5.45794	-0.930172	0.245157	-0.973783	0.454436
																														5.46818	-0.91397	0.244402	-0.984608	0.448135
																														5.47842	-0.897428	0.245567	-0.992769	0.442264
																														5.48866	-0.881015	0.248401	-0.997989	0.436033
																														5.4989	-0.864343	0.253584	-1.00103	0.430337
																														5.50914	-0.84825	0.260663	-1.00193	0.424447
																														5.51938	-0.831523	0.270105	-1.00103	0.419161
																														5.52962	-0.815366	0.280108	-0.99848	0.413607
																														5.53986	-0.798783	0.292079	-0.994939	0.408414
																														5.5501	-0.782856	0.303595	-0.990273	0.402824
																														5.56034	-0.766335	0.315738	-0.985433	0.397346
																														5.57058	-0.750664	0.327374	-0.979938	0.391959
																														5.58082	-0.734581	0.339077	-0.97494	0.386509
																														5.59106	-0.718903	0.35033	-0.969864	0.381473
																														5.6013	-0.702849	0.361993	-0.965438	0.376706
																														5.61154	-0.686821	0.372714	-0.961138	0.372658
																														5.62178	-0.670372	0.383984	-0.95746	0.369174
																														5.63202	-0.653644	0.394142	-0.953555	0.366405
																														5.64226	-0.636194	0.40406	-0.95025	0.364609
																														5.6525	-0.618644	0.412688	-0.946267	0.363513
																														5.66274	-0.600738	0.420223	-0.942832	0.363153
																														5.67298	-0.582652	0.426173	-0.938393	0.364123
																														5.68322	-0.564629	0.431154	-0.934051	0.365599
																														5.69346	-0.547352	0.434117	-0.929124	0.368146
																														5.7037	-0.530687	0.436149	-0.924151	0.371169
																														5.71394	-0.515092	0.436517	-0.918915	0.374062
																														5.72418	-0.501071	0.436191	-0.913391	0.377446
																														5.73442	-0.488518	0.4345	-0.908108	0.379844
																														5.74466	-0.477472	0.432709	-0.902601	0.381475
																														5.7549	-0.467857	0.430522	-0.897511	0.38188
																														5.76514	-0.459746	0.428116	-0.891903	0.381407
																														5.77538	-0.452841	0.426644	-0.886444	0.379399
																														5.78562	-0.446895	0.425243	-0.88038	0.376394
																														5.79586	-0.441779	0.424797	-0.873588	0.372728
																														5.8061	-0.437623	0.42471	-0.865893	0.368169
																														5.81634	-0.434001	0.424948	-0.857587	0.3632
																														5.82658	-0.431099	0.425259	-0.847459	0.35797
																														5.83682	-0.428644	0.425161	-0.837143	0.35305
																														5.84706	-0.42641	0.424537	-0.82562	0.347933
																														5.8573	-0.424036	0.422996	-0.813472	0.343623
																														5.86754	-0.422107	0.420283	-0.801082	0.339428
																														5.87778	-0.419624	0.416904	-0.788276	0.33583
																														5.88802	-0.417691	0.412848	-0.775836	0.332897
																														5.89826	-0.415848	0.408295	-0.763	0.329896
																														5.9085	-0.414451	0.40366	-0.750632	0.32733
																														5.91874	-0.414093	0.399452	-0.738327	0.324025
																														5.92898	-0.414495	0.395725	-0.726873	0.321122
																														5.93922	-0.415958	0.39189	-0.715348	0.316986
																														5.94946	-0.417841	0.388972	-0.705327	0.312391
																														5.9597	-0.42131	0.386222	-0.695836	0.307248
																														5.96994	-0.424489	0.383388	-0.687637	0.301682
																														5.98018	-0.428793	0.381201	-0.680526	0.29586
																														5.99042	-0.432928	0.379153	-0.674447	0.290199
																														6.00066	-0.437921	0.377659	-0.668849	0.285045
																														6.0109	-0.442845	0.376361	-0.663573	0.28102
																														6.02114	-0.447905	0.375831	-0.658384	0.277203
																														6.03138	-0.453591	0.375598	-0.652203	0.275187
																														6.04162	-0.458734	0.375766	-0.645495	0.273775
																														6.05186	-0.464285	0.376683	-0.637993	0.273398
																														6.0621	-0.469407	0.377936	-0.629313	0.273981
																														6.07234	-0.474806	0.380105	-0.62028	0.274684
																														6.08258	-0.479834	0.383241	-0.610735	0.275749
																														6.09282	-0.484986	0.38746	-0.601307	0.276254
																														6.10306	-0.489577	0.392611	-0.591776	0.276561
																														6.1133	-0.494104	0.398703	-0.582794	0.275732
																														6.12354	-0.497723	0.405464	-0.574069	0.274527
																														6.13378	-0.500674	0.412348	-0.565894	0.272576
																														6.14402	-0.502453	0.419271	-0.558306	0.270635
																														6.15426	-0.503349	0.425587	-0.551039	0.268626
																														6.1645	-0.502864	0.431634	-0.544604	0.267117
																														6.17474	-0.501403	0.436436	-0.538595	0.266218
																														6.18498	-0.499089	0.440813	-0.533683	0.265327
																														6.19522	-0.4956	0.444446	-0.529542	0.265153
																														6.20546	-0.491742	0.447502	-0.526626	0.264568
																														6.2157	-0.48721	0.450159	-0.524679	0.264327
																														6.22594	-0.482099	0.452952	-0.523967	0.263255
																														6.23618	-0.47719	0.454908	-0.5242	0.262744
																														6.24642	-0.472648	0.457435	-0.525092	0.261602
																														6.25666	-0.467986	0.45937	-0.526668	0.260713
																														6.2669	-0.464502	0.461283	-0.52817	0.260099
																														6.27714	-0.461038	0.462588	-0.529737	0.259724
																														6.28738	-0.457887	0.463833	-0.530759	0.259543
																														6.29762	-0.454309	0.464383	-0.531209	0.260188
																														6.30786	-0.449941	0.464511	-0.53089	0.261066
																														6.3181	-0.443709	0.464286	-0.52997	0.262521
																														6.32834	-0.436085	0.463453	-0.528121	0.26469
																														6.33858	-0.426095	0.46201	-0.526165	0.267027
																														6.34882	-0.414232	0.46038	-0.524009	0.270142
																														6.35906	-0.400793	0.457746	-0.521896	0.273726
																														6.3693	-0.386002	0.45449	-0.52069	0.277511
																														6.37954	-0.36994	0.450901	-0.520287	0.281545
																														6.38978	-0.353585	0.44638	-0.521427	0.285378
																														6.40002	-0.336186	0.441406	-0.523483	0.288609
																														6.41026	-0.318387	0.435338	-0.527046	0.291194
																														6.4205	-0.299948	0.428944	-0.531818	0.292915
																														6.43074	-0.281539	0.421108	-0.537109	0.293836
																														6.44098	-0.26223	0.41282	-0.543191	0.294174
																														6.45122	-0.243526	0.403989	-0.549247	0.294265
																														6.46146	-0.224547	0.393887	-0.555404	0.294099
																														6.4717	-0.206321	0.38475	-0.560919	0.293674
																														6.48194	-0.188358	0.375015	-0.566423	0.293264
																														6.49218	-0.171438	0.366357	-0.570468	0.292627
																														6.50242	-0.154864	0.358811	-0.573902	0.291492
																														6.51266	-0.139647	0.352376	-0.576164	0.290085
																														6.5229	-0.124878	0.346696	-0.576932	0.288856
																														6.53314	-0.111467	0.342736	-0.576419	0.287794
																														6.54338	-0.0987563	0.339385	-0.574052	0.286707
																														6.55362	-0.0876786	0.336846	-0.57116	0.287242
																														6.56386	-0.0771469	0.334743	-0.566231	0.288
																														6.5741	-0.0679743	0.333418	-0.561114	0.290221
																														6.58434	-0.059568	0.33236	-0.555131	0.292583
																														6.59458	-0.0516746	0.331708	-0.54896	0.295681
																														6.60482	-0.0441581	0.331956	-0.542717	0.298952
																														6.61506	-0.0371488	0.332512	-0.536749	0.301945
																														6.6253	-0.0297137	0.334081	-0.531158	0.304816
																														6.63554	-0.0228072	0.335783	-0.5255	0.306831
																														6.64578	-0.0153937	0.338333	-0.520241	0.309002
																														6.65602	-0.00810632	0.340582	-0.514526	0.310296
																														6.66626	-0.000726424	0.342863	-0.508481	0.31136
																														6.6765	0.00702898	0.344706	-0.501589	0.312166
																														6.68674	0.0146749	0.346466	-0.493679	0.312363
																														6.69698	0.0225372	0.347083	-0.484834	0.312242
																														6.70722	0.0308617	0.347823	-0.474762	0.311822
																														6.71746	0.0389352	0.347575	-0.463984	0.311127
																														6.7277	0.0472981	0.347068	-0.452416	0.310468
																														6.73794	0.0554952	0.345986	-0.440756	0.309747
																														6.74818	0.0637227	0.34392	-0.428936	0.309276
																														6.75842	0.0716253	0.341083	-0.417128	0.309092
																														6.76866	0.079308	0.337292	-0.405854	0.308895
																														6.7789	0.086321	0.332788	-0.394765	0.308331
																														6.78914	0.0934909	0.327309	-0.384233	0.30791
																														6.79938	0.100077	0.32197	-0.373428	0.306828
																														6.80962	0.106709	0.316048	-0.363132	0.30513
																														6.81986	0.113301	0.311054	-0.352495	0.30327
																														6.8301	0.119774	0.306406	-0.341271	0.301101
																														6.84034	0.126944	0.302827	-0.329903	0.299126
																														6.85058	0.133872	0.29983	-0.318049	0.297568
																														6.86082	0.141252	0.297186	-0.305858	0.296693
																														6.87106	0.148661	0.295121	-0.293372	0.296232
																														6.8813	0.156189	0.292746	-0.281184	0.296378
																														6.89154	0.163346	0.290585	-0.269036	0.296685
																														6.90178	0.170267	0.287819	-0.257024	0.296828
																														6.91202	0.176831	0.285088	-0.245457	0.296562
																														6.92226	0.183143	0.282486	-0.234059	0.295736
																														6.9325	0.188813	0.280041	-0.222416	0.294572
																														6.94274	0.194776	0.278378	-0.21082	0.292713
																														6.95298	0.200947	0.277354	-0.199185	0.291049
																														6.96322	0.207448	0.277267	-0.18712	0.289101
																														6.97346	0.214802	0.277859	-0.175409	0.287763
																														6.9837	0.223178	0.279083	-0.163673	0.28647
																														6.99394	0.232836	0.280433	-0.152164	0.285736
																														7.00418	0.243145	0.281517	-0.141102	0.285414
																														7.01442	0.255176	0.282729	-0.130042	0.284898
																														7.02466	0.267276	0.282945	-0.118862	0.284282
																														7.0349	0.280648	0.283176	-0.107098	0.283792
																														7.04514	0.293739	0.282572	-0.0944011	0.28253
																														7.05538	0.306981	0.281239	-0.0805027	0.281272
																														7.06562	0.319848	0.279913	-0.0651022	0.279489
																														7.07586	0.33206	0.277591	-0.0485742	0.277979
																														7.0861	0.343406	0.275363	-0.0306035	0.276265
																														7.09634	0.353792	0.272165	-0.0125079	0.274497
																														7.10658	0.363198	0.269633	0.00590711	0.273266
																														7.11682	0.371906	0.266391	0.0235815	0.2714
																														7.12706	0.379649	0.263274	0.0401743	0.269851
																														7.1373	0.386699	0.259832	0.054818	0.267757
																														7.14754	0.393537	0.256249	0.0677983	0.265236
																														7.15778	0.400215	0.252387	0.0784768	0.262368
																														7.16802	0.406709	0.248315	0.0867001	0.259076
																														7.17826	0.41322	0.244248	0.093472	0.255041
																														7.1885	0.419769	0.24028	0.0977093	0.250797
																														7.19874	0.426226	0.237213	0.101179	0.246127
																														7.20898	0.432266	0.23461	0.10284	0.241051
																														7.21922	0.437764	0.233419	0.104808	0.236406
																														7.22946	0.442642	0.233144	0.1057	0.231236
																														7.2397	0.446707	0.233708	0.107532	0.227155
																														7.24994	0.449862	0.234356	0.109676	0.223268
																														7.26018	0.452458	0.23509	0.112886	0.220019
																														7.27042	0.45493	0.234499	0.117148	0.21839
																														7.28066	0.457013	0.233097	0.122377	0.217391
																														7.2909	0.459557	0.229412	0.128577	0.217777
																														7.30114	0.462336	0.225149	0.135736	0.219203
																														7.31138	0.465908	0.219307	0.142872	0.221718
																														7.32162	0.469565	0.212945	0.150688	0.22484
																														7.33186	0.473624	0.206394	0.15791	0.228229
																														7.3421	0.477703	0.200054	0.16469	0.231559
																														7.35234	0.481377	0.194915	0.170935	0.234475
																														7.36258	0.484506	0.189789	0.176522	0.236549
																														7.37282	0.487328	0.186158	0.181331	0.237817
																														7.38306	0.489071	0.182574	0.185847	0.238353
																														7.3933	0.490587	0.180418	0.189773	0.238178
																														7.40354	0.490987	0.178097	0.193709	0.238364
																														7.41378	0.491753	0.176721	0.197735	0.23833
																														7.42402	0.491623	0.175626	0.201612	0.238678
																														7.43426	0.491686	0.175372	0.205998	0.239863
																														7.4445	0.491249	0.175625	0.210054	0.241105
																														7.45474	0.491028	0.176821	0.214619	0.241936
																														7.46498	0.490247	0.178922	0.218987	0.242842
																														7.47522	0.488829	0.181579	0.223601	0.243078
																														7.48546	0.487439	0.18524	0.227707	0.242211
																														7.4957	0.484697	0.189059	0.232514	0.241259
																														7.50594	0.481654	0.19388	0.236606	0.240118
																														7.51618	0.477654	0.198194	0.241374	0.239515
																														7.52642	0.473509	0.20302	0.245959	0.239828
																														7.53666	0.468592	0.207224	0.250453	0.241716
																														7.5469	0.463793	0.210883	0.25583	0.245235
																														7.55714	0.458943	0.214028	0.260478	0.250038
																														7.56738	0.454135	0.216054	0.266096	0.256182
																														7.57762	0.449295	0.217323	0.271456	0.262605
																														7.58786	0.444474	0.217535	0.276731	0.268538
																														7.5981	0.439461	0.216841	0.281948	0.274298
																														7.60834	0.434011	0.215332	0.286783	0.278406
																														7.61858	0.4289	0.213452	0.290942	0.281178
																														7.62882	0.423402	0.210869	0.29429	0.282524
																														7.63906	0.418126	0.208771	0.296911	0.282489
																														7.6493	0.413182	0.206686	0.298521	0.281138
																														7.65954	0.408794	0.20485	0.299755	0.27826
																														7.66978	0.405081	0.203535	0.299884	0.274894
																														7.68002	0.401808	0.202405	0.300596	0.270209
																														7.69026	0.399538	0.201196	0.300888	0.264877
																														7.7005	0.397683	0.199955	0.301372	0.259122
																														7.71074	0.396241	0.198268	0.302716	0.253113
																														7.72098	0.395506	0.196258	0.304038	0.247018
																														7.73122	0.395054	0.19385	0.305852	0.241025
																														7.74146	0.394595	0.190945	0.307355	0.235253
																														7.7517	0.394853	0.186846	0.308865	0.229668
																														7.76194	0.394681	0.182696	0.309605	0.22481
																														7.77218	0.395077	0.177088	0.310153	0.219934
																														7.78242	0.394721	0.17054	0.309325	0.215439
																														7.79266	0.394647	0.162693	0.308895	0.211498
																														7.8029	0.393978	0.154219	0.306931	0.208006
																														7.81314	0.392982	0.144932	0.305637	0.205103
																														7.82338	0.391399	0.135695	0.30348	0.203053
																														7.83362	0.389669	0.127143	0.301784	0.201781
																														7.84386	0.387161	0.120622	0.299765	0.20188
																														7.8541	0.385058	0.116154	0.297492	0.202664
																														7.86434	0.382265	0.114516	0.295145	0.204377
																														7.87458	0.380063	0.115791	0.292023	0.206679
																														7.88482	0.37803	0.118973	0.288437	0.209823
																														7.89506	0.376017	0.123343	0.28368	0.212829
																														7.9053	0.374418	0.12825	0.278252	0.216698
																														7.91554	0.372857	0.132174	0.271728	0.220786
																														7.92578	0.371368	0.135531	0.264716	0.225439
																														7.93602	0.369644	0.137611	0.256962	0.230735
																														7.94626	0.367951	0.138485	0.249086	0.236617
																														7.9565	0.366068	0.138576	0.241122	0.242719
																														7.96674	0.363996	0.138598	0.233576	0.249411
																														7.97698	0.361834	0.138077	0.226385	0.255664
																														7.98722	0.3594	0.138412	0.219564	0.261813
																														7.99746	0.356708	0.138552	0.21359	0.266837
																														8.0077	0.353331	0.139539	0.207654	0.271144
																														8.01794	0.349342	0.140717	0.202501	0.274322
																														8.02818	0.344767	0.141998	0.197397	0.276091
																														8.03842	0.339246	0.144093	0.193246	0.276952
																														8.04866	0.333261	0.146559	0.188903	0.276884
																														8.0589	0.326355	0.149762	0.185478	0.276175
																														8.06914	0.31941	0.153698	0.182058	0.274748
																														8.07938	0.311774	0.158704	0.179621	0.273084
																														8.08962	0.3037	0.16439	0.177048	0.270831
																														8.09986	0.295389	0.170939	0.175293	0.268659
																														8.1101	0.286367	0.177973	0.173419	0.266625
																														8.12034	0.276685	0.185432	0.172414	0.264109
																														8.13058	0.266366	0.193149	0.17131	0.262798
																														8.14082	0.25534	0.200998	0.170787	0.261243
																														8.15106	0.244132	0.208363	0.170178	0.260912
																														8.1613	0.23242	0.215506	0.170386	0.260727
																														8.17154	0.2211	0.22244	0.169973	0.261094
																														8.18178	0.210282	0.22826	0.169948	0.261633
																														8.19202	0.200272	0.233856	0.169506	0.262312
																														8.20226	0.190942	0.238655	0.169096	0.26269
																														8.2125	0.183698	0.243443	0.168372	0.263191
																														8.22274	0.176849	0.246984	0.167727	0.263244
																														8.23298	0.172174	0.251288	0.167009	0.263234
																														8.24322	0.168197	0.25483	0.166326	0.263087
																														8.25346	0.166198	0.258944	0.166191	0.26284
																														8.2637	0.164665	0.262823	0.166196	0.262141
																														8.27394	0.165064	0.267551	0.166843	0.261161
																														8.28418	0.165767	0.272325	0.167489	0.259757
																														8.29442	0.167567	0.277528	0.168782	0.25775
																														8.30466	0.170223	0.282927	0.169827	0.254801
																														8.3149	0.172917	0.288463	0.170811	0.251645
																														8.32514	0.176342	0.293888	0.171201	0.247569
																														8.33538	0.178961	0.299195	0.170982	0.24316
																														8.34562	0.182278	0.304352	0.169587	0.238463
																														8.35586	0.18387	0.30892	0.167439	0.233524
																														8.3661	0.185305	0.31322	0.164082	0.228663
																														8.37634	0.185186	0.31699	0.160021	0.223974
																														8.38658	0.184078	0.320299	0.155264	0.219805
																														8.39682	0.181623	0.322843	0.15018	0.216152
																														8.40706	0.178232	0.324726	0.145142	0.212977
																														8.4173	0.173708	0.325381	0.140228	0.211271
																														8.42754	0.168996	0.325517	0.135395	0.209764
																														8.43778	0.163407	0.324172	0.131057	0.209776
																														8.44802	0.158131	0.322125	0.127059	0.210371
																														8.45826	0.152738	0.319029	0.123417	0.21185
																														8.4685	0.147373	0.315342	0.119936	0.213742
																														8.47874	0.14242	0.311373	0.1169	0.215695
																														8.48898	0.137712	0.307351	0.113976	0.217146
																														8.49922	0.13356	0.303611	0.111403	0.21795
																														8.50946	0.129934	0.300414	0.109397	0.21764
																														8.5197	0.126952	0.298064	0.107632	0.215939
																														8.52994	0.125196	0.296619	0.106905	0.213222
																														8.54018	0.123698	0.296098	0.106873	0.209306
																														8.55042	0.123336	0.296449	0.107898	0.204418
																														8.56067	0.123335	0.297743	0.110035	0.199392
																														8.5709	0.123319	0.298978	0.113563	0.193647
																														8.58114	0.123691	0.300899	0.117601	0.188546
																														8.59138	0.123342	0.302529	0.122709	0.183455
																														8.60162	0.1229	0.304152	0.128083	0.179408
																														8.61187	0.121428	0.305637	0.133566	0.176185
																														8.6221	0.120041	0.306771	0.13918	0.173883
																														8.63235	0.117852	0.307978	0.143806	0.172794
																														8.64258	0.115087	0.308655	0.148698	0.172137
																														8.65283	0.112346	0.309616	0.152832	0.172423
																														8.66306	0.108774	0.310014	0.156875	0.172634
																														8.6733	0.105074	0.310488	0.160822	0.173299
																														8.68355	0.100673	0.31099	0.164763	0.17341
																														8.69378	0.095709	0.311077	0.168959	0.173572
																														8.70403	0.0897176	0.311643	0.173207	0.173241
																														8.71426	0.0836121	0.312043	0.177199	0.172759
																														8.72451	0.0764963	0.312292	0.181405	0.172377
																														8.73475	0.068688	0.312408	0.185185	0.172471
																														8.74499	0.0609422	0.312631	0.188386	0.173043
																														8.75523	0.0525189	0.312112	0.191645	0.174386
																														8.76547	0.0445643	0.311816	0.19401	0.17598
																														8.77571	0.0364678	0.310991	0.196487	0.178642
																														8.78594	0.0289367	0.311152	0.198401	0.180811
																														8.79619	0.0218796	0.31139	0.200428	0.182923
																														8.80643	0.0149306	0.312646	0.202248	0.184605
																														8.81667	0.00869979	0.314712	0.203098	0.185277
																														8.82691	0.0025704	0.317932	0.20406	0.185209
																														8.83715	-0.00313571	0.321386	0.203816	0.183872
																														8.84739	-0.00866764	0.325036	0.202421	0.181465
																														8.85763	-0.013954	0.32872	0.200375	0.178296
																														8.86787	-0.0191003	0.331542	0.197059	0.174608
																														8.87811	-0.0237975	0.333444	0.193004	0.170478
																														8.88835	-0.0279052	0.334581	0.188652	0.167247
																														8.89859	-0.0316682	0.334455	0.184296	0.16439
																														8.90883	-0.0345697	0.333752	0.180105	0.162593
																														8.91907	-0.0365639	0.332051	0.176543	0.16162
																														8.92931	-0.0379898	0.329427	0.173784	0.161527
																														8.93955	-0.0386725	0.326876	0.17228	0.161912
																														8.94979	-0.0385262	0.323151	0.171077	0.162652
																														8.96003	-0.0379087	0.319951	0.171387	0.163269
																														8.97027	-0.0369916	0.315966	0.172562	0.163862
																														8.98051	-0.0358209	0.312296	0.174931	0.164232
																														8.99075	-0.0341906	0.308607	0.178071	0.164055
																														9.00099	-0.0328166	0.304433	0.182399	0.163858
																														9.01123	-0.0309929	0.300939	0.187178	0.163547
																														9.02147	-0.0293239	0.296801	0.192384	0.16325
																														9.03171	-0.0274392	0.293015	0.197271	0.162863
																														9.04195	-0.0256823	0.289116	0.201687	0.162601
																														9.05219	-0.0242445	0.285822	0.205452	0.162043
																														9.06243	-0.0226447	0.282417	0.207718	0.161052
																														9.07267	-0.0218378	0.279208	0.209144	0.159576
																														9.08291	-0.0207659	0.275451	0.209619	0.157566
																														9.09315	-0.0204288	0.272033	0.209678	0.15516
																														9.10339	-0.0199939	0.267048	0.209093	0.152604
																														9.11363	-0.0199536	0.261549	0.208825	0.149956
																														9.12387	-0.0196894	0.255305	0.208362	0.14793
																														9.13411	-0.0196808	0.248421	0.207906	0.146291
																														9.14435	-0.0197037	0.240898	0.207435	0.145476
																														9.15459	-0.0193897	0.233327	0.206445	0.145972
																														9.16483	-0.0195303	0.225709	0.20508	0.146921
																														9.17507	-0.0194332	0.218366	0.202667	0.148891
																														9.18531	-0.0192425	0.210682	0.199968	0.151535
																														9.19555	-0.0193028	0.203295	0.196635	0.154764
																														9.20579	-0.019158	0.195527	0.193039	0.157786
																														9.21603	-0.0189158	0.187688	0.189717	0.160484
																														9.22627	-0.0182481	0.179577	0.186986	0.163384
																														9.23651	-0.0178198	0.170663	0.184484	0.165164
																														9.24675	-0.0167726	0.162046	0.183134	0.166972
																														9.25699	-0.0151096	0.153231	0.182695	0.168776
																														9.26723	-0.0137081	0.144677	0.18266	0.170149
																														9.27747	-0.0115033	0.136783	0.183571	0.172559
																														9.28771	-0.00935895	0.130225	0.184418	0.175012
																														9.29795	-0.00735331	0.125056	0.185776	0.178325
																														9.30819	-0.00563427	0.121289	0.186674	0.181734
																														9.31843	-0.00438221	0.119494	0.187248	0.18532
																														9.32867	-0.00373701	0.118977	0.187302	0.188408
																														9.33891	-0.00364791	0.119641	0.187016	0.191368
																														9.34915	-0.00423501	0.121245	0.185513	0.193265
																														9.35939	-0.00496115	0.123368	0.183932	0.194581
																														9.36963	-0.00642832	0.126154	0.181444	0.195767
																														9.37987	-0.00775286	0.12885	0.178907	0.195912
																														9.39011	-0.00960941	0.132269	0.17568	0.195958
																														9.40035	-0.0119668	0.135153	0.172712	0.195413
																														9.41059	-0.0148445	0.138318	0.169688	0.194239
																														9.42083	-0.0184477	0.140806	0.167204	0.191904
																														9.43107	-0.0234402	0.143042	0.165087	0.188439
																														9.44131	-0.0294823	0.144116	0.163966	0.184041
																														9.45155	-0.0364883	0.144025	0.163708	0.178348
																														9.46179	-0.0448608	0.142936	0.164256	0.172293
																														9.47203	-0.0539445	0.140206	0.165923	0.166232
																														9.48227	-0.0638189	0.136446	0.168132	0.16064
																														9.49251	-0.0735658	0.131623	0.170568	0.156657
																														9.50275	-0.083799	0.126543	0.17342	0.154124
																														9.51299	-0.093051	0.120836	0.17574	0.15396
																														9.52323	-0.102205	0.115966	0.178048	0.155462
																														9.53347	-0.11015	0.111293	0.179461	0.158753
																														9.54371	-0.117403	0.107808	0.180538	0.162956
																														9.55395	-0.123759	0.104326	0.180908	0.16789
																														9.56419	-0.129323	0.102196	0.180715	0.1729
																														9.57443	-0.134138	0.100985	0.180402	0.17754
																														9.58467	-0.137928	0.100525	0.179438	0.181871
																														9.59491	-0.141729	0.101628	0.178704	0.185703
																														9.60515	-0.14401	0.103845	0.177952	0.18871
																														9.61539	-0.146128	0.107374	0.177207	0.191072
																														9.62563	-0.147009	0.111343	0.176871	0.192558
																														9.63587	-0.147613	0.116211	0.17652	0.193028
																														9.64611	-0.147274	0.121037	0.176234	0.192718
																														9.65635	-0.146752	0.125508	0.175861	0.191442
																														9.66659	-0.146153	0.129279	0.174963	0.18892
																														9.67683	-0.145713	0.132407	0.173604	0.186241
																														9.68707	-0.145342	0.134332	0.17166	0.182723
																														9.69731	-0.145901	0.135143	0.168797	0.178179
																														9.70755	-0.146412	0.135103	0.165459	0.173677
																														9.71779	-0.147421	0.134523	0.161385	0.168579
																														9.72803	-0.148765	0.133046	0.15708	0.16354
																														9.73827	-0.14967	0.131956	0.152024	0.15848
																														9.74851	-0.150236	0.130459	0.147133	0.153823
																														9.75875	-0.150066	0.129148	0.141499	0.149221
																														9.76899	-0.149153	0.128289	0.136269	0.145505
																														9.77923	-0.146946	0.127136	0.131023	0.142058
																														9.78947	-0.14405	0.127163	0.125539	0.13893
																														9.79971	-0.140151	0.126837	0.121155	0.136196
																														9.80995	-0.136613	0.127631	0.116866	0.134206
																														9.82019	-0.132372	0.128099	0.11388	0.132143
																														9.83043	-0.129307	0.129444	0.111517	0.131109
																														9.84067	-0.127255	0.129463	0.110596	0.130437
																														9.85091	-0.126112	0.129587	0.110465	0.130198
																														9.86115	-0.126449	0.128219	0.111296	0.130464
																														9.87139	-0.127887	0.125833	0.113183	0.13047
																														9.88163	-0.129823	0.122203	0.115561	0.130607
																														9.89187	-0.132569	0.11751	0.118348	0.130331
																														9.90211	-0.134751	0.11231	0.121372	0.129306
																														9.91235	-0.136903	0.106648	0.124627	0.127926
																														9.92259	-0.138014	0.101173	0.127514	0.125404
																														9.93283	-0.138406	0.0964839	0.129827	0.122642
																														9.94307	-0.13785	0.0927147	0.131721	0.118887
																														9.95331	-0.136541	0.0901057	0.132822	0.115298
																														9.96355	-0.134374	0.0890706	0.132615	0.111618
																														9.97379	-0.131928	0.0895029	0.131693	0.108695
																														9.98403	-0.128608	0.0908613	0.129151	0.106436
																														9.99427	-0.125421	0.0942062	0.126029	0.105814

## Sheet: E,F,G,H. ABR
Age Group		Stimulus /		Mean Threshold							Individual Thresholds																			Click-evoked ABR , Threshold +20dB						Click-evoked Wave 1 Amplitude						Click-evoked Wave 3 Amplitude
		Frequency		Wildtype			Mutant				Mutant																				Wildtype		Mutant				Wildtype		Mutant				Wildtype		Mutant
				Mean	SD		Mean	SD																							Amplitude (µV)		Amplitude (µV)				Amplitude (µV)		Amplitude (µV)				Amplitude (µV)		Amplitude (µV)
										Mouse Number	1	2	3	4	5	6	7	8	9											Time (ms)	Mean	SD	Mean	SD		dB SL	Mean	SD	Mean	SD		dB SL	Mean	SD	Mean	SD
Ywhae		Ck		37.7778	8.70026		73.3333	14.1421			85	65	60	65	65	65	95	95	65											0	0.0430078	0.158365	0.0157804	0.0632301		65						65
8wk		6		47.2222	8.70026		78.8889	12.693			95	75	65	75	70	65	95	95	75											0.01024	0.0439491	0.153962	0.00992271	0.0612809		60						60
WTSI		12		25	6.12372		61.1111	14.5297			75	55	55	50	50	50	80	85	50											0.0204801	0.0431843	0.150063	0.00397012	0.0580931		55						55
		18		30.5556	7.68295		63.8889	12.693			75	60	60	50	55	55	85	80	55											0.0307201	0.0406139	0.146206	-0.00298134	0.0543372		50	4.88222	2.07307				50	7.73889	2.36549
		24		53.3333	17.3205		74.4444	13.5657			95	65	65	65	60	65	90	90	75											0.0409601	0.0364099	0.143202	-0.00918279	0.049328		45	5.03091	1.72856				45	7.48727	2.03976
		30		72.7778	21.8104		84.4444	11.577			95	85	65	90	70	75	95	95	90											0.0512001	0.0311753	0.140377	-0.0159681	0.0447088		40	5.05077	1.57411				40	6.75615	1.78671
																														0.0614402	0.0249592	0.139006	-0.0212011	0.0396615		35	5.00538	1.30555				35	5.97154	1.46847
																														0.0716802	0.0184102	0.138281	-0.0266449	0.0364667		30	4.77538	1.27776	3.45833	0.905601		30	5.15769	1.24364	3.78167	1.02758
																														0.0819202	0.0120236	0.139053	-0.0307193	0.0358805		25	4.38	1.16369	2.77667	0.5335		25	4.26846	1.05734	2.7	0.933095
																														0.0921603	0.00573089	0.141233	-0.0338685	0.0370656		20	3.88308	1.1945	2.36667	0.523599		20	3.63385	1.07001	2.265	0.696701
																														0.1024	-0.000156068	0.1449	-0.036602	0.0407353		15	2.97769	0.972918	2.05667	0.556257		15	2.78231	0.960184	1.60667	0.508221
																														0.11264	-0.00519758	0.149806	-0.0383475	0.0454469		10	1.71462	0.589924	1.26	0.437874		10	1.48308	0.77487	1.01167	0.43625
																														0.12288	-0.0099164	0.15593	-0.0397978	0.0517266		5	0.856154	0.480998	0.56	0.277248		5	0.499231	0.301454	0.515	0.305109
																														0.13312	-0.0136702	0.162339	-0.0407158	0.0573319		0	0.526	0.441112	0.235	0.0390512		0	0.308	0.221743	0.5475	0.585891
																														0.14336	-0.016894	0.169141	-0.0417915	0.064233
																														0.1536	-0.0190084	0.175463	-0.0423021	0.0707016
																														0.16384	-0.0205542	0.181344	-0.043111	0.0774526
																														0.174081	-0.0208789	0.186038	-0.0432135	0.0841531
																														0.184321	-0.0206886	0.189906	-0.0436372	0.0903212
																														0.194561	-0.0193734	0.192201	-0.0429407	0.0957727
																														0.204801	-0.0175119	0.193556	-0.0425159	0.0995652
																														0.215041	-0.0147773	0.193498	-0.0412242	0.101773
																														0.225281	-0.011686	0.192418	-0.0395703	0.101328
																														0.235521	-0.00803705	0.190736	-0.0381312	0.0990136
																														0.245761	-0.0041168	0.188098	-0.0362408	0.0945189
																														0.256001	0.000255534	0.185271	-0.0345998	0.088643
																														0.266241	0.00423369	0.182108	-0.0335438	0.0819327
																														0.276481	0.00847878	0.178799	-0.0323555	0.0750344
																														0.286721	0.0120826	0.175378	-0.0322747	0.0679275
																														0.296961	0.0154018	0.172252	-0.0315545	0.0620613
																														0.307201	0.0175064	0.169344	-0.0320373	0.0563111
																														0.317441	0.0192261	0.16711	-0.0321234	0.0520975
																														0.327681	0.0193831	0.165224	-0.0318469	0.0490815
																														0.337921	0.0192396	0.164193	-0.0319184	0.0464892
																														0.348161	0.0177952	0.163188	-0.0308325	0.0459256
																														0.358401	0.0162988	0.163035	-0.0293945	0.0457462
																														0.368641	0.0144678	0.162295	-0.027309	0.0478906
																														0.378881	0.0127078	0.162118	-0.0235605	0.0523749
																														0.389121	0.0109602	0.161119	-0.0194368	0.0595111
																														0.399361	0.00978973	0.16015	-0.0130165	0.0688178
																														0.409601	0.0084428	0.158941	-0.0065745	0.08002
																														0.419841	0.00726586	0.157062	0.00195572	0.0910412
																														0.430081	0.00575806	0.155274	0.011746	0.10172
																														0.440321	0.00406635	0.15295	0.0217805	0.111801
																														0.450561	0.00160489	0.151104	0.0329986	0.119547
																														0.460801	-0.00126962	0.149053	0.0438004	0.127319
																														0.471041	-0.00425497	0.147365	0.054614	0.133426
																														0.481281	-0.00766324	0.14641	0.0648155	0.139559
																														0.491521	-0.0106409	0.145539	0.0731691	0.144632
																														0.501761	-0.0132654	0.145351	0.0808235	0.150937
																														0.512001	-0.0154767	0.145546	0.0861358	0.156527
																														0.522242	-0.0169138	0.146379	0.0898829	0.162114
																														0.532482	-0.0179328	0.147793	0.0912658	0.167257
																														0.542722	-0.0184532	0.150131	0.091052	0.171869
																														0.552962	-0.0186939	0.15297	0.0882982	0.175719
																														0.563202	-0.0188494	0.156869	0.0839736	0.177875
																														0.573442	-0.0188408	0.160739	0.0779313	0.179277
																														0.583682	-0.0190523	0.165192	0.0702548	0.178412
																														0.593922	-0.0191054	0.168938	0.0617142	0.176589
																														0.604162	-0.0193862	0.172626	0.051957	0.172555
																														0.614402	-0.0195794	0.174826	0.0427061	0.167524
																														0.624642	-0.0199391	0.176355	0.0327207	0.160593
																														0.634882	-0.0200394	0.176425	0.0236089	0.153066
																														0.645122	-0.0201541	0.175144	0.0148878	0.144644
																														0.655362	-0.0199376	0.172429	0.0071856	0.136253
																														0.665602	-0.019227	0.168888	0.000383595	0.127953
																														0.675842	-0.0179603	0.163696	-0.00468748	0.120249
																														0.686082	-0.0158454	0.158128	-0.00893467	0.113522
																														0.696322	-0.0127662	0.151745	-0.011447	0.107609
																														0.706562	-0.00848223	0.145288	-0.0120816	0.102851
																														0.716802	-0.00329439	0.138673	-0.0118092	0.0993022
																														0.727042	0.00337561	0.132488	-0.00970044	0.0974614
																														0.737282	0.0105552	0.12706	-0.0073161	0.096867
																														0.747522	0.0185821	0.12237	-0.00396455	0.0975873
																														0.757762	0.0268558	0.118684	-0.00164058	0.0989196
																														0.768002	0.034453	0.116081	0.000553013	0.100957
																														0.778242	0.041782	0.114349	0.00114589	0.101452
																														0.788482	0.0474527	0.113178	0.000147319	0.102091
																														0.798722	0.0519619	0.112334	-0.00219576	0.10094
																														0.808962	0.05478	0.111687	-0.00667067	0.0992127
																														0.819202	0.0559991	0.110938	-0.0120006	0.096599
																														0.829442	0.0565376	0.110341	-0.018965	0.0942902
																														0.839682	0.056176	0.10975	-0.026537	0.0925446
																														0.849922	0.0563118	0.109898	-0.0345612	0.0918575
																														0.860162	0.0566185	0.110509	-0.0433561	0.0932671
																														0.870403	0.0583261	0.112471	-0.0520526	0.0959883
																														0.880643	0.060978	0.11511	-0.0607676	0.100623
																														0.890883	0.0648921	0.119391	-0.069037	0.106125
																														0.901123	0.0693418	0.123642	-0.0765642	0.112606
																														0.911363	0.0743017	0.128856	-0.0836584	0.118926
																														0.921603	0.0789042	0.133418	-0.0886719	0.125252
																														0.931843	0.0826633	0.137146	-0.09285	0.131061
																														0.942083	0.0855838	0.140039	-0.0946092	0.135181
																														0.952323	0.0871703	0.141646	-0.0949993	0.138803
																														0.962563	0.0874034	0.14255	-0.0931622	0.141291
																														0.972803	0.0872664	0.142723	-0.0899629	0.141633
																														0.983043	0.0858141	0.143268	-0.0855157	0.142173
																														0.993283	0.0842297	0.144274	-0.0798113	0.141422
																														1.00352	0.0822533	0.145639	-0.073802	0.140404
																														1.01376	0.0799938	0.147936	-0.0674315	0.139065
																														1.024	0.0774353	0.149906	-0.0607752	0.137555
																														1.03424	0.0747741	0.15226	-0.0539926	0.135399
																														1.04448	0.0715396	0.153534	-0.0471964	0.132905
																														1.05472	0.0680742	0.154673	-0.0400664	0.129802
																														1.06496	0.0643867	0.154914	-0.0329574	0.126499
																														1.0752	0.0606255	0.154788	-0.0259567	0.12349
																														1.08544	0.0569188	0.154285	-0.019249	0.12097
																														1.09568	0.0533764	0.153533	-0.0137856	0.119469
																														1.10592	0.050191	0.152801	-0.0091112	0.119471
																														1.11616	0.0472809	0.152463	-0.00684938	0.120816
																														1.1264	0.0446382	0.152107	-0.00591996	0.123219
																														1.13664	0.0425194	0.152236	-0.00757636	0.126936
																														1.14688	0.040574	0.152498	-0.0108915	0.130991
																														1.15712	0.0391374	0.153312	-0.0156825	0.135534
																														1.16736	0.0381622	0.154097	-0.0220434	0.14017
																														1.1776	0.0375094	0.155075	-0.0282266	0.144504
																														1.18784	0.037666	0.156348	-0.0355406	0.147942
																														1.19808	0.0380424	0.157435	-0.0417357	0.150001
																														1.20832	0.0391901	0.158853	-0.0475717	0.150742
																														1.21856	0.0400397	0.16005	-0.0529074	0.149686
																														1.2288	0.0415262	0.161047	-0.0571976	0.147238
																														1.23904	0.042356	0.162067	-0.0607302	0.144064
																														1.24928	0.0431702	0.161901	-0.0635637	0.139901
																														1.25952	0.0433478	0.161451	-0.0659824	0.136812
																														1.26976	0.04326	0.15979	-0.0680795	0.133071
																														1.28	0.0425866	0.157612	-0.0695103	0.131862
																														1.29024	0.0420174	0.155005	-0.0712986	0.130115
																														1.30048	0.0415998	0.151769	-0.0724633	0.130081
																														1.31072	0.04177	0.149121	-0.0738497	0.130166
																														1.32096	0.0427506	0.146932	-0.0742419	0.130939
																														1.3312	0.0449756	0.144846	-0.0748173	0.131179
																														1.34144	0.0483889	0.143855	-0.0738418	0.131941
																														1.35168	0.0531714	0.142967	-0.0724688	0.132309
																														1.36192	0.0590448	0.142617	-0.0697863	0.132948
																														1.37216	0.0657292	0.142086	-0.0662941	0.133379
																														1.3824	0.0730745	0.141498	-0.0612676	0.134508
																														1.39264	0.0804721	0.140537	-0.0562566	0.134827
																														1.40288	0.0882722	0.139499	-0.0498172	0.136436
																														1.41312	0.0951021	0.137495	-0.0437126	0.136264
																														1.42336	0.102096	0.135725	-0.0365588	0.137635
																														1.4336	0.108022	0.133527	-0.0302945	0.137586
																														1.44384	0.114142	0.131446	-0.0233541	0.138769
																														1.45408	0.118692	0.129552	-0.0172785	0.139751
																														1.46432	0.123988	0.127927	-0.0113392	0.142021
																														1.47456	0.127846	0.126846	-0.00602846	0.144904
																														1.4848	0.132528	0.126049	-0.00155667	0.149063
																														1.49504	0.135894	0.125488	0.00199218	0.152883
																														1.50528	0.140511	0.125274	0.00484738	0.157674
																														1.51552	0.143788	0.124459	0.00641655	0.161221
																														1.52576	0.148409	0.12387	0.00684364	0.163852
																														1.536	0.152264	0.123149	0.00660132	0.165014
																														1.54624	0.156925	0.12247	0.00491958	0.164591
																														1.55648	0.161066	0.121961	0.00310299	0.162072
																														1.56672	0.16598	0.122338	-0.000428974	0.158963
																														1.57696	0.169974	0.123406	-0.00372513	0.153767
																														1.5872	0.174593	0.125407	-0.00860852	0.149161
																														1.59744	0.178062	0.128403	-0.012723	0.143164
																														1.60768	0.181428	0.132061	-0.0184846	0.13848
																														1.61792	0.183845	0.136534	-0.0234677	0.133004
																														1.62816	0.185671	0.140378	-0.028752	0.129401
																														1.6384	0.18649	0.145123	-0.033455	0.125567
																														1.64864	0.186674	0.148433	-0.0374507	0.122885
																														1.65888	0.186617	0.152147	-0.0400583	0.120037
																														1.66912	0.185429	0.154711	-0.0416459	0.118633
																														1.67936	0.184946	0.15745	-0.0415213	0.115886
																														1.6896	0.183386	0.159212	-0.0399491	0.115074
																														1.69984	0.183435	0.161087	-0.03616	0.113596
																														1.71008	0.182271	0.162542	-0.0313689	0.11327
																														1.72032	0.183603	0.163766	-0.0242065	0.113376
																														1.73056	0.184136	0.165262	-0.0157412	0.114404
																														1.74081	0.187726	0.166399	-0.00525479	0.116655
																														1.75105	0.191266	0.168404	0.00752342	0.119728
																														1.76129	0.198369	0.170038	0.0221023	0.125089
																														1.77153	0.206385	0.173129	0.0396538	0.131469
																														1.78177	0.218792	0.176116	0.059157	0.140562
																														1.79201	0.233027	0.180863	0.0817946	0.150054
																														1.80225	0.252295	0.186098	0.106518	0.161632
																														1.81249	0.274988	0.193461	0.134014	0.173925
																														1.82273	0.302514	0.201632	0.163719	0.188557
																														1.83297	0.334896	0.211919	0.196278	0.203939
																														1.84321	0.372159	0.223223	0.230798	0.222626
																														1.85345	0.414584	0.235621	0.2688	0.24416
																														1.86369	0.462108	0.248456	0.308662	0.267539
																														1.87393	0.514815	0.261624	0.352571	0.295224
																														1.88417	0.572867	0.273654	0.398042	0.32305
																														1.89441	0.636608	0.285622	0.447205	0.3538
																														1.90465	0.705344	0.295515	0.497721	0.383642
																														1.91489	0.780782	0.304155	0.550947	0.414386
																														1.92513	0.860727	0.311159	0.60413	0.442316
																														1.93537	0.947397	0.31694	0.659011	0.470221
																														1.94561	1.03713	0.321251	0.713253	0.493035
																														1.95585	1.1331	0.325809	0.767473	0.514173
																														1.96609	1.2302	0.330213	0.820187	0.528759
																														1.97633	1.33127	0.336519	0.871899	0.539925
																														1.98657	1.43137	0.34355	0.921452	0.543217
																														1.99681	1.53343	0.353657	0.967899	0.541661
																														2.00705	1.63181	0.365247	1.01093	0.532039
																														2.01729	1.72973	0.37944	1.0496	0.516997
																														2.02753	1.82197	0.394933	1.08248	0.494809
																														2.03777	1.9106	0.412387	1.10909	0.467769
																														2.04801	1.99141	0.430879	1.12876	0.43605
																														2.05825	2.06518	0.449976	1.14002	0.401326
																														2.06849	2.12897	0.469685	1.14374	0.365132
																														2.07873	2.1827	0.488725	1.13818	0.330865
																														2.08897	2.22392	0.507279	1.12466	0.299539
																														2.09921	2.25283	0.523448	1.1025	0.278821
																														2.10945	2.26707	0.538399	1.07264	0.269955
																														2.11969	2.26761	0.549514	1.03463	0.279393
																														2.12993	2.25186	0.557957	0.990642	0.304584
																														2.14017	2.22183	0.562467	0.939044	0.344022
																														2.15041	2.1747	0.563676	0.882247	0.39245
																														2.16065	2.11313	0.560546	0.81862	0.446661
																														2.17089	2.03476	0.554995	0.750154	0.502955
																														2.18113	1.94217	0.546127	0.675066	0.559857
																														2.19137	1.83366	0.536583	0.59556	0.613711
																														2.20161	1.71143	0.525645	0.50935	0.664873
																														2.21185	1.57527	0.51681	0.419456	0.709733
																														2.22209	1.42671	0.508802	0.324724	0.749617
																														2.23233	1.26681	0.505187	0.22717	0.780186
																														2.24257	1.09647	0.503756	0.127634	0.805721
																														2.25281	0.919254	0.506791	0.0276965	0.820957
																														2.26305	0.734612	0.511477	-0.0721255	0.831621
																														2.27329	0.548081	0.51914	-0.169472	0.832427
																														2.28353	0.358312	0.526794	-0.265156	0.830587
																														2.29377	0.171782	0.535201	-0.357089	0.819767
																														2.30401	-0.0131836	0.54219	-0.44604	0.807335
																														2.31425	-0.190194	0.547952	-0.531096	0.78674
																														2.32449	-0.361362	0.552062	-0.611346	0.764685
																														2.33473	-0.520444	0.553395	-0.687599	0.734177
																														2.34497	-0.670498	0.553774	-0.757346	0.702058
																														2.35521	-0.804796	0.550984	-0.820945	0.661866
																														2.36545	-0.928224	0.548425	-0.876332	0.620266
																														2.37569	-1.0337	0.543934	-0.923678	0.57199
																														2.38593	-1.12661	0.541476	-0.960398	0.522996
																														2.39617	-1.20126	0.53859	-0.988382	0.470205
																														2.40641	-1.26261	0.540372	-1.00486	0.417656
																														2.41665	-1.30598	0.542835	-1.0124	0.36438
																														2.42689	-1.33651	0.550868	-1.00863	0.311629
																														2.43713	-1.35034	0.55953	-0.997617	0.261867
																														2.44737	-1.35227	0.572845	-0.976167	0.214597
																														2.45761	-1.33963	0.585431	-0.948616	0.177616
																														2.46785	-1.31658	0.600072	-0.912558	0.153072
																														2.47809	-1.28206	0.612492	-0.871897	0.153525
																														2.48833	-1.23939	0.624736	-0.824375	0.174764
																														2.49857	-1.1878	0.63402	-0.773566	0.212178
																														2.50881	-1.13046	0.64108	-0.717963	0.257066
																														2.51905	-1.06738	0.645779	-0.660424	0.30491
																														2.52929	-0.999546	0.648003	-0.599952	0.354694
																														2.53953	-0.927902	0.649217	-0.538525	0.403428
																														2.54977	-0.852167	0.649321	-0.475857	0.453318
																														2.56001	-0.773416	0.651755	-0.412512	0.50128
																														2.57025	-0.689935	0.655959	-0.348904	0.550922
																														2.58049	-0.60395	0.666575	-0.284464	0.598343
																														2.59073	-0.512183	0.68183	-0.219885	0.647371
																														2.60097	-0.418059	0.705749	-0.153949	0.694449
																														2.61121	-0.317541	0.735779	-0.0873523	0.741746
																														2.62145	-0.214873	0.772464	-0.0195472	0.786262
																														2.63169	-0.105261	0.81393	0.0491067	0.830502
																														2.64193	0.0059585	0.857058	0.119242	0.870308
																														2.65217	0.124115	0.901222	0.188786	0.908896
																														2.66241	0.242807	0.941399	0.259127	0.941827
																														2.67265	0.367329	0.978319	0.327088	0.972982
																														2.68289	0.490254	1.00605	0.393935	0.997655
																														2.69313	0.616334	1.02722	0.455274	1.01983
																														2.70337	0.737465	1.03637	0.513312	1.03713
																														2.71361	0.857427	1.0375	0.563304	1.05192
																														2.72385	0.968122	1.02603	0.605952	1.06491
																														2.73409	1.07253	1.00837	0.638829	1.0773
																														2.74433	1.16372	0.980918	0.661267	1.0926
																														2.75457	1.24335	0.951971	0.671488	1.10999
																														2.76481	1.30667	0.91936	0.669334	1.13367
																														2.77505	1.35469	0.891973	0.653191	1.16262
																														2.78529	1.38387	0.869078	0.623554	1.19822
																														2.79553	1.39553	0.858896	0.579856	1.23988
																														2.80577	1.38731	0.860012	0.522782	1.2858
																														2.81601	1.35998	0.877945	0.453198	1.3366
																														2.82625	1.31371	0.909265	0.372174	1.38805
																														2.83649	1.24785	0.95553	0.281586	1.44171
																														2.84673	1.16471	1.01248	0.183608	1.49175
																														2.85697	1.06396	1.07844	0.0796119	1.54142
																														2.86721	0.947895	1.15022	-0.0276774	1.58377
																														2.87745	0.816921	1.22506	-0.136379	1.62289
																														2.88769	0.674294	1.30101	-0.244972	1.65125
																														2.89793	0.519311	1.3752	-0.351602	1.67478
																														2.90817	0.356373	1.44616	-0.455223	1.68472
																														2.91841	0.184142	1.51236	-0.554738	1.68832
																														2.92865	0.00738019	1.5716	-0.649988	1.67734
																														2.93889	-0.175724	1.62396	-0.739566	1.6591
																														2.94913	-0.360039	1.66688	-0.824583	1.626
																														2.95937	-0.547569	1.70075	-0.902888	1.58643
																														2.96961	-0.733613	1.72429	-0.976506	1.53304
																														2.97985	-0.920011	1.73775	-1.04321	1.47405
																														2.99009	-1.10227	1.74036	-1.10438	1.40502
																														3.00033	-1.28276	1.73351	-1.15846	1.33241
																														3.01057	-1.4568	1.71638	-1.207	1.25533
																														3.02081	-1.62736	1.69204	-1.24822	1.17976
																														3.03105	-1.78967	1.6595	-1.28435	1.1066
																														3.04129	-1.9467	1.62283	-1.3134	1.04283
																														3.05153	-2.09393	1.5814	-1.33816	0.992509
																														3.06177	-2.23438	1.53923	-1.35712	0.960175
																														3.07201	-2.36354	1.49553	-1.37264	0.952159
																														3.08225	-2.48405	1.45339	-1.3839	0.967353
																														3.09249	-2.59253	1.41194	-1.39232	1.00915
																														3.10273	-2.69056	1.37265	-1.39808	1.07006
																														3.11297	-2.77647	1.33509	-1.40218	1.14794
																														3.12321	-2.85087	1.29881	-1.40451	1.23555
																														3.13345	-2.91369	1.26457	-1.40599	1.32729
																														3.14369	-2.9649	1.23102	-1.4069	1.41989
																														3.15393	-3.00547	1.19958	-1.40719	1.50671
																														3.16417	-3.03485	1.16807	-1.40777	1.58827
																														3.17441	-3.05454	1.13945	-1.40771	1.65767
																														3.18465	-3.06317	1.1105	-1.40744	1.71892
																														3.19489	-3.06225	1.08479	-1.40637	1.76536
																														3.20513	-3.05014	1.0591	-1.40385	1.80246
																														3.21537	-3.02796	1.03699	-1.39914	1.82377
																														3.22561	-2.99355	1.01517	-1.39165	1.83687
																														3.23585	-2.9485	0.997434	-1.37974	1.83449
																														3.24609	-2.89044	0.98006	-1.36356	1.82489
																														3.25633	-2.82079	0.967638	-1.34093	1.80227
																														3.26657	-2.73828	0.956159	-1.3128	1.77369
																														3.27681	-2.64404	0.950225	-1.27709	1.73564
																														3.28705	-2.53751	0.946683	-1.23403	1.6941
																														3.29729	-2.41989	0.948965	-1.18369	1.64605
																														3.30753	-2.29068	0.95461	-1.12522	1.59761
																														3.31777	-2.15215	0.965612	-1.05936	1.54588
																														3.32801	-2.00306	0.979707	-0.985398	1.49524
																														3.33825	-1.84604	0.997663	-0.904384	1.44294
																														3.34849	-1.67998	1.01716	-0.816416	1.39251
																														3.35873	-1.50789	1.03794	-0.721782	1.34116
																														3.36897	-1.32859	1.05879	-0.621334	1.29071
																														3.37921	-1.14515	1.07806	-0.515757	1.2394
																														3.38945	-0.956604	1.09612	-0.405815	1.18899
																														3.39969	-0.766586	1.11047	-0.292251	1.13742
																														3.40993	-0.573642	1.12216	-0.175964	1.08621
																														3.42017	-0.381916	1.12916	-0.0578913	1.03476
																														3.43041	-0.189786	1.1331	0.060887	0.983853
																														3.44065	-0.00168429	1.13141	0.180287	0.932398
																														3.45089	0.18423	1.12655	0.298294	0.883006
																														3.46113	0.363471	1.11615	0.415063	0.832906
																														3.47137	0.537469	1.103	0.529462	0.785469
																														3.48161	0.70234	1.08421	0.639912	0.737274
																														3.49185	0.859274	1.0625	0.747128	0.69271
																														3.50209	1.00448	1.03627	0.847719	0.647266
																														3.51233	1.13964	1.00739	0.943468	0.604951
																														3.52257	1.26153	0.974719	1.03159	0.562064
																														3.53281	1.37158	0.940757	1.11209	0.522244
																														3.54305	1.46786	0.905606	1.18469	0.482066
																														3.55329	1.5525	0.870649	1.2482	0.444715
																														3.56353	1.62339	0.837097	1.30378	0.409051
																														3.57377	1.68365	0.806634	1.34988	0.378198
																														3.58401	1.7315	0.780041	1.38812	0.351824
																														3.59425	1.76998	0.758158	1.41784	0.333887
																														3.60449	1.79733	0.742328	1.44073	0.32336
																														3.61473	1.81625	0.732328	1.4554	0.322612
																														3.62497	1.82508	0.728754	1.46509	0.329434
																														3.63521	1.82543	0.730553	1.46782	0.343646
																														3.64545	1.81621	0.73835	1.46634	0.362546
																														3.65569	1.79785	0.749539	1.45946	0.385092
																														3.66593	1.77055	0.76486	1.44983	0.409916
																														3.67617	1.73331	0.781638	1.43502	0.43632
																														3.68641	1.6877	0.80029	1.41785	0.46362
																														3.69665	1.63211	0.818498	1.39659	0.4914
																														3.70689	1.56856	0.837164	1.37267	0.519334
																														3.71713	1.49559	0.854073	1.34476	0.547422
																														3.72737	1.41561	0.870473	1.3138	0.574512
																														3.73761	1.32724	0.884235	1.27893	0.601257
																														3.74785	1.23262	0.897209	1.24065	0.625966
																														3.75809	1.13119	0.907621	1.19859	0.649368
																														3.76833	1.02543	0.915931	1.15299	0.669505
																														3.77857	0.914081	0.922055	1.10421	0.687683
																														3.78881	0.800109	0.925782	1.05216	0.700977
																														3.79905	0.682692	0.926669	0.998061	0.712138
																														3.80929	0.564177	0.924788	0.941481	0.71716
																														3.81953	0.44386	0.919826	0.884206	0.719487
																														3.82977	0.324196	0.912492	0.825563	0.716039
																														3.84001	0.204278	0.901981	0.767239	0.709524
																														3.85025	0.0862327	0.889766	0.708399	0.697684
																														3.86049	-0.030455	0.875146	0.650101	0.683041
																														3.87073	-0.144058	0.859762	0.591188	0.663827
																														3.88097	-0.254897	0.842049	0.533275	0.642423
																														3.89121	-0.362068	0.824124	0.473913	0.61671
																														3.90145	-0.465161	0.804311	0.414784	0.588421
																														3.91169	-0.563277	0.783928	0.35502	0.557685
																														3.92193	-0.656963	0.761736	0.295154	0.523582
																														3.93217	-0.745021	0.73898	0.235465	0.487361
																														3.94241	-0.827222	0.714643	0.176078	0.449911
																														3.95265	-0.904022	0.689771	0.117576	0.409815
																														3.96289	-0.974163	0.663764	0.0607029	0.370497
																														3.97313	-1.03841	0.637588	0.00545628	0.330679
																														3.98337	-1.09559	0.610854	-0.0482318	0.292627
																														3.99361	-1.14658	0.584339	-0.0991298	0.257181
																														4.00385	-1.19031	0.558032	-0.148558	0.226599
																														4.01409	-1.22716	0.533306	-0.195051	0.203128
																														4.02433	-1.25682	0.509466	-0.239121	0.188577
																														4.03457	-1.27942	0.488471	-0.280717	0.186391
																														4.04481	-1.29475	0.469888	-0.319025	0.195973
																														4.05505	-1.30331	0.455133	-0.354408	0.217483
																														4.06529	-1.30528	0.443835	-0.385695	0.247532
																														4.07553	-1.30075	0.436857	-0.413659	0.283766
																														4.08577	-1.29041	0.433413	-0.437461	0.325356
																														4.09601	-1.27414	0.434088	-0.456715	0.367749
																														4.10625	-1.2524	0.437443	-0.471491	0.412207
																														4.11649	-1.22523	0.443785	-0.481575	0.455045
																														4.12673	-1.19265	0.452102	-0.486445	0.496633
																														4.13697	-1.15442	0.4625	-0.486064	0.533648
																														4.14721	-1.11118	0.474174	-0.480487	0.568096
																														4.15745	-1.0621	0.487457	-0.469316	0.595947
																														4.16769	-1.00801	0.501744	-0.452775	0.620644
																														4.17793	-0.948434	0.516972	-0.43089	0.638381
																														4.18817	-0.884182	0.532841	-0.404149	0.652204
																														4.19841	-0.815224	0.548728	-0.372585	0.66086
																														4.20865	-0.741563	0.564723	-0.337353	0.665231
																														4.21889	-0.66423	0.579952	-0.297719	0.665692
																														4.22913	-0.58298	0.595097	-0.25537	0.662939
																														4.23937	-0.498743	0.609232	-0.21039	0.657266
																														4.24961	-0.411467	0.623359	-0.162563	0.64958
																														4.25985	-0.32185	0.636903	-0.113277	0.639573
																														4.27009	-0.230759	0.651072	-0.0615603	0.62865
																														4.28033	-0.138127	0.665157	-0.00850364	0.616581
																														4.29057	-0.0446372	0.679285	0.0466742	0.603628
																														4.30081	0.0488109	0.694278	0.103562	0.59084
																														4.31105	0.142777	0.708449	0.162751	0.577145
																														4.32129	0.235609	0.722458	0.223631	0.564104
																														4.33153	0.328662	0.735351	0.287016	0.550574
																														4.34177	0.419888	0.746821	0.352523	0.537571
																														4.35201	0.511541	0.757107	0.419682	0.524983
																														4.36225	0.600908	0.765733	0.48872	0.512207
																														4.37249	0.690917	0.772833	0.558607	0.499912
																														4.38273	0.778661	0.779304	0.629719	0.487676
																														4.39297	0.866766	0.784516	0.700155	0.475162
																														4.40321	0.952901	0.78935	0.77137	0.462981
																														4.41345	1.03858	0.793809	0.840979	0.449321
																														4.42369	1.1221	0.797551	0.909813	0.436222
																														4.43393	1.20449	0.800796	0.977306	0.422551
																														4.44417	1.28408	0.802535	1.04311	0.409633
																														4.45441	1.36192	0.803271	1.10658	0.398124
																														4.46465	1.43602	0.802301	1.16852	0.389938
																														4.47489	1.50785	0.799337	1.22729	0.386034
																														4.48513	1.5756	0.79464	1.28421	0.388035
																														4.49537	1.64018	0.78849	1.33748	0.395773
																														4.50561	1.70026	0.780728	1.38837	0.409755
																														4.51585	1.75655	0.772355	1.43625	0.428278
																														4.52609	1.80755	0.763416	1.48108	0.451046
																														4.53633	1.85397	0.754788	1.52309	0.475834
																														4.54657	1.89458	0.746289	1.56266	0.50253
																														4.55681	1.92998	0.738701	1.59933	0.529405
																														4.56705	1.95914	0.731785	1.63396	0.556502
																														4.57729	1.98286	0.726309	1.6659	0.582994
																														4.58753	2.00035	0.721023	1.69463	0.60874
																														4.59777	2.0126	0.717621	1.72107	0.632462
																														4.60801	2.0191	0.714324	1.74282	0.65485
																														4.61825	2.02048	0.712783	1.76157	0.674815
																														4.62849	2.01658	0.71133	1.7752	0.691292
																														4.63873	2.00749	0.711467	1.78451	0.705883
																														4.64897	1.99341	0.711756	1.78841	0.716646
																														4.65921	1.97379	0.71344	1.78804	0.725405
																														4.66945	1.94922	0.715499	1.78262	0.731197
																														4.67969	1.91921	0.718159	1.77255	0.735436
																														4.68993	1.8841	0.721703	1.75837	0.737963
																														4.70017	1.84329	0.725713	1.74014	0.739819
																														4.71041	1.79793	0.7302	1.71747	0.740065
																														4.72065	1.74655	0.735198	1.69132	0.740354
																														4.73089	1.69061	0.740992	1.661	0.738547
																														4.74113	1.62895	0.746657	1.62684	0.737187
																														4.75137	1.56264	0.753063	1.58872	0.73271
																														4.76161	1.49084	0.759254	1.54715	0.728228
																														4.77185	1.41486	0.765694	1.50203	0.72148
																														4.78209	1.3341	0.771612	1.45353	0.714352
																														4.79233	1.24977	0.777362	1.40252	0.70552
																														4.80257	1.16161	0.782259	1.34832	0.696926
																														4.81281	1.07099	0.786103	1.29176	0.688189
																														4.82305	0.977022	0.788509	1.23258	0.679664
																														4.83329	0.881684	0.789628	1.17022	0.671594
																														4.84353	0.783448	0.788887	1.10578	0.664103
																														4.85377	0.684331	0.786527	1.03712	0.656761
																														4.86401	0.582638	0.78256	0.966115	0.649798
																														4.87425	0.480698	0.777189	0.891476	0.643378
																														4.88449	0.376497	0.77085	0.813733	0.63699
																														4.89473	0.272203	0.763615	0.733322	0.63133
																														4.90497	0.166674	0.756011	0.650632	0.626245
																														4.91521	0.0614761	0.747954	0.565418	0.621735
																														4.92545	-0.0441351	0.739923	0.479213	0.618789
																														4.93569	-0.148285	0.73182	0.391346	0.616156
																														4.94593	-0.252084	0.724171	0.302395	0.61471
																														4.95617	-0.353646	0.716269	0.212895	0.614618
																														4.96641	-0.453591	0.708976	0.122267	0.615504
																														4.97665	-0.551068	0.701702	0.0314447	0.617826
																														4.98689	-0.646311	0.694519	-0.0606383	0.621773
																														4.99713	-0.73893	0.686965	-0.15216	0.627636
																														5.00737	-0.828911	0.679412	-0.24452	0.635336
																														5.01761	-0.91644	0.671062	-0.336256	0.644437
																														5.02785	-1.0013	0.662278	-0.427523	0.655397
																														5.03809	-1.08299	0.652034	-0.517642	0.66723
																														5.04833	-1.16181	0.641438	-0.606333	0.680132
																														5.05857	-1.23658	0.629571	-0.693756	0.692956
																														5.06881	-1.30784	0.617297	-0.778385	0.706467
																														5.07905	-1.37393	0.604563	-0.861741	0.719747
																														5.08929	-1.43652	0.59213	-0.942015	0.732993
																														5.09953	-1.49339	0.579887	-1.0203	0.745985
																														5.10977	-1.54664	0.568837	-1.09622	0.759142
																														5.12001	-1.59445	0.558454	-1.16903	0.772581
																														5.13025	-1.63923	0.549646	-1.23958	0.786373
																														5.14049	-1.67901	0.541946	-1.30685	0.800811
																														5.15073	-1.71541	0.535954	-1.3713	0.81576
																														5.16097	-1.74785	0.53135	-1.43243	0.831354
																														5.17122	-1.77636	0.528616	-1.49024	0.847278
																														5.18146	-1.80091	0.527875	-1.54427	0.862396
																														5.1917	-1.82154	0.528763	-1.59536	0.877278
																														5.20193	-1.83829	0.531942	-1.64229	0.889991
																														5.21217	-1.85123	0.536181	-1.68605	0.901675
																														5.22241	-1.86048	0.542156	-1.72615	0.910431
																														5.23266	-1.86629	0.548694	-1.76233	0.917525
																														5.2429	-1.8688	0.555451	-1.79493	0.921491
																														5.25314	-1.86789	0.562643	-1.82342	0.924162
																														5.26338	-1.86375	0.568888	-1.848	0.923551
																														5.27362	-1.85642	0.575224	-1.86814	0.922182
																														5.28386	-1.84609	0.580674	-1.88399	0.917646
																														5.2941	-1.83257	0.585767	-1.8954	0.912379
																														5.30434	-1.81682	0.590345	-1.90256	0.904529
																														5.31458	-1.79811	0.594691	-1.90528	0.895412
																														5.32482	-1.77762	0.59843	-1.90378	0.883957
																														5.33506	-1.75499	0.602305	-1.89824	0.871373
																														5.3453	-1.7303	0.605728	-1.88841	0.856593
																														5.35554	-1.70333	0.609111	-1.87477	0.840794
																														5.36578	-1.67456	0.612507	-1.85694	0.822738
																														5.37602	-1.64248	0.615646	-1.83537	0.805073
																														5.38626	-1.60839	0.618445	-1.80997	0.785424
																														5.3965	-1.57076	0.621025	-1.78172	0.766365
																														5.40674	-1.53109	0.623286	-1.75014	0.746334
																														5.41698	-1.48832	0.624512	-1.71673	0.727437
																														5.42722	-1.44392	0.625437	-1.68149	0.708098
																														5.43746	-1.39724	0.625178	-1.64515	0.689852
																														5.4477	-1.34988	0.624539	-1.60826	0.670829
																														5.45794	-1.30075	0.622398	-1.57114	0.65315
																														5.46818	-1.25193	0.619873	-1.53399	0.63444
																														5.47842	-1.20212	0.616534	-1.49682	0.616468
																														5.48866	-1.15323	0.611991	-1.45979	0.597314
																														5.4989	-1.10368	0.607123	-1.42296	0.578258
																														5.50914	-1.05558	0.601356	-1.38613	0.558545
																														5.51938	-1.00765	0.595142	-1.34962	0.53837
																														5.52962	-0.960969	0.588312	-1.31359	0.517601
																														5.53986	-0.914905	0.581039	-1.27807	0.496379
																														5.5501	-0.869821	0.573217	-1.24317	0.475142
																														5.56034	-0.825534	0.565187	-1.20903	0.453743
																														5.57058	-0.782194	0.556358	-1.1759	0.432839
																														5.58082	-0.739359	0.547061	-1.14324	0.412661
																														5.59106	-0.697678	0.537537	-1.11107	0.393617
																														5.6013	-0.656535	0.526897	-1.07983	0.375949
																														5.61154	-0.616865	0.516129	-1.04839	0.359217
																														5.62178	-0.578138	0.504556	-1.01754	0.34416
																														5.63202	-0.54118	0.492771	-0.987308	0.330077
																														5.64226	-0.50553	0.480316	-0.956951	0.316805
																														5.6525	-0.471928	0.46802	-0.928086	0.30443
																														5.66274	-0.439749	0.455204	-0.899053	0.29248
																														5.67298	-0.409569	0.443158	-0.872001	0.281258
																														5.68322	-0.380395	0.431508	-0.845107	0.270573
																														5.69346	-0.352888	0.420579	-0.819612	0.259698
																														5.7037	-0.326006	0.410929	-0.794632	0.249894
																														5.71394	-0.300554	0.402333	-0.770916	0.24005
																														5.72418	-0.275519	0.395353	-0.746694	0.230503
																														5.73442	-0.252093	0.389301	-0.72434	0.22164
																														5.74466	-0.228837	0.384487	-0.701908	0.212819
																														5.7549	-0.207832	0.38045	-0.68089	0.205445
																														5.76514	-0.187467	0.37725	-0.660803	0.198111
																														5.77538	-0.169017	0.373923	-0.64311	0.192697
																														5.78562	-0.152211	0.37082	-0.626781	0.188666
																														5.79586	-0.137213	0.367582	-0.612524	0.186405
																														5.8061	-0.123678	0.364138	-0.599675	0.185639
																														5.81634	-0.112526	0.360402	-0.588197	0.185943
																														5.82658	-0.102579	0.356758	-0.576876	0.187525
																														5.83682	-0.0949493	0.353398	-0.56532	0.188645
																														5.84706	-0.0890242	0.350659	-0.553304	0.189925
																														5.8573	-0.0847861	0.34783	-0.539718	0.18957
																														5.86754	-0.082536	0.345967	-0.525512	0.188652
																														5.87778	-0.0815072	0.343505	-0.510055	0.185624
																														5.88802	-0.0823009	0.341551	-0.494215	0.181212
																														5.89826	-0.0841703	0.338771	-0.478736	0.174811
																														5.9085	-0.0873793	0.335123	-0.46316	0.168072
																														5.91874	-0.091594	0.331167	-0.449372	0.159482
																														5.92898	-0.0968448	0.325611	-0.436519	0.151681
																														5.93922	-0.103011	0.319413	-0.42492	0.144634
																														5.94946	-0.110026	0.31213	-0.415573	0.139032
																														5.9597	-0.11795	0.303445	-0.406962	0.135925
																														5.96994	-0.125989	0.294273	-0.400239	0.13483
																														5.98018	-0.13508	0.284133	-0.394911	0.136759
																														5.99042	-0.144059	0.273244	-0.391294	0.141101
																														6.00066	-0.153249	0.26249	-0.388786	0.147654
																														6.0109	-0.162306	0.251925	-0.388862	0.156831
																														6.02114	-0.171547	0.242011	-0.390173	0.168292
																														6.03138	-0.180453	0.233118	-0.394439	0.181149
																														6.04162	-0.189367	0.225503	-0.400289	0.195971
																														6.05186	-0.198178	0.219001	-0.409084	0.210953
																														6.0621	-0.206857	0.213968	-0.419584	0.226493
																														6.07234	-0.215585	0.209447	-0.43264	0.241692
																														6.08258	-0.223938	0.206203	-0.446778	0.255744
																														6.09282	-0.232363	0.202606	-0.462909	0.26827
																														6.10306	-0.240406	0.199444	-0.47942	0.279028
																														6.1133	-0.248204	0.196221	-0.496946	0.287405
																														6.12354	-0.255738	0.192672	-0.514522	0.293621
																														6.13378	-0.262889	0.18953	-0.532455	0.297906
																														6.14402	-0.269899	0.186483	-0.550118	0.299763
																														6.15426	-0.276463	0.184751	-0.567121	0.300388
																														6.1645	-0.282763	0.184316	-0.583907	0.299101
																														6.17474	-0.288671	0.186166	-0.598762	0.296644
																														6.18498	-0.294334	0.189616	-0.612441	0.292734
																														6.19522	-0.299757	0.195532	-0.62299	0.287964
																														6.20546	-0.304655	0.202056	-0.631754	0.280948
																														6.2157	-0.309344	0.209711	-0.636665	0.273824
																														6.22594	-0.313427	0.217156	-0.639506	0.26526
																														6.23618	-0.316994	0.22407	-0.639111	0.256247
																														6.24642	-0.319903	0.230021	-0.63734	0.24717
																														6.25666	-0.321912	0.234817	-0.633889	0.237984
																														6.2669	-0.32284	0.238636	-0.630499	0.229809
																														6.27714	-0.322634	0.241398	-0.626131	0.221933
																														6.28738	-0.321363	0.242887	-0.623109	0.215618
																														6.29762	-0.318542	0.244039	-0.61943	0.209552
																														6.30786	-0.314686	0.244622	-0.616208	0.205318
																														6.3181	-0.309598	0.244882	-0.612187	0.202038
																														6.32834	-0.303509	0.245143	-0.607254	0.199819
																														6.33858	-0.29602	0.245856	-0.600899	0.198636
																														6.34882	-0.288184	0.246841	-0.59321	0.197589
																														6.35906	-0.279119	0.248832	-0.584008	0.196601
																														6.3693	-0.269606	0.251381	-0.573727	0.194744
																														6.37954	-0.259481	0.254509	-0.563114	0.191734
																														6.38978	-0.249022	0.258517	-0.552235	0.187898
																														6.40002	-0.238335	0.262465	-0.542	0.182644
																														6.41026	-0.227387	0.266541	-0.531798	0.177644
																														6.4205	-0.21626	0.270016	-0.522831	0.171568
																														6.43074	-0.205088	0.27327	-0.513729	0.167987
																														6.44098	-0.193216	0.275358	-0.504819	0.163342
																														6.45122	-0.181415	0.277004	-0.495872	0.161591
																														6.46146	-0.168469	0.277906	-0.48616	0.160161
																														6.4717	-0.155749	0.278007	-0.475888	0.15996
																														6.48194	-0.141644	0.277977	-0.465147	0.160962
																														6.49218	-0.127851	0.277585	-0.453445	0.161616
																														6.50242	-0.1134	0.277298	-0.441961	0.16362
																														6.51266	-0.0992321	0.276833	-0.430503	0.164876
																														6.5229	-0.0846663	0.277216	-0.418681	0.167824
																														6.53314	-0.0702738	0.277646	-0.407326	0.170238
																														6.54338	-0.0557456	0.278972	-0.396242	0.175388
																														6.55362	-0.040635	0.280491	-0.384674	0.180453
																														6.56386	-0.0248925	0.283073	-0.372848	0.188524
																														6.5741	-0.00800369	0.28594	-0.360727	0.196542
																														6.58434	0.0100735	0.289461	-0.347473	0.205721
																														6.59458	0.0297809	0.293089	-0.333703	0.215236
																														6.60482	0.0508466	0.297156	-0.318979	0.223933
																														6.61506	0.0732584	0.300783	-0.303615	0.231631
																														6.6253	0.0970522	0.304184	-0.28773	0.237308
																														6.63554	0.121216	0.306488	-0.271248	0.241857
																														6.64578	0.146255	0.308098	-0.254189	0.244028
																														6.65602	0.171351	0.308086	-0.236769	0.244273
																														6.66626	0.196397	0.30702	-0.218757	0.243684
																														6.6765	0.221265	0.304652	-0.199977	0.242249
																														6.68674	0.246015	0.301497	-0.180735	0.240685
																														6.69698	0.270295	0.297905	-0.161582	0.239824
																														6.70722	0.294549	0.294169	-0.141705	0.23992
																														6.71746	0.318313	0.291134	-0.122306	0.241108
																														6.7277	0.341696	0.288859	-0.103337	0.243133
																														6.73794	0.364508	0.287558	-0.0854493	0.24564
																														6.74818	0.386831	0.287425	-0.0677445	0.248926
																														6.75842	0.408285	0.287932	-0.0513539	0.251939
																														6.76866	0.429078	0.288912	-0.0345946	0.2552
																														6.7789	0.449026	0.289956	-0.0182085	0.25788
																														6.78914	0.46854	0.29034	-0.000987825	0.260211
																														6.79938	0.487482	0.290075	0.0175132	0.262652
																														6.80962	0.506542	0.288339	0.0375335	0.264568
																														6.81986	0.525276	0.285592	0.05888	0.26641
																														6.8301	0.544575	0.281565	0.0819949	0.268627
																														6.84034	0.56385	0.27678	0.106502	0.270489
																														6.85058	0.58369	0.271151	0.132021	0.272681
																														6.86082	0.603283	0.26557	0.158491	0.274761
																														6.87106	0.623227	0.260187	0.185621	0.276341
																														6.8813	0.642532	0.254847	0.2136	0.277774
																														6.89154	0.661431	0.250459	0.242041	0.278589
																														6.90178	0.679313	0.246162	0.271063	0.278761
																														6.91202	0.696372	0.242602	0.300896	0.278936
																														6.92226	0.711807	0.23892	0.330523	0.278904
																														6.9325	0.725906	0.235611	0.360307	0.279288
																														6.94274	0.738697	0.232124	0.389411	0.279871
																														6.95298	0.75002	0.2288	0.41694	0.28184
																														6.96322	0.759931	0.225813	0.443253	0.284104
																														6.97346	0.768895	0.22356	0.467607	0.288229
																														6.9837	0.777001	0.221429	0.489431	0.293057
																														6.99394	0.78438	0.221137	0.51033	0.298914
																														7.00418	0.791478	0.22131	0.528641	0.30667
																														7.01442	0.798235	0.222792	0.546532	0.314829
																														7.02466	0.804896	0.225169	0.563638	0.324674
																														7.0349	0.811373	0.228346	0.58003	0.334738
																														7.04514	0.817261	0.232236	0.596344	0.345583
																														7.05538	0.82291	0.236467	0.612504	0.356229
																														7.06562	0.827206	0.241604	0.627423	0.36577
																														7.07586	0.83048	0.246669	0.642056	0.374677
																														7.0861	0.832332	0.25227	0.654896	0.381488
																														7.09634	0.832002	0.258431	0.666423	0.386942
																														7.10658	0.830089	0.264247	0.675639	0.390301
																														7.11682	0.825778	0.270505	0.682991	0.392564
																														7.12706	0.819811	0.276157	0.688494	0.393345
																														7.1373	0.811871	0.281648	0.691571	0.393525
																														7.14754	0.802683	0.28611	0.693665	0.393679
																														7.15778	0.791785	0.29014	0.693927	0.393502
																														7.16802	0.780898	0.293027	0.693203	0.393273
																														7.17826	0.768646	0.295041	0.691386	0.392716
																														7.1885	0.756801	0.29646	0.689036	0.391633
																														7.19874	0.744657	0.296867	0.68575	0.389619
																														7.20898	0.732714	0.296975	0.681827	0.385317
																														7.21922	0.720631	0.296459	0.677531	0.380274
																														7.22946	0.708953	0.296012	0.671883	0.373055
																														7.2397	0.696831	0.29541	0.666192	0.364368
																														7.24994	0.68473	0.294806	0.65889	0.354877
																														7.26018	0.672244	0.294539	0.650978	0.34417
																														7.27042	0.659362	0.293782	0.641832	0.333297
																														7.28066	0.645924	0.293421	0.63175	0.321975
																														7.2909	0.632183	0.292318	0.620745	0.310641
																														7.30114	0.618009	0.291105	0.60867	0.298375
																														7.31138	0.603421	0.288502	0.596033	0.28699
																														7.32162	0.58925	0.285556	0.582461	0.275276
																														7.33186	0.574908	0.282022	0.568918	0.264109
																														7.3421	0.561491	0.27747	0.554172	0.254282
																														7.35234	0.54825	0.273293	0.539657	0.245335
																														7.36258	0.535972	0.269145	0.524208	0.23892
																														7.37282	0.524287	0.266219	0.509011	0.233751
																														7.38306	0.513144	0.263953	0.492522	0.231174
																														7.3933	0.502141	0.263502	0.476507	0.229912
																														7.40354	0.491209	0.263952	0.460081	0.230595
																														7.41378	0.479986	0.265609	0.443246	0.232652
																														7.42402	0.468218	0.267679	0.426856	0.235704
																														7.43426	0.455693	0.269702	0.41079	0.240216
																														7.4445	0.441928	0.271479	0.394733	0.244696
																														7.45474	0.427794	0.272293	0.379599	0.250637
																														7.46498	0.412373	0.272293	0.364612	0.255357
																														7.47522	0.396323	0.271126	0.350472	0.261413
																														7.48546	0.379649	0.269085	0.336432	0.2655
																														7.4957	0.362637	0.266209	0.323042	0.270333
																														7.50594	0.345433	0.262862	0.310285	0.273106
																														7.51618	0.328048	0.25898	0.297339	0.27643
																														7.52642	0.310526	0.255109	0.285916	0.27802
																														7.53666	0.29362	0.251377	0.274621	0.280458
																														7.5469	0.276317	0.247956	0.264781	0.281921
																														7.55714	0.259671	0.244638	0.25541	0.283984
																														7.56738	0.243367	0.242337	0.247933	0.286136
																														7.57762	0.227622	0.240043	0.240494	0.287852
																														7.58786	0.212725	0.238627	0.234681	0.289944
																														7.5981	0.198823	0.237369	0.228932	0.290519
																														7.60834	0.186201	0.236564	0.223363	0.290619
																														7.61858	0.174443	0.235447	0.217838	0.288923
																														7.62882	0.164092	0.234586	0.211636	0.28633
																														7.63906	0.154292	0.232806	0.205413	0.281497
																														7.6493	0.145193	0.231059	0.198339	0.276223
																														7.65954	0.136427	0.228167	0.191188	0.269424
																														7.66978	0.127521	0.225303	0.18324	0.262611
																														7.68002	0.118269	0.221956	0.176147	0.255793
																														7.69026	0.109031	0.21842	0.167917	0.250278
																														7.7005	0.0992173	0.214332	0.160369	0.245355
																														7.71074	0.0896027	0.210371	0.152241	0.243289
																														7.72098	0.079745	0.206376	0.143537	0.242864
																														7.73122	0.0705273	0.201679	0.134148	0.244858
																														7.74146	0.0615527	0.197473	0.12354	0.24813
																														7.7517	0.053148	0.192432	0.112414	0.253627
																														7.76194	0.0455187	0.187459	0.0995687	0.258422
																														7.77218	0.03827	0.181731	0.0863719	0.263678
																														7.78242	0.0318454	0.175958	0.0724553	0.26699
																														7.79266	0.0263084	0.169638	0.0588289	0.269951
																														7.8029	0.0213752	0.162998	0.0455032	0.270218
																														7.81314	0.0178022	0.156924	0.0330817	0.27012
																														7.82338	0.0151409	0.15077	0.0223186	0.267818
																														7.83362	0.0136584	0.145896	0.0124535	0.265584
																														7.84386	0.0132548	0.141892	0.00484914	0.262649
																														7.8541	0.0136513	0.13917	-0.00191548	0.258562
																														7.86434	0.0142592	0.137159	-0.00714023	0.255411
																														7.87458	0.0152264	0.135745	-0.011536	0.250504
																														7.88482	0.0153231	0.134442	-0.0151753	0.245943
																														7.89506	0.0153856	0.133134	-0.0190352	0.240527
																														7.9053	0.0140581	0.131259	-0.0226602	0.235513
																														7.91554	0.0121336	0.130362	-0.0264675	0.230075
																														7.92578	0.00971215	0.129485	-0.0303945	0.225921
																														7.93602	0.00643942	0.130805	-0.0347059	0.222334
																														7.94626	0.00319135	0.133524	-0.0386506	0.219544
																														7.9565	-0.000360587	0.138222	-0.042533	0.217821
																														7.96674	-0.00351603	0.144761	-0.0456439	0.216846
																														7.97698	-0.00671182	0.152248	-0.0480824	0.216272
																														7.98722	-0.00969327	0.160259	-0.050241	0.215806
																														7.99746	-0.0119969	0.168707	-0.051566	0.216268
																														8.0077	-0.0140801	0.176365	-0.0528936	0.217136
																														8.01794	-0.0157857	0.184005	-0.0534193	0.218247
																														8.02818	-0.0166504	0.190817	-0.0549256	0.220027
																														8.03842	-0.0172876	0.196985	-0.0553327	0.22181
																														8.04866	-0.0168995	0.202369	-0.0559803	0.223677
																														8.0589	-0.0162943	0.207034	-0.0559755	0.224895
																														8.06914	-0.0151373	0.21044	-0.0546199	0.225504
																														8.07938	-0.0135768	0.21291	-0.0518689	0.224769
																														8.08962	-0.0118075	0.214042	-0.0474692	0.223397
																														8.09986	-0.00962745	0.213864	-0.0411599	0.220707
																														8.1101	-0.00758527	0.212272	-0.0335532	0.21741
																														8.12034	-0.00504709	0.209522	-0.0242419	0.21341
																														8.13058	-0.00237931	0.205783	-0.015277	0.208776
																														8.14082	0.000503383	0.201037	-0.00540202	0.203995
																														8.15106	0.00353609	0.19562	0.00317727	0.198016
																														8.1613	0.00678595	0.18983	0.0121067	0.192858
																														8.17154	0.0101177	0.184121	0.0194534	0.186222
																														8.18178	0.0136261	0.177982	0.0268996	0.1802
																														8.19202	0.0170899	0.172674	0.0340485	0.173496
																														8.20226	0.0210782	0.167342	0.0404945	0.166701
																														8.2125	0.0249466	0.162915	0.047446	0.159949
																														8.22274	0.0296746	0.15918	0.0534677	0.152909
																														8.23298	0.0346851	0.156501	0.0591925	0.146515
																														8.24322	0.0407613	0.15431	0.0643563	0.140506
																														8.25346	0.0471498	0.153828	0.0684387	0.135667
																														8.2637	0.0545642	0.153193	0.0718121	0.132956
																														8.27394	0.0624286	0.153981	0.0746897	0.132073
																														8.28418	0.0707899	0.154832	0.0773386	0.133824
																														8.29442	0.0792561	0.156596	0.0803403	0.138126
																														8.30466	0.0876604	0.158802	0.0842963	0.143855
																														8.3149	0.0959733	0.161773	0.089204	0.151932
																														8.32514	0.103494	0.165009	0.0956091	0.160737
																														8.33538	0.110519	0.169001	0.103806	0.169669
																														8.34562	0.116645	0.172614	0.113161	0.179167
																														8.35586	0.121716	0.176312	0.124443	0.187216
																														8.3661	0.125788	0.179229	0.136212	0.194911
																														8.37634	0.128609	0.181796	0.149649	0.20081
																														8.38658	0.130424	0.183575	0.163131	0.205461
																														8.39682	0.131091	0.184836	0.177123	0.208801
																														8.40706	0.130893	0.185443	0.190977	0.210243
																														8.4173	0.129992	0.185875	0.20476	0.210813
																														8.42754	0.128556	0.18567	0.217523	0.209929
																														8.43778	0.12701	0.185279	0.229933	0.20761
																														8.44802	0.125473	0.184512	0.241057	0.204775
																														8.45826	0.124334	0.18385	0.251745	0.199958
																														8.4685	0.123802	0.182981	0.260685	0.195182
																														8.47874	0.123667	0.183267	0.269696	0.189071
																														8.48898	0.12437	0.183483	0.276808	0.182727
																														8.49922	0.125165	0.184998	0.283893	0.176329
																														8.50946	0.126067	0.186934	0.289343	0.17048
																														8.5197	0.126978	0.189314	0.294162	0.164727
																														8.52994	0.127328	0.191934	0.298029	0.160142
																														8.54018	0.127462	0.194078	0.301285	0.156361
																														8.55042	0.127439	0.196121	0.303678	0.153043
																														8.56067	0.127126	0.197167	0.305925	0.151381
																														8.5709	0.12757	0.19759	0.307509	0.148981
																														8.58114	0.128515	0.196759	0.309615	0.147924
																														8.59138	0.130586	0.195525	0.311059	0.146367
																														8.60162	0.133614	0.192878	0.312532	0.145391
																														8.61187	0.137769	0.189597	0.314405	0.144262
																														8.6221	0.14252	0.185844	0.315693	0.143882
																														8.63235	0.147775	0.181572	0.317264	0.144182
																														8.64258	0.152811	0.1772	0.318488	0.145334
																														8.65283	0.157679	0.172909	0.319993	0.148106
																														8.66306	0.161472	0.169209	0.32142	0.1518
																														8.6733	0.164981	0.165753	0.322891	0.156383
																														8.68355	0.167279	0.163299	0.324938	0.161786
																														8.69378	0.169011	0.161605	0.326667	0.166837
																														8.70403	0.170405	0.160745	0.328776	0.171814
																														8.71426	0.171236	0.16057	0.331151	0.17642
																														8.72451	0.171983	0.160919	0.333689	0.179871
																														8.73475	0.172625	0.161528	0.33643	0.183286
																														8.74499	0.1728	0.16208	0.339817	0.185818
																														8.75523	0.173377	0.162236	0.343683	0.188714
																														8.76547	0.172891	0.16225	0.348111	0.191326
																														8.77571	0.172648	0.161298	0.353648	0.194538
																														8.78594	0.171802	0.160043	0.359532	0.197893
																														8.79619	0.170428	0.158179	0.365863	0.202033
																														8.80643	0.168628	0.156306	0.372333	0.20615
																														8.81667	0.166869	0.154034	0.378728	0.210402
																														8.82691	0.16491	0.15227	0.384396	0.214744
																														8.83715	0.162866	0.150863	0.389063	0.218554
																														8.84739	0.161281	0.149954	0.392424	0.222333
																														8.85763	0.159938	0.14946	0.395072	0.225394
																														8.86787	0.159284	0.149401	0.396143	0.227986
																														8.87811	0.158901	0.149349	0.396263	0.230275
																														8.88835	0.159129	0.149461	0.395752	0.231594
																														8.89859	0.159686	0.14946	0.394866	0.233041
																														8.90883	0.160309	0.149621	0.393841	0.233458
																														8.91907	0.160984	0.149573	0.393026	0.233745
																														8.92931	0.161382	0.149645	0.392547	0.233796
																														8.93955	0.161494	0.150057	0.392029	0.233057
																														8.94979	0.161062	0.150134	0.392132	0.23274
																														8.96003	0.16031	0.150519	0.392041	0.23167
																														8.97027	0.158903	0.150631	0.391315	0.230568
																														8.98051	0.157429	0.150856	0.39031	0.229078
																														8.99075	0.155283	0.150586	0.388481	0.227394
																														9.00099	0.153073	0.149928	0.385718	0.22438
																														9.01123	0.150787	0.148945	0.382632	0.221653
																														9.02147	0.148213	0.14747	0.379213	0.217067
																														9.03171	0.14584	0.145509	0.375937	0.211929
																														9.04195	0.143364	0.143461	0.373483	0.206
																														9.05219	0.141187	0.141241	0.372207	0.198721
																														9.06243	0.139031	0.138854	0.372212	0.191285
																														9.07267	0.137263	0.13686	0.373461	0.182702
																														9.08291	0.135702	0.134733	0.375393	0.174208
																														9.09315	0.13417	0.133022	0.377911	0.165137
																														9.10339	0.133553	0.130999	0.380034	0.156618
																														9.11363	0.132121	0.129642	0.380623	0.149011
																														9.12387	0.131736	0.127995	0.380562	0.143013
																														9.13411	0.130937	0.127416	0.378064	0.139002
																														9.14435	0.13023	0.127232	0.374536	0.137517
																														9.15459	0.129643	0.128493	0.36898	0.138036
																														9.16483	0.128857	0.130776	0.363506	0.140629
																														9.17507	0.127788	0.13472	0.356615	0.143611
																														9.18531	0.126302	0.139731	0.351016	0.146859
																														9.19555	0.124241	0.146014	0.344993	0.149418
																														9.20579	0.121506	0.152647	0.340153	0.150042
																														9.21603	0.117735	0.159873	0.335137	0.150049
																														9.22627	0.113231	0.16683	0.330859	0.148283
																														9.23651	0.107395	0.173273	0.32593	0.145392
																														9.24675	0.101319	0.179184	0.320594	0.142168
																														9.25699	0.0946358	0.184025	0.314912	0.138787
																														9.26723	0.087894	0.188019	0.308236	0.135794
																														9.27747	0.0813979	0.190816	0.300983	0.133112
																														9.28771	0.0761561	0.192616	0.29387	0.132238
																														9.29795	0.0713958	0.193038	0.286653	0.132707
																														9.30819	0.0682736	0.192284	0.280421	0.135566
																														9.31843	0.0659342	0.190165	0.274915	0.141045
																														9.32867	0.0646625	0.18692	0.270787	0.148576
																														9.33891	0.0640784	0.182002	0.267972	0.158316
																														9.34915	0.0634204	0.176197	0.266215	0.168918
																														9.35939	0.0627312	0.16911	0.264995	0.180502
																														9.36963	0.061363	0.161522	0.264746	0.191061
																														9.37987	0.0595371	0.153389	0.263607	0.200682
																														9.39011	0.0565198	0.145664	0.262766	0.208945
																														9.40035	0.0533174	0.138405	0.260086	0.214653
																														9.41059	0.0492842	0.131709	0.257016	0.217884
																														9.42083	0.0453578	0.126109	0.252411	0.218867
																														9.43107	0.0411764	0.120253	0.24695	0.216932
																														9.44131	0.0375414	0.115087	0.240302	0.2123
																														9.45155	0.0337556	0.10911	0.23348	0.20564
																														9.46179	0.0306158	0.103294	0.22589	0.196745
																														9.47203	0.0268923	0.097045	0.218654	0.186002
																														9.48227	0.023379	0.0910426	0.211408	0.174779
																														9.49251	0.0191273	0.0853871	0.20426	0.162855
																														9.50275	0.0146932	0.080658	0.19842	0.151696
																														9.51299	0.00952049	0.0771003	0.192386	0.141203
																														9.52323	0.00404869	0.0747694	0.187479	0.132599
																														9.53347	-0.00143072	0.0735352	0.182531	0.125476
																														9.54371	-0.00703679	0.0738329	0.178458	0.1201
																														9.55395	-0.0121896	0.0746781	0.174313	0.117039
																														9.56419	-0.01705	0.0763305	0.169985	0.115025
																														9.57443	-0.0213467	0.0786305	0.166013	0.11459
																														9.58467	-0.0254195	0.0809578	0.161533	0.114074
																														9.59491	-0.0290027	0.0834387	0.156658	0.114333
																														9.60515	-0.0327718	0.0859191	0.151673	0.113531
																														9.61539	-0.0363182	0.0878658	0.146789	0.112512
																														9.62563	-0.0405377	0.0897294	0.141119	0.110363
																														9.63587	-0.0447512	0.0913436	0.13587	0.107584
																														9.64611	-0.0500435	0.0924858	0.130951	0.103993
																														9.65635	-0.0557538	0.0936111	0.125558	0.100639
																														9.66659	-0.0622714	0.0942308	0.121413	0.0970712
																														9.67683	-0.0692633	0.0944806	0.117061	0.0944786
																														9.68707	-0.0767833	0.0946119	0.114201	0.0925208
																														9.69731	-0.084345	0.0943711	0.1116	0.0914081
																														9.70755	-0.0920686	0.0941086	0.110713	0.0909638
																														9.71779	-0.0986479	0.0938828	0.11048	0.0909773
																														9.72803	-0.105282	0.0942128	0.111396	0.0913002
																														9.73827	-0.110198	0.0945671	0.112796	0.0913086
																														9.74851	-0.114179	0.0956306	0.115617	0.0912673
																														9.75875	-0.116516	0.096769	0.117573	0.0912165
																														9.76899	-0.117776	0.0982319	0.119982	0.0911786
																														9.77923	-0.117265	0.0991076	0.121587	0.0909985
																														9.78947	-0.115776	0.100083	0.12232	0.0912313
																														9.79971	-0.113442	0.100204	0.122154	0.0913249
																														9.80995	-0.110554	0.100194	0.120476	0.0916375
																														9.82019	-0.10713	0.0991874	0.117697	0.0915573
																														9.83043	-0.104436	0.0983362	0.113452	0.0917914
																														9.84067	-0.101629	0.0973986	0.107733	0.0915582
																														9.85091	-0.0992836	0.09657	0.100967	0.0917123
																														9.86115	-0.0975491	0.0964567	0.0933885	0.0928134
																														9.87139	-0.0962037	0.0966473	0.0844969	0.0945157
																														9.88163	-0.0952484	0.0977972	0.0755886	0.0979846
																														9.89187	-0.0941239	0.0990796	0.0665153	0.102184
																														9.90211	-0.0934501	0.100714	0.0572097	0.107387
																														9.91235	-0.0925381	0.102413	0.0487954	0.112165
																														9.92259	-0.0916494	0.103992	0.0405108	0.116714
																														9.93283	-0.0907434	0.10552	0.0333746	0.120179
																														9.94307	-0.0899977	0.107106	0.0266641	0.122314
																														9.95331	-0.0894994	0.109541	0.0210611	0.1235
																														9.96355	-0.0890052	0.112184	0.0162722	0.1232
																														9.97379	-0.0891311	0.116662	0.012315	0.122742
																														9.98403	-0.08959	0.122257	0.00923791	0.121206
																														9.99427	-0.0905328	0.12908	0.00707365	0.120601

## Sheet: S. Growth Curves
	WILDTYPE					MUTANT
	Gender	Age (weeks)	Mean Weight (g)	SD		Gender	Age (weeks)	Mean Weight (g)	SD
	MALE	4	19.375	0.921502		MALE	4	13.24	2.39854
		6	27.1833	1.29679			6	22.1571	2.45347
		8	30.2167	1.11788			8	25.6286	3.2294
		9	30.8	1.21655			9	26	3.05723
		11	34.0167	1.74976			11	29	2.63629
		12	34.85	2.60826			12	29.2429	3.67961
		13	34.9167	2.50553			13	29.9714	3.54951
		14	35.9167	1.59301			14	29.0857	3.42414
		15	36.1833	2.23017			15	29.8857	3.69478
		16	36.7	2.53772			16	29.9714	3.73886
	FEMALE	4	17.56	1.87697		FEMALE	4	11.62	1.85526
		6	22.2714	2.87037			6	18.0429	1.63896
		8	23.6286	2.35847			8	20.5857	3.03613
		9	24.3143	2.39404			9	21.8714	3.0148
		11	26.5	3.139			11	24.8286	5.16259
		13	27.2286	3.15315			13	25.7714	5.91149
		14	28.3429	3.87163			14	25.8571	5.43196
		15	28.1	3.14802			15	25.8714	5.61062
		16	28.9143	3.57977			16	26.0714	6.54923

## Sheet: V. Skull Length
	WILDTYPE					MUTANT
	Gender	Skull Length (mm)	Mean (mm)	SD		Gender	Skull Length (mm)	Mean (mm)	SD
	MALE	12.228	12.0504	0.532238		MALE	11.22	11.188	0.711051
		11.124					9.816
		12.3					11.292
		12.132					11.7
		12.468					11.316
	FEMALE	11.448	12.2017	0.516413			11.784
		11.95				FEMALE	11.088	11.4216	0.308682
		12.288					11.388
		12					11.16
		12.876					11.7
		12.648					11.772
