# Supplementary material for: Mouse screen reveals multiple new genes underlying mouse and human hearing loss
Source: PLoS Biol. 2019 Apr 11;17(4):e3000194. doi: 10.1371/journal.pbio.3000194 (PMC6459510; doi:10.1371/journal.pbio.3000194)
Supplement: S10 Data — (XLSX) [file pbio.3000194.s018.xlsx]

## Sheet: A,B. Bai1
Allele		Stimulus /		Reference Range				Mean Threshold							Individual Thresholds																Individual Thresholds
		Frequency		Threshold				Wildtype			Mutant				Mutant																Wildtype
				0.975	Median	0.025		Mean	SD		Mean	SD
															M01326688	M01326689	M01651676	M01651677	M01640258	M01595610	M01640264	M01688477									M01328978	M01328979	M01642599	M01642600	M01683036	M01683037	M01654602	M01654606	M01636356	M01636357	M01660334	M01660350	M01591235	M01591237	M01664548	M01664549	M01684769	M01684771	M01652187
Bai1		Ck		30	25	20		25.68	5.29		41.88	17.13			25	35	45	35	40	85	35	35									20	20	45	25	25	25	25	25	25	30	25	25	30	20	30	25	20	30	20
		6		45	30	25		35.23	4.88		66.25	14.74			45	50	90	85	70	70	60	60									35	35	35	45	35	40	40	30	30	30	40	40	25	45	35	35	30	35	35
		12		28.875	15	10		20.23	7.3		55	13.69			45	35	60	55	80	70	50	45									15	25	45	15	20	20	25	20	15	15	20	15	20	20	20	25	5	20	30
		18		30	20	10		23.41	5.31		56.88	10.59			45	60	50	50	80	65	50	55									15	25	40	20	20	20	20	20	25	35	25	25	25	25	20	25	20	25	20
		24		40	25	20		30	4.77		75	19.36			50	60	75	45	95	90	95	90									25	30	45	35	25	25	30	25	25	35	30	25	30	35	30	30	25	30	30
		30		60	40	25		39.55	5.42		88.13	12.98			55	90	95	85	95	95	95	95									35	30	45	45	40	35	40	30	30	40	50	40	40	45	45	40	35	45	40
[truncated: 21 more columns]

## Sheet: C,D,E. Fam107b
Allele		Stimulus /		Reference Range				Mean Threshold							Individual Thresholds																Individual Thresholds
		Frequency		Threshold				Wildtype			Mutant				Mutant																Wildtype
				0.975	Median	0.025		Mean	SD		Mean	SD
															M00251300	M00251301	M00251313	M00251314	M00326303	M00326304	M00326305	M00326306									M00257518	M00257519	M00257528	M00257529	M00316942	M00323682	M00286604	M00286585	M00285218	M00285219
Fam107b		Ck		30	25	20		22.5	2.5		38.13	5.56			45	30	30	45	35	40	40	40									25	20	20	20	25	25	25	25	20	20
		6		50	30	25		34.5	3.5		39.38	4.64			40	45	40	45	40	35	30	40									30	35	35	30	40	30	35	35	40	35
		12		30	15	5		14.5	3.5		35	9.68			45	40	20	40	30	30	25	50									15	20	20	15	15	15	10	15	10	10
		18		30	20	10		18.5	3.91		38.13	7.88			35	45	30	45	25	50	35	40									25	15	20	20	20	15	10	20	20	20
		24		40	25	15		27	3.32		40.63	4.64			40	40	35	40	45	35	50	40									20	30	25	30	30	25	30	30	25	25
		30		55	35	25		37.5	11.67		44.38	5.27			40	40	45	40	55	40	45	50									30	30	30	45	40	40	65	45	25	25

## Sheet: F,G,H. Sesn3
Allele		Stimulus /		Reference Range				Mean Threshold							Individual Thresholds																Individual Thresholds
		Frequency		Threshold				Wildtype			Mutant				Mutant																Wildtype
				0.975	Median	0.025		Mean	SD		Mean	SD
															M00685894	M00685936	M00685947	M00685909	M00765973												M00683704	M00683705	M00713918	M00713920	M00714127	M00714128	M00714130	M00683700	M00683702	M00770629	M00770635	M00804295	M00804297	M00713914	M00713917	M00714126	M00798214	M00798215
Sesn3		Ck		30	25	20		21.94	2.44		23	2.45			25	25	20	25	20												20	20	20	25	25	20	20	20	20	20	20	25	20	25	25	25	20	25
		6		50	30	25		30.83	3.82		36	6.63			35	35	45	40	25												30	30	30	30	35	30	30	30	30	25	35	25	35	40	30	30	35	25
		12		30	15	5		13.61	4.35		19	2			20	20	20	20	15												10	10	15	15	20	10	20	10	10	5	15	20	15	20	15	15	10	10
		18		30	20	10		17.22	3.81		19	5.83			20	25	25	10	15												15	15	20	20	20	15	20	15	10	15	15	15	25	20	20	20	20	10
		24		40	25	15		22.78	4.48		27	4			25	30	30	30	20												20	15	25	20	20	20	25	20	20	20	25	30	35	20	25	25	25	20
		30		55	35	25		31.94	8.68		32	4			30	25	35	35	35												55	25	30	35	30	25	25	30	25	25	35	35	50	35	25	25	40	25
